# Supplementary material for: Comparative Genomic Analysis of Bacillus amyloliquefaciens and Bacillus subtilis Reveals Evolutional Traits for Adaptation to Plant-Associated Habitats
Source: Front Microbiol. 2016 Dec 20;7:2039. doi: 10.3389/fmicb.2016.02039 (PMC5169363; doi:10.3389/fmicb.2016.02039)
Supplement: Table S1 — Statistics for the core-genome and pan-genome of the 31 Bacillus strains. [file Table1.xlsx]

## Sheet: S1
Table S1. Statistics of core-genome and pan-genome among 31 Bacillus strains.
Species	Abbreviation	Genes	Total Orthologous Groups	Specific Genes	Core Genome	Pan Genome
B. amyloliquefaciens
Bacillus amyloliquefaciens subsp. plantarum CC178	CC178	3950	1352	115	3950	3950
Bacillus amyloliquefaciens subsp. amyloliquefaciens DSM 7T	DSM7	3892	1365	61	3271	5302
Bacillus amyloliquefaciens subsp. plantarum FZB42T	FZB42	3693	1176	34	3233	6667
Bacillus amyloliquefaciens IT 45	IT45	3851	1333	42	3189	7843
Bacillus amyloliquefaciens subsp. amyloliquefaciens LFB112	LFB112	3859	1315	66	3165	9176
Bacillus amyloliquefaciens subsp. amyloliquefaciens LL3	LL3	3859	1667	89	3138	10491
Bacillus amyloliquefaciens subsp. amyloliquefaciens TA208	TA208	4089	1561	63	3126	12158
Bacillus amyloliquefaciens subsp. amyloliquefaciens XH7	XH7	4190	1665	60	3120	13719
Bacillus amyloliquefaciens subsp. plantarum Y2	Y2	4234	1586	169	3060	15384
Bacillus amyloliquefaciens subsp. plantarum AS43 3	AS43	3861	1322	57	3035	16970
Bacillus amyloliquefaciens subsp. plantarum CAU B946	CAUB946	3823	1281	58	3024	18292
Bacillus amyloliquefaciens subsp. plantarum NAU B3	NAUB3	4001	1411	100	3022	19573
Bacillus amyloliquefaciens subsp. plantarum UCMB5033	U5033	3877	1321	71	3003	20984
Bacillus amyloliquefaciens subsp. plantarum UCMB5036	U5036	3636	1132	21	2993	22305
Bacillus amyloliquefaciens subsp. plantarum UCMB5113	U5113	3656	1148	26	2985	23437
Bacillus amyloliquefaciens subsp. plantarum YAU B9601 Y2	YAUB	3981	1470	23	2981	24585
Bacillus amyloliquefaciens subsp. plantarum SQR9	SRR9	4078	1481	103	2976	26055
Bacillus amyloliquefaciens subsp. plantarum NJN6	NJN6	3894	1351	60	2965	27536
B. subtilis
Bacillus subtilis 168	168	4175	1699	2	2797	28887
Bacillus subtilis 6051 HGW	6051	4187	1708	8	2795	28887
Bacillus subtilis BAB 1	BAB1	4003	1517	18	2774	28887
Bacillus subtilis BSP1	BSP1	3847	1261	112	2762	30586
Bacillus subtilis BSn5	BSn5	4145	1571	106	2680	32294
Bacillus subtilis QB928	QB928	4031	1550	11	2636	33811
Bacillus subtilis RO NN 1	RONN	4101	1469	162	2589	35072
Bacillus subtilis XF 1	XF1	3853	1347	34	2509	36643
Bacillus subtilis natto BEST195	nBEST	4375	1589	320	2476	38193
Bacillus subtilis subsp. spizizenii TU B 10	spTU	4297	1570	257	2440	39662
Bacillus subtilis subsp. spizizenii W23	spW23	4062	1426	167	2426	41009
Bacillus subtilis PY79	PY79	4138	1601	69	2413	42598
Bacillus subtilis HJ5	HJ5	3917	1431	15	2407	44168

## Sheet: S2
Table S2. Groups divided into plant-associated (PA) and non-plant-associated (nPA) based on the speices phylogenetics tree.
Plant-associated (PA)	Non-plant-associated (nPA)
Bacillus amyloliquefaciens subsp. plantarum CC178	Bacillus amyloliquefaciens subsp. amyloliquefaciens DSM 7T
Bacillus amyloliquefaciens subsp. plantarum FZB42T	Bacillus amyloliquefaciens subsp. amyloliquefaciens LL3
Bacillus amyloliquefaciens IT 45	Bacillus amyloliquefaciens subsp. amyloliquefaciens TA208
Bacillus amyloliquefaciens subsp. amyloliquefaciens LFB112	Bacillus amyloliquefaciens subsp. amyloliquefaciens XH7
Bacillus amyloliquefaciens subsp. plantarum Y2	Bacillus subtilis 168
Bacillus amyloliquefaciens subsp. plantarum AS43 3	Bacillus subtilis 6051 HGW
Bacillus amyloliquefaciens subsp. plantarum CAU B946	Bacillus subtilis BSP1
Bacillus amyloliquefaciens subsp. plantarum NAU B3	Bacillus subtilis BSn5
Bacillus amyloliquefaciens subsp. plantarum UCMB5033	Bacillus subtilis QB928
Bacillus amyloliquefaciens subsp. plantarum UCMB5036	Bacillus subtilis RO NN 1
Bacillus amyloliquefaciens subsp. plantarum UCMB5113	Bacillus subtilis natto BEST195
Bacillus amyloliquefaciens subsp. plantarum YAU B9601 Y2	Bacillus subtilis spizizenii TU B 10
Bacillus amyloliquefaciens subsp. plantarum SQR9	Bacillus subtilis spizizenii W23
Bacillus amyloliquefaciens subsp. plantarum NJN6	Bacillus subtilis PY79
Bacillus subtilis BAB 1
Bacillus subtilis XF 1
Bacillus subtilis HJ5

## Sheet: S3
Table S3 . Gene's product and COG assignment in PA-specific core genome. The genes were appended with different gene expression patterns regulated by root exudate at 24 h and 48 h
post-inoculation which showed homology with SQR9's.
OG	Product	COG	Mark	Category	SQR9_GENEID	24-h			48-h
						Fold_change normalized	q-value	Result	Fold_change normalized	q-value	Result
GP100000	BaeR: bacillaene synthesis; polyketide synthase of type	COG3321	Q	METABOLISM
GP100027	BaeE: bacillaene synthesis; malonyl-CoA-[acyl-carrier	COG0331	I	METABOLISM
GP100038	DfnL: difficidin synthesis;	COG3425	I	METABOLISM
GP100060	hypothetical protein: NADH-dependent flavin oxidoreductase YqiG	-	-	-					2.39	1.43e-31	up
GP100088	hypothetical protein: conserved hypothetical protein YyaL	COG1331	O	CELLULAR PROCESSES AND SIGNALING
GP100095	sporulation sigma factor SigK:	COG1191	K	INFORMATION STORAGE AND PROCESSING	V529_26820	2.23	1.64e-152	up
GP100109	hypothetical protein: hypothetical protein YaaC	-	-	-
GP102437	hypothetical protein: conserved hypothetical protein YckC	COG1714	S	POORLY CHARACTERIZED
GP100349	hypothetical protein: conserved hypothetical protein YxbF	COG1309	K	INFORMATION STORAGE AND PROCESSING
GP102011	LicR: licABCH operon regulator LicR	COG3711	K	INFORMATION STORAGE AND PROCESSING
GP102078	ribose-phosphate pyrophosphokinase: catalyzes the formation of 5-phospho-alpha-D-ribose	COG0462	FE	METABOLISM
GP102079	DivIC: cell-division initiation protein DivIC	COG2919	D	CELLULAR PROCESSES AND SIGNALING
GP102081	PabB: para-aminobenzoate synthase chain A PabB	-	-	-	V529_00760	1.52	5.9e-12	up
GP102083	transcription antitermination protein NusG: Modulates Rho-dependent transcription termination	COG0250	K	INFORMATION STORAGE AND PROCESSING
GP102086	cobalt transporter ATP-binding subunit:	-	-	-					0.37	1.18e-38	down
GP102088	hypothetical protein: conserved hypothetical protein YnaD	COG1670	J	INFORMATION STORAGE AND PROCESSING
GP102095	hypothetical protein: conserved hypothetical protein YfhM	COG0596	R	POORLY CHARACTERIZED	V529_08130	0.42	2.08e-117	down
GP102097	hypothetical protein: sensor histidine kinase; transcriptional control of	COG0642	T	CELLULAR PROCESSES AND SIGNALING	V529_02430	1.63	0.00107412	up
GP102104	hypothetical protein: conserved hypothetical protein YqcI	COG3403	S	POORLY CHARACTERIZED	V529_02960	1.71	1.31e-49	up	1.91	4.21e-111	up
GP102105	hypothetical protein: conserved hypothetical protein YcgI	COG3665	S	POORLY CHARACTERIZED
GP102106	shikimate kinase: catalyzes the formation of shikimate 3-phosphate	COG0703	E	METABOLISM
GP102108	NucA: membrane-associated nuclease NucA	-	-	-
GP102110	hypothetical protein: amino acid ABC transporter (permease); possibly	COG0765	E	METABOLISM	V529_03520	0.4	3.3e-05	down	0.24	1.92e-12	down
GP102111	mtlA: hypothetical protein: phosphotransferase system (PTS) mannitol-specific	COG2213	G	METABOLISM	V529_03840	1.89	1.24e-31	up	0.16	9.33e-60	down
GP102114	KipI: sporulation inhibitor KipI	COG2049	E	METABOLISM
GP102115	KipA: kipI antagonist KipA	COG1984	E	METABOLISM					0.45	2.59e-12	down
GP102118	DNA topoisomerase III: decatenates replicating daughter chromosomes	COG0550	L	INFORMATION STORAGE AND PROCESSING					0.61	2.93e-39	down
GP102119	pyruvate oxidase: catalyzes the formation of acetyl phosphate from	COG0028	EH	METABOLISM	V529_04190	0.34	2.44e-281	down
GP102120	hypothetical protein: response regulator aspartate phosphatase RapH	-	-	-
GP102121	hypothetical protein: conserved hypothetical protein YdbI	COG0628	R	POORLY CHARACTERIZED
GP102123	hypothetical protein: D-alanine racemase Alr	COG0787	M	CELLULAR PROCESSES AND SIGNALING
GP102126	BglS: pfam00722; glyco_hydro_16; endo-beta-1,3-1,4-glucanase	COG2273	G	METABOLISM	V529_38950	1.92	7.32e-66	up	0.49	2.35e-43	down
GP102127	deoxyguanosine kinase: deoxyguanosine kinase Dgk	COG1428	F	METABOLISM
GP102129	hypothetical protein: hypothetical lipoprotein YdiK	-	-	-
GP102132	hypothetical protein: conserved hypothetical protein YvbU	-	-	-
GP102135	hypothetical protein: RNA methyltransferase YefA	COG2265	J	INFORMATION STORAGE AND PROCESSING					0.59	7.95e-16	down
GP102137	hypothetical protein: hypothetical protein YetN	-	-	-
GP102138	hypothetical protein: NADP-dependent oxidoreductase YfmJ	COG2130	R	POORLY CHARACTERIZED					0.5	9.28e-31	down
GP102139	hypothetical protein: hypothetical protein YfmB	-	-	-
GP102146	hypothetical protein: thioredoxin reductase like protein YcgT	-	-	-
GP102147	hypothetical protein: hypothetical protein YfhS	-	-	-
GP102154	hypothetical protein: ABC transporter (ATP-binding protein) YheH	COG1132	V	CELLULAR PROCESSES AND SIGNALING
GP102155	hypothetical protein: hypothetical protein YhgC	COG2329	R	POORLY CHARACTERIZED
GP102156	PbpF: penicillin-binding protein 2C PbpF	COG0744	M	CELLULAR PROCESSES AND SIGNALING					0.64	8.52e-14	down
GP102157	uroporphyrinogen decarboxylase: catalyzes the formation of coproporphyrinogen from	COG0407	H	METABOLISM
GP102161	hypothetical protein: conserved hypothetical protein YhjN	COG3180	R	POORLY CHARACTERIZED
GP102166	hypothetical protein: conserved hypothetical protein YitT	-	-	-
GP102168	hypothetical protein: intracellular proteinase inhibitor Ipi	-	-	-	V529_10570	1.94	7.5e-62	up
GP102169	hypothetical protein: oxidoreductase YitY	-	-	-
GP102175	hypothetical protein: oligopeptide ABC transporter (ATP-binding protein)	COG1123	R	POORLY CHARACTERIZED
GP102176	hypothetical protein: oligopeptidase F YjbG	-	-	-
GP102179	hypothetical protein: ATP-dependent DNA helicase YjcD	-	-	-
GP102183	hypothetical protein: D-aminopeptidase DppA	-	-	-					1.56	0.000176171	up
GP102197	hypothetical protein: hypothetical protein YkvR	-	-	-
GP102198	StoA: sporulation thiol-disulfide oxidoreductase A	-	-	-
GP102199	phosphocarrier protein HPr: phosphocarrier protein HPr component PtsH	COG1925	G	METABOLISM					0.53	1.27e-33	down
GP102201	hypothetical protein: conserved hypothetical protein YxaI	COG1714	S	POORLY CHARACTERIZED					1.62	5.34e-15	up
GP102202	hypothetical protein: conserved hypothetical protein YkuK	COG1978	S	POORLY CHARACTERIZED
GP102203	hypothetical protein: hypothetical protein YkzF	-	-	-
GP102212	hypothetical protein: conserved hypothetical protein YlmG	COG0762	S	POORLY CHARACTERIZED
GP102213	isoleucyl-tRNA synthetase: IleRS; catalyzes the formation of	COG0060	J	INFORMATION STORAGE AND PROCESSING
GP102215	hypothetical protein: phosphoadenosine phosphosulfate reductase CysH	COG0175	EH	METABOLISM
GP102216	50S ribosomal protein L28: required for 70S ribosome assembly	COG0227	J	INFORMATION STORAGE AND PROCESSING
GP102217	ribonuclease HII: RNH2; RNase HII; binds manganese; endonuclease	-	-	-					0.38	3.74e-11	down
GP102219	ATP-dependent protease ATP-binding subunit HslU: heat shock protein involved in degradation of	-	-	-					0.56	1.59e-248	down
GP102220	flagellar basal body rod protein FlgB: with FlgF and C makes up the proximal portion of	COG1815	N	CELLULAR PROCESSES AND SIGNALING					0.52	4.44e-09	down
GP102223	hypothetical protein: translocation-enhancing protein TepA	-	-	-
GP102227	hypothetical protein: conserved membrane protein YoaK	COG3619	S	POORLY CHARACTERIZED
GP102229	hypothetical protein: conserved hypothetical protein YnzC	COG4224	S	POORLY CHARACTERIZED
GP102230	hypothetical protein: conserved hypothetical protein YcgE	COG1846	K	INFORMATION STORAGE AND PROCESSING
GP102231	major facilitator superfamily transporter: multidrug-efflux transporter Mdr	COG2814	G	METABOLISM
GP102232	acetyl-CoA carboxylase biotin carboxyl carrier protein subunit: composes the biotin carboxyl carrier protein	COG0511	I	METABOLISM
GP102233	hypothetical protein: conserved hypothetical protein YsfB	-	-	-
GP102234	glutamate synthase subunit beta: glutamate synthase is composed of subunits alpha	COG0493	ER	METABOLISM	V529_18900	2.05	3.57e-36	up	1.67	7.48e-21	up
GP102236	XylA: xylose isomerase: catalyzes the interconversion of D-xylose to	COG2115	G	METABOLISM	V529_17010	0.38	4.83e-30	down
GP102237	hypothetical protein: xylose operon repressor protein XylR	COG1940	KG	INFORMATION STORAGE AND PROCESSING
GP102238	XynB: hypothetical protein: xylan beta-1,4-xylosidase	COG3507	G	METABOLISM
GP102239	hypothetical protein: hypothetical symporter; transport of	COG2211	G	METABOLISM
GP102241	hypothetical protein: hypothetical protein YwmF	-	-	-	V529_36520	0.18	2.14e-12	down
GP102242	hypothetical protein: conserved hypothetical protein YobT	-	-	-
GP102244	hypothetical protein: ATP-dependent DNA helicase YocI	COG0514	L	INFORMATION STORAGE AND PROCESSING
GP102246	hypothetical protein: hypothetical protein YozC	-	-	-
GP102251	hypothetical protein: hypothetical protein YokU	-	-	-	V529_19840	2.08	2e-62	up
GP102258	hypothetical protein: hypothetical protein YpjB	-	-	-
GP102260	hypothetical protein: hypothetical protein YpiF	-	-	-
GP102262	transcription attenuation protein MtrB: tryptophan RNA-binding attenuator protein; binds	-	-	-
GP102265	thiol-disulfide oxidoreductase: catalyzes the reduction of the disulfide bonds in	COG1225	O	CELLULAR PROCESSES AND SIGNALING
GP102266	hypothetical protein: spore maturation protein SpmB	-	-	-
GP102267	SpoVAF: stage V sporulation protein AF (SpoVAF)	-	-	-
GP102268	SpoVAB: stage V sporulation protein AB (SpoVAB)	-	-	-					1.75	5.89e-09	up
GP102269	purine nucleoside phosphorylase: catalyzes the formation of a purine and ribose	COG0005	F	METABOLISM					0.64	2.07e-13	down
GP102270	hypothetical protein: site-specific tyrosine recombinase which cuts and	-	-	-
GP102272	DNA polymerase IV: involved in translesion DNA polymerization with	COG0389	L	INFORMATION STORAGE AND PROCESSING
GP102277	hypothetical protein: hypothetical protein YqhV	-	-	-	V529_25520	0.57	4.71e-05	down
GP102278	ComGE: DNA transport machinery protein ComGE	-	-	-
GP102283	hypothetical protein: zinc ABC transporter	-	-	-
GP102285	hypothetical protein: ATP-dependent RNA helicase YqfR	COG0513	LKJ	INFORMATION STORAGE AND PROCESSING					0.48	1.55e-57	down
GP102286	metalloprotease: conserved hypothetical protein YqfG	COG0319	R	POORLY CHARACTERIZED					0.51	8.01e-58	down
GP102287	hypothetical protein: conserved hypothetical protein YqfF	COG1480	R	POORLY CHARACTERIZED
GP102288	hypothetical protein: phosphate starvation-induced protein PhoH	COG1702	T	CELLULAR PROCESSES AND SIGNALING
GP102289	hypothetical protein: conserved hypothetical protein YqfC	-	-	-
GP102290	hypothetical protein: hypothetical protein YqfB	-	-	-
GP102291	hypothetical protein: conserved hypothetical protein YqfA	COG4864	S	POORLY CHARACTERIZED					0.55	6.99e-124	down
GP102292	hypothetical protein: conserved hypothetical protein YqeZ	COG1030	O	CELLULAR PROCESSES AND SIGNALING					0.6	1.33e-117	down
GP102293	hypothetical protein: conserved hypothetical protein YqeY	COG1610	S	POORLY CHARACTERIZED
GP102294	hypothetical protein: conserved hypothetical protein YqeW	COG1283	P	METABOLISM	V529_26460	0.52	3.09e-21	down
GP102295	hypothetical protein: conserved hypothetical protein YqeV	COG0621	J	INFORMATION STORAGE AND PROCESSING					0.59	4.78e-90	down
GP102296	16S ribosomal RNA methyltransferase RsmE: in Escherichia coli RsmE methylates the N3 position	COG1385	S	POORLY CHARACTERIZED
GP102297	ribosomal protein L11 methyltransferase: methylates ribosomal protein L11 at multiple amino	COG2264	J	INFORMATION STORAGE AND PROCESSING
GP102298	molecular chaperone DnaJ: chaperone Hsp40; co-chaperone with DnaK;	COG0484	O	CELLULAR PROCESSES AND SIGNALING
GP102299	molecular chaperone DnaK: heat shock protein 70; assists in folding of	COG0443	O	CELLULAR PROCESSES AND SIGNALING
GP102300	heat shock protein GrpE: with DnaK and DnaJ acts in response to hyperosmotic	COG0576	O	CELLULAR PROCESSES AND SIGNALING					0.61	7.26e-47	down
GP102301	heat-inducible transcription repressor: Negative regulator of class I heat shock genes	COG1420	K	INFORMATION STORAGE AND PROCESSING
GP102302	coproporphyrinogen III oxidase: catalyzes the oxygen-independent formation of	COG0635	H	METABOLISM
GP102303	hypothetical protein: hypothetical protein YqxA	-	-	-
GP102304	germination protease: Initiates the rapid degradation of small	-	-	-	V529_26580	1.63	5.8e-34	up
GP102305	30S ribosomal protein S20: binds directly to the 16S rRNA and is involved in	COG0268	J	INFORMATION STORAGE AND PROCESSING
GP102306	hypothetical protein: protein required for DNA binding and uptake	COG2131	F	METABOLISM
GP102307	hypothetical protein: unspecific high-affinity DNA-binding protein ComEA	COG1555	L	INFORMATION STORAGE AND PROCESSING
GP102308	late competence protein ComER: may be involved in regulation of competence genes	COG0345	E	METABOLISM
GP102309	hypothetical protein: hypothetical protein YqeM	COG2226	H	METABOLISM
GP102310	hypothetical protein: conserved hypothetical protein YqeL	COG0799	S	POORLY CHARACTERIZED
GP102311	hypothetical protein: HD phosphatase; predicted role in NAD metabolism	COG1713	H	METABOLISM					0.59	2.68e-26	down
GP102312	nicotinic acid mononucleotide adenylyltransferase: transfers an adenyl group from ATP to NaMN to form	COG1057	H	METABOLISM					0.63	2.44e-10	down
GP102313	hypothetical protein: conserved hypothetical protein YqeI	COG1534	J	INFORMATION STORAGE AND PROCESSING
GP102314	shikimate 5-dehydrogenase: AroE; catalyzes the conversion of shikimate to	COG0169	E	METABOLISM
GP102315	GTP-binding protein YqeH: in Bacillus subtilis this enzyme appears to be	COG1161	R	POORLY CHARACTERIZED					0.66	7.68e-11	down
GP102316	hypothetical protein: conserved hypothetical protein Yqe	COG2755	E	METABOLISM
GP102317	hypothetical protein: butyryl-CoA dehydrogenase YdbM	COG1960	I	METABOLISM					0.6	5.73e-09	down
GP102321	hypothetical protein: glutamine ABC transporter (integral membrane	-	-	-	V529_27420	1.78	2.69e-254	up
GP102322	S-adenosylmethionine:tRNA ribosyltransferase-isomerase: Synthesizes oQ from preQ1 in a single	COG0809	J	INFORMATION STORAGE AND PROCESSING
GP102323	thiamine biosynthesis protein ThiC: required for the synthesis of the	COG0422	H	METABOLISM
GP102327	hypothetical protein: valine--tRNA ligase; ValRS; converts valine ATP and	-	-	-
GP102334	hypothetical protein: NAD-dependent malic enzyme IV YtsJ	COG0281	C	METABOLISM
GP102340	Lip: triacylglycerol lipase Lip	COG1075	R	POORLY CHARACTERIZED					0.5	1.91e-53	down
GP102341	hypothetical protein: DNA translocase stage III sporulation protein YtpT	COG1674	D	CELLULAR PROCESSES AND SIGNALING					0.62	1.42e-53	down
GP102344	50S ribosomal protein L31: RpmE2; there appears to be two types of ribosomal	COG0254	J	INFORMATION STORAGE AND PROCESSING	V529_30520	0.49	1.33e-72	down
GP102350	sporulation inhibitor KapD: inhibitor of the KinA pathway of sporulation	COG5018	R	POORLY CHARACTERIZED					1.57	5.71e-36	up
GP102351	hypothetical protein: hypothetical lipoprotein YufN	-	-	-	V529_31210	1.67	2.02e-20	up
GP102352	hypothetical protein: ABC transporter permease YufP	-	-	-					1.97	1.55e-07	up
GP102353	hypothetical protein: ABC transporter permease YufQ	-	-	-					1.82	4.03e-05	up
GP102356	hypothetical protein: conserved hypothetical protein YukE	COG4842	S	POORLY CHARACTERIZED
GP102357	diaminopimelate epimerase: involved in lysine biosynthesis; DAP epimerase;	COG0253	E	METABOLISM					1.69	5.73e-29	up
GP102358	hypothetical protein: hypothetical protein YuzB	COG4844	S	POORLY CHARACTERIZED
GP102359	hypothetical protein: NADH dehydrogenase YutJ	COG1252	C	METABOLISM
GP102360	hypothetical protein: conserved hypothetical protein YutI	COG0694	O	CELLULAR PROCESSES AND SIGNALING
GP102361	hypothetical protein: peptidase YuxL	COG1506	E	METABOLISM
GP102364	hypothetical protein: class II family (does not require metal);	-	-	-					0.57	0.000358486	down
GP102365	GerAC: spore germination protein A3 (GerAC)	-	-	-
GP102367	hypothetical protein: two-component response regulator; COG0745; OmpR	COG0745	TK	CELLULAR PROCESSES AND SIGNALING					0.6	1.02e-13	down
GP102371	OpuCB: glycine betaine/carnitine/choline ABC transporter	COG1174	E	METABOLISM
GP102372	hypothetical protein: arginine utilization regulatory protein RocR	COG3829	KT	INFORMATION STORAGE AND PROCESSING
GP102373	hypothetical protein: transcriptional regulator YvfI	-	-	-	V529_34120	1.52	9.26e-06	up
GP102381	hypothetical protein: conserved hypothetical protein YvnB	COG1409	R	POORLY CHARACTERIZED	V529_34920	1.64	8.62e-72	up
GP102382	hypothetical protein: hypothetical protein YvkN	-	-	-
GP102383	hypothetical protein: membrane protein CsbA	COG4897	S	POORLY CHARACTERIZED	V529_35000	0.56	1.71e-79	down
GP102388	TuaG: teichuronic acid biosynthesis glycosyl transferase;	COG0463	M	CELLULAR PROCESSES AND SIGNALING	V529_35380	0.66	9.67e-18	down
GP102398	hypothetical protein: conserved hypothetical protein YwjF	COG0247	C	METABOLISM	V529_37020	1.66	2e-69	up	0.44	1.38e-114	down
GP102399	hypothetical protein: conserved hypothetical protein YocD	-	-	-
GP102401	LrpC: HTH-type transcriptional regulator LrpC	COG1522	K	INFORMATION STORAGE AND PROCESSING
GP102403	SacT: transcriptional antiterminator SacT	COG3711	K	INFORMATION STORAGE AND PROCESSING	V529_38020	0.56	0	down
GP102405	NupC: pyrimidine-nucleoside transport protein NupC	COG1972	F	METABOLISM					0.37	6.13e-44	down
GP102410	hypothetical protein: conserved hypothetical protein YfhB	-	-	-
GP102416	hypothetical protein: conserved hypothetical protein YyaD	COG3949	S	POORLY CHARACTERIZED	V529_40670	0.55	2.89e-14	down
GP102417	hypothetical protein: conserved hypothetical protein YyaC	-	-	-
GP102441	hypothetical protein: hypothetical protein YclD2	-	-	-
GP102727	hypothetical protein: phage shock protein A homolog like protein PspA	COG1842	KT	INFORMATION STORAGE AND PROCESSING					0.66	8.06e-15	down
GP102730	bifunctional N-acetylglucosamine-1-phosphate uridyltransferase/glucosamine-1-phosphate acetyltransferase: forms a homotrimer; catalyzes the acetylation of	COG1207	M	CELLULAR PROCESSES AND SIGNALING
GP102731	SpoIIE: sporulation stage II protein pSpoIIE	COG2208	TK	CELLULAR PROCESSES AND SIGNALING
GP102732	hypothetical protein: hypothetical protein YbeC	-	-	-
GP102734	hypothetical protein: conserved hypothetical protein YcgF	COG1280	E	METABOLISM	V529_02950	0.55	3.44e-06	down
GP102735	Sfp: phosphopantetheinylation of a serine residue in	COG2091	H	METABOLISM
GP102736	PTS mannitol-specific enzyme IIA component: phosphotransferase system (PTS) mannitol-specific	COG4668	G	METABOLISM	V529_03850	2.65	4.48e-38	up	0.17	1.42e-30	down
GP102738	hypothetical protein: hypothetical protein YdaJ	-	-	-
GP102739	hypothetical protein: conserved hypothetical protein YdaK	COG2199	T	CELLULAR PROCESSES AND SIGNALING
GP102740	hypothetical protein: hypothetical protein YdaN	-	-	-
GP102741	hypothetical protein: conserved hypothetical protein YdaO	COG0531	E	METABOLISM
GP102742	hypothetical protein: hypothetical protein YdaS	-	-	-	V529_38140	0.51	2.28e-134	down
GP102743	hypothetical protein: conserved hypothetical protein YdcC	COG2834	M	CELLULAR PROCESSES AND SIGNALING
GP102744	hypothetical protein: hypothetical protein YaaH	COG3858	R	POORLY CHARACTERIZED	V529_00170	1.53	0	up
GP102745	CotA: spore coat protein (outer) CotA	COG2132	Q	METABOLISM
GP102746	hypothetical protein: hypothetical protein YnaE	-	-	-	V529_17180	0.31	7.94e-07	down
GP102747	hypothetical protein: hypothetical protein YfnE	COG0463	M	CELLULAR PROCESSES AND SIGNALING
GP102748	hypothetical protein: hypothetical protein YocL	-	-	-
GP102749	hypothetical protein: hypothetical protein YocM	-	-	-
GP102750	hypothetical protein: hypothetical protein YozN	-	-	-
GP102751	hypothetical protein: hypothetical protein YocN	-	-	-					1.68	8.57e-19	up
GP102752	hypothetical protein: conserved hypothetical protein YbcL	COG2814	G	METABOLISM
GP102753	hypothetical protein: conserved hypothetical protein YvrI	-	-	-	V529_33000	0.38	1.12e-60	down	0.46	7.94e-67	down
GP102754	hypothetical protein: hypothetical protein YvrH2	-	-	-
GP102755	hypothetical protein: hypothetical protein YrpD	-	-	-					1.51	1.78e-72	up
GP102761	2-hydroxy-3-keto-5-methylthiopentenyl-1-phosphate phosphatase: converts	COG4359	E	METABOLISM
GP102763	hypothetical protein: aminotransferase PatA	-	-	-
GP102764	hypothetical protein: alkyl hydroperoxide reductase subunit C (small	COG0450	O	CELLULAR PROCESSES AND SIGNALING					0.65	1.39e-42	down
GP102766	hypothetical protein: hypothetical protein YmfJ	-	-	-
GP102769	hypothetical protein: conserved hypothetical protein YneN	-	-	-
GP102770	hypothetical protein: conserved hypothetical protein YnfF	-	-	-
GP102771	XynD: hypothetical protein: endo-1,4-beta-xylanase D precursor	-	-	-
GP102772	hypothetical protein: formate dehydrogenase YoaE	COG0243	C	METABOLISM
GP102773	hypothetical protein: conserved hypothetical protein YyaE	COG0243	C	METABOLISM
GP102777	thymidylate synthase: ThyA; catalyzes formation of dTMP and	COG0207	F	METABOLISM
GP102778	hypothetical protein: hypothetical protein YppG	-	-	-					2.01	4.26e-32	up
GP102779	SpoIVA: stage IV sporulation protein A (SpoIVA)	-	-	-
GP102781	DacF: penicilin binding protein (D-alanyl-D-alanine	COG1686	M	CELLULAR PROCESSES AND SIGNALING
GP102783	hypothetical protein: conserved hypothetical protein YqjE	COG2195	E	METABOLISM
GP102787	hypothetical protein: stage II sporulation P (SpoIIP)	-	-	-
GP102788	DNA polymerase III subunit delta: required for the assembly and function of the DNAX	COG1466	L	INFORMATION STORAGE AND PROCESSING
GP102789	hypothetical protein: integral membrane protein ComEC	COG2333	R	POORLY CHARACTERIZED
GP102791	GlnQ: hypothetical protein: glutamine ABC transporter (ATP-binding protein)	-	-	-					2.45	1.17e-40	up
GP102792	GlnH: glutamine ABC transporter (glutamine-binding	-	-	-					2.26	5.48e-61	up
GP102793	GlnM: glutamine ABC transporter (integral membrane	-	-	-					2.19	3.82e-09	up
GP102794	GlnP: glutamine ABC transporter (integral membrane	-	-	-
GP102795	hypothetical protein: hypothetical protein YtxC	-	-	-
GP102799	hypothetical protein: ABC transporter (ATP-binding protein) YtrB	COG1131	V	CELLULAR PROCESSES AND SIGNALING	V529_30250	2.04	8.58e-21	up	0.38	3.68e-25	down
GP102800	hypothetical protein: conserved hypothetical protein YthB	-	-	-	V529_30550	2.32	2.97e-69	up
GP102807	hypothetical protein: conserved hypothetical protein YvbG	-	-	-
GP102808	SwrA: swarming motility protein	-	-	-					0.43	9.68e-17	down
GP102809	TuaA: undecaprenyl-phosphate N-acetylgalactosaminyl	COG2148	M	CELLULAR PROCESSES AND SIGNALING	V529_35440	0.5	4.03e-13	down	2.65	1.24e-123	up
GP102812	hypothetical protein: conserved hypothetical protein YwoD	COG2814	G	METABOLISM					1.61	1.05e-07	up
GP102814	SpoIIR: stage II sporulation protein R (SpoIIR)	-	-	-					0.44	2.26e-16	down
GP102816	SpsG: spore coat polysaccharide synthesis protein SpsG	COG3980	M	CELLULAR PROCESSES AND SIGNALING					2.03	2.43e-193	up
GP102819	ManR: mannose operon transcriptional antiterminator ManR	-	-	-
GP102821	hypothetical protein: conserved hypothetical protein YwqG	-	-	-
GP102828	hypothetical protein: alkaline phosphatase YbfM	-	-	-
GP102829	hypothetical protein: sugar transport-related protein YcbE	COG2271	G	METABOLISM
GP102835	hypothetical protein: mannose-6-phosphate isomerase YdhS	COG1482	G	METABOLISM
GP102837	hypothetical protein: hypothetical protein YfnB	-	-	-
GP102839	hypothetical protein: conserved hypothetical protein YfhI	COG2814	G	METABOLISM
GP102844	hypothetical protein: hypothetical protein YhfA	-	-	-	V529_09730	1.93	4.78e-30	up	1.75	1.06e-39	up
GP102847	hypothetical protein: conserved hypothetical protein YjcS	-	-	-
GP102850	BaeB: bacillaene synthesis; hydroxyacylglutathione	COG0491	R	POORLY CHARACTERIZED
GP102851	BaeC: bacillaene synthesis;	COG0331	I	METABOLISM
GP102852	BaeD: bacillaene synthesis;	COG3321	Q	METABOLISM
GP102853	acyl carrier protein: bacillaene synthesis; Acyl carrier proteins are	COG0236	IQ	METABOLISM
GP102854	polyketide beta-ketoacyl:acyl carrier protein synthase: involved in polyketide production	COG0304	IQ	METABOLISM
GP102855	polyketide biosynthesis enoyl-CoA hydratase: bacillaene synthesis; involved in polyketide	COG1024	I	METABOLISM
GP102856	polyketide biosynthesis enoyl-CoA hydratase: bacillaene synthesis; involved in polyketide	COG1024	I	METABOLISM
GP102857	hypothetical protein: bacillaene synthesis; cytochrome P450 'oxidase'	COG2124	Q	METABOLISM
GP102860	hypothetical protein: xylulokinase YoaC	COG1070	G	METABOLISM	V529_19000	2.1	1.75e-27	up
GP102861	hypothetical protein: phosphoglycerate dehydrogenase YoaD	COG0111	HE	METABOLISM	V529_19010	1.79	7.37e-08	up
GP102862	hypothetical protein: 4-hydroxyphenylacetate-3-hydroxylase YoaI	COG2368	Q	METABOLISM	V529_02230	2.22	3.15e-167	up
GP102863	PelB: pectate lyase PelB	COG3866	G	METABOLISM
GP102864	PenP: beta-lactamase precursor PenP	COG2367	V	CELLULAR PROCESSES AND SIGNALING
GP102866	hypothetical protein: diacylglycerol kinase DgkA	COG0818	M	CELLULAR PROCESSES AND SIGNALING
GP102867	hypothetical protein: conserved hypothetical protein YqeD	COG0398	S	POORLY CHARACTERIZED
GP102868	hypothetical protein: chitosanase; downregulated by plant exudate	-	-	-					0.4	7.98e-241	down
GP102871	hypothetical protein: conserved hypothetical protein YukJ	COG3251	S	POORLY CHARACTERIZED	V529_31600	0.12	1.03e-22	down
GP102872	hypothetical protein: Na+/nucleoside co-transporter YutK	COG1972	F	METABOLISM
GP102876	hypothetical protein: molybdenum-binding protein YvgK	COG1910	P	METABOLISM
GP102877	hypothetical protein: multidrug-efflux transporter YvaE	-	-	-
GP102878	hypothetical protein: conserved hypothetical protein YvbJ	COG4640	S	POORLY CHARACTERIZED					0.58	3.15e-11	down
GP102881	hypothetical protein: conserved hypothetical protein YwnE	COG1502	I	METABOLISM
GP102882	RapB: aspartate phosphatase response regulator RapB	-	-	-
GP102883	hypothetical protein: benzaldehyde dehydrogenase YfmT	COG1012	C	METABOLISM	V529_06950	1.53	0.000597133	up	0.2	4.36e-42	down
GP102884	hypothetical protein: conserved hypothetical protein YxiA	COG3507	G	METABOLISM
GP102885	urocanate hydratase: catalyzes the formation of	COG2987	E	METABOLISM	V529_39150	1.54	8.06e-06	up
GP102887	hypothetical protein: ABC transporter (ATP-binding protein) YxdL	COG1136	V	CELLULAR PROCESSES AND SIGNALING
GP102888	AldX: aldehyde dehydrogenase AldX	COG1012	C	METABOLISM
GP102889	Fbp: fructose-1,6-bisphosphatase Fbp	COG3855	G	METABOLISM					0.64	9.75e-13	down
GP102890	hypothetical protein: hypothetical protein YycD	-	-	-
GP102891	hypothetical protein: transcription regulator homolog YybA	COG1846	K	INFORMATION STORAGE AND PROCESSING
GP102892	hypothetical protein: conserved hypothetical protein YyaS	COG2364	S	POORLY CHARACTERIZED
GP102893	hypothetical protein: hypothetical protein YdjG	-	-	-
GP102894	hypothetical protein: conserved hypothetical protein YdjH	COG1512	R	POORLY CHARACTERIZED					0.66	4.05e-07	down
GP102895	hypothetical protein: conserved hypothetical protein YdjI	COG4260	S	POORLY CHARACTERIZED
GP102896	hypothetical protein: glucose 1-dehydrogenase YhdF	COG1028	IQR	METABOLISM	V529_09060	0.4	7.85e-87	down
GP102898	hypothetical protein: amino acid ABC transporter (permease) homolog;	COG0765	E	METABOLISM
GP102908	hypothetical protein: sporulation-specific N-acetylmuramoyl-L-alanine	COG0860	M	CELLULAR PROCESSES AND SIGNALING	V529_16850	0.65	5.85e-224	down
GP102911	SpoVAE2: stage V sporulation protein AE2 (SpoVAE2)	-	-	-
GP102913	hypothetical protein: conserved hypothetical protein YqfD	-	-	-
GP102915	hypothetical protein: ABC transport system	COG3845	R	POORLY CHARACTERIZED
GP102916	ComP: sensor histidine kinase; COG4585	COG4585	T	CELLULAR PROCESSES AND SIGNALING
GP102918	GerBA: spore germination protein BA	-	-	-
GP102920	SpsL: spore coat polysaccharide synthesis protein SpsL	COG1898	M	CELLULAR PROCESSES AND SIGNALING
GP102921	SpsK: spore coat polysaccharide synthesis protei SpsK	COG1091	M	CELLULAR PROCESSES AND SIGNALING
GP102923	hypothetical protein: conserved hypothetical protein YbcL	COG0640	K	INFORMATION STORAGE AND PROCESSING					0.63	1.12e-07	down
GP102926	hypothetical protein: hypothetical protein YclD1	-	-	-
GP102928	hypothetical protein: conserved membrane protein YdfS	-	-	-
GP102929	hypothetical protein: hypothetical protein YebD	-	-	-					0.65	3e-21	down
GP102931	hypothetical protein: hypothetical protein YflI	-	-	-
GP102932	hypothetical protein: hypothetical protein YfhE	-	-	-
GP102934	hypothetical protein: hypothetical protein YjdJ	-	-	-
GP102938	hypothetical protein: 5'-3' exonuclease YpcP	-	-	-	V529_22210	1.67	2.61e-14	up	1.67	4.67e-20	up
GP102939	hypothetical protein: hypothetical protein YqgU	-	-	-
GP102941	hypothetical protein: hypothetical protein YvaD	-	-	-
GP102943	hypothetical protein: transporter YwrK	-	-	-					1.66	9.58e-111	up
GP102944	hypothetical protein: hypothetical protein YwrJ	-	-	-	V529_35890	2.1	6.24e-224	up
GP102945	CotB: spore coat protein B (outer) (CotB)	-	-	-	V529_35900	2.69	0	up
GP102946	anti-terminator HutP: regulates expression of hut operon by	-	-	-
GP102947	histidine ammonia-lyase: catalyzes the degradation of histidine to urocanate	COG2986	E	METABOLISM
GP102948	imidazolonepropionase: catalyzing the hydrolysis of	COG1228	Q	METABOLISM
GP102949	formimidoylglutamase: catalyzes the formation of glutamate and formamide	COG0010	E	METABOLISM
GP102951	hypothetical protein: spore coat protein YraE	-	-	-	V529_05160	2.28	1.16e-46	up
GP102952	hypothetical protein: hypothetical protein YxaJ	-	-	-
GP102959	hypothetical protein: cellulose synthase YdaM	COG1215	M	CELLULAR PROCESSES AND SIGNALING
GP102963	hypothetical protein: alcohol dehydrogenase YogA	COG0604	CR	METABOLISM
GP102966	AppA: oligopeptide-binding protein AppA precursor	COG0747	E	METABOLISM	V529_10850	1.62	3.18e-210	up
GP102967	hypothetical protein: manganese cataYdhU	COG3546	P	METABOLISM	V529_05540	1.54	1.42e-73	up
GP102971	hypothetical protein: conserved hypothetical protein YqjT	COG0346	E	METABOLISM
GP102972	hypothetical protein: hypothetical protein YqjZ	COG2329	R	POORLY CHARACTERIZED	V529_24520	1.81	1.12e-19	up
GP102975	hypothetical protein: conserved hypothetical protein YugU	COG0432	S	POORLY CHARACTERIZED
GP102977	hypothetical protein: oligoendopeptidase YusX	COG1164	E	METABOLISM
GP102978	KdgA: 2-keto-3-deoxygluconate-6-phosphate aldolase KdgA	COG0800	G	METABOLISM
GP102981	hypothetical protein: transport protein YxjA	-	-	-					0.5	2.85e-91	down
GP102982	hypothetical protein: conserved hypothetical protein YhaZ	COG4335	L	INFORMATION STORAGE AND PROCESSING
GP102986	hypothetical protein: protoheme IX farnesyltransferase CtaO	COG0109	O	CELLULAR PROCESSES AND SIGNALING
GP102988	phosphoenolpyruvate synthase: phosphoenolpyruvate synthase Pps	COG0574	G	METABOLISM
GP102989	hypothetical protein: catalyzes the reversible phosphorolysis of	-	-	-	V529_19760	2.11	1.65e-05	up
GP102990	hypothetical protein: hypothetical protein YqeB	-	-	-
GP102996	CzcD: cation-efflux system membrane protein CzcD	COG1230	P	METABOLISM
GP102998	hypothetical protein: ATP-dependent RNA helicase DbpA	-	-	-
GP103003	hypothetical protein: conserved hypothetical protein YtmI	-	-	-
GP103012	hypothetical protein: hypothetical protein YdeR	COG2814	G	METABOLISM
GP103013	hypothetical protein: amino-acid ABC transporter (periplasmic binding	COG0834	ET	METABOLISM
GP103014	hypothetical protein: amino acid ABC transporter (periplasmic binding	COG0834	ET	METABOLISM					0.54	6.93e-07	down
GP103022	KdgR: negative transcriptional regulator (LacI family)	COG1609	K	INFORMATION STORAGE AND PROCESSING
GP103025	AmyE: alpha-amylase AmyE	COG0366	G	METABOLISM					0.57	5.77e-67	down
GP103029	hypothetical protein: symporter symporter YjmB	COG2211	G	METABOLISM
GP103030	hypothetical protein: conserved hypothetical protein YjmD	COG1063	ER	METABOLISM
GP103031	D-mannonate oxidoreductase: Converts D-mannonate to D-mannuronate	COG1028	IQR	METABOLISM
GP103033	BglC: endo-1,4-beta-glucanase	COG2730	G	METABOLISM					0.36	3.18e-108	down
GP103035	hypothetical protein: conserved hypothetical protein YraA	COG0693	R	POORLY CHARACTERIZED
GP103038	hypothetical protein: endonuclease V (yYwqL	COG1515	L	INFORMATION STORAGE AND PROCESSING
GP103040	hypothetical protein: aldehyde dehydrogenase YwdH	COG1012	C	METABOLISM
GP103043	hypothetical protein: conserved hypothetical protein YxjC	COG2610	GE	METABOLISM
GP103044	hypothetical protein: conserved hypothetical protein YdeS	COG1309	K	INFORMATION STORAGE AND PROCESSING
GP103045	hypothetical protein: nitrilotriacetate monooxygenase component A (YtnJ)	COG2141	C	METABOLISM	V529_33350	1.74	6.48e-05	up
GP103046	hypothetical protein: conserved hypothetical protein YtnI	COG0695	O	CELLULAR PROCESSES AND SIGNALING	V529_33360	1.82	2.54e-05	up
GP103047	hypothetical protein: conserved hypothetical protein YtmO	COG2141	C	METABOLISM	V529_33370	1.58	0.000515625	up	0.66	6.62e-05	down
GP103048	hypothetical protein: amino-acid ABC transporter ATP-binding	COG1126	E	METABOLISM
GP103049	hypothetical protein: amino-acid ABC transporter permease protein;	COG0765	E	METABOLISM	V529_33390	2.1	0.000196223	up
GP103050	hypothetical protein: transcription regulator LysR family YtlI	COG0583	K	INFORMATION STORAGE AND PROCESSING	V529_33440	1.95	1.12e-12	up
GP103051	hypothetical protein: conserved hypothetical protein YxaL	COG1520	S	POORLY CHARACTERIZED					0.5	2.34e-39	down
GP103064	hypothetical protein: conserved hypothetical protein YrdC	COG1335	Q	METABOLISM
GP103071	hypothetical protein: conserved hypothetical protein YetI	COG1366	T	CELLULAR PROCESSES AND SIGNALING
GP103082	hypothetical protein: conserved hypothetical protein YqaC	COG0563	F	METABOLISM
GP103087	sigma factor: contains glutamine-hydrolyzing domain and glutamine	COG1595	K	INFORMATION STORAGE AND PROCESSING
GP103088	hypothetical protein: contains glutamine-hydrolyzing domain and glutamine	-	-	-
GP103107	hypothetical protein: mutator protein MutT	COG1051	F	METABOLISM
GP103116	hypothetical protein: hypothetical protein YjdF	-	-	-	V529_29070	2.22	3.17e-09	up
GP103127	hypothetical protein: potassium uptake protein TrkA	COG2072	P	METABOLISM
GP103142	hypothetical protein: conserved hypothetical protein YkvO	COG1028	IQR	METABOLISM

## Sheet: S4
Table S4. Gene's product and COG assignment in nPA-specific core genome. The genes were appended with different gene expression patterns regulated by root exudate at 24 h and 48 h
post-inoculation which showed homology with SQR9's.
OG	Product	COG	Mark	Category	SQR9_GENEID	24-h			48-h
						Fold_change normalized	q-value	Result	Fold_change normalized	q-value	Result
GP100043	sulfate adenylyltransferase: ATP sulfurylase; ATPS; converts ATP and sulfate to	COG2046	P	METABOLISM
GP100044	PbuX: xanthine permease PbuX	COG2233	F	METABOLISM
GP100082	hypothetical protein:	COG3953	R	POORLY CHARACTERIZED
GP100059	hypothetical protein:	-	-	-
GP100064	hypothetical protein:	-	-	-
GP100065	bacteriophage baseplate assembly protein J:	COG3299	S	POORLY CHARACTERIZED
GP100067	hypothetical protein:	-	-	-
GP100080	hypothetical protein:	-	-	-
GP100081	hypothetical protein:	-	-	-
GP100083	hypothetical protein:	-	-	-
GP100110	terminase large subunit:	COG1783	R	POORLY CHARACTERIZED
GP100111	capsid portal protein:	COG5518	R	POORLY CHARACTERIZED
GP100054	aspartate phosphatase response regulator:	-	-	-
GP100069	hypothetical protein: hypothetical protein YndG	-	-	-
GP100107	hypothetical protein: hypothetical protein [bacteriophage SPBc2] YokH	-	-	-
GP100056	hypothetical protein: conserved hypothetical protein YunB	-	-	-
GP100105	hypothetical protein: conserved hypothetical protein YycB	COG2807	P	METABOLISM
GP100100	XRE family transcriptional regulator: transcriptional regulator of PBSX genes Xre	COG1396	K	INFORMATION STORAGE AND PROCESSING
GP100310	hypothetical protein: hypothetical protein YwqJ	COG5444	S	POORLY CHARACTERIZED
GP101666	hypothetical protein: conserved hypothetical protein YukA	COG1674	D	CELLULAR PROCESSES AND SIGNALING
GP100070	hypothetical protein: methyl-accepting chemotaxis protein YfmS	COG0840	NT	CELLULAR PROCESSES AND SIGNALING					0.25	3.03e-23	down
GP100108	hypothetical protein: conserved hypothetical protein YheN	COG0726	G	METABOLISM					0.47	9.43e-48	down
GP100309	hypothetical protein: hypothetical protein YcsA	COG0473	CE	METABOLISM
GP101185	hypothetical protein: conserved hypothetical protein YpbE	-	-	-
GP102076	XpaC: 5-bromo 4-chloroindolyl phosphate (X-phos)	COG4915	R	POORLY CHARACTERIZED
GP102077	SspF: small acid-soluble spore protein (alpha/beta-type	-	-	-	V529_00460	1.77	3.15e-81	up
GP102082	4-amino-4-deoxychorismate lyase: catalyzes the formation of 4-aminobenzoate and	COG0115	EH	METABOLISM					0.66	3.53e-06	down
GP102084	30S ribosomal protein S3: forms a complex with S10 and S14; binds the lower	COG0092	J	INFORMATION STORAGE AND PROCESSING					0.52	1.12e-304	down
GP102085	adenylate kinase: essential enzyme that recycles AMP in active cells;	COG0563	F	METABOLISM					0.42	0	down
GP102087	50S ribosomal protein L13: in Escherichia coli this protein is one of the	COG0102	J	INFORMATION STORAGE AND PROCESSING
GP102089	hypothetical protein: beta-hexosaminidase YbbD	COG1472	G	METABOLISM
GP102098	hypothetical protein: conserved hypothetical protein YceB	COG2141	C	METABOLISM
GP102099	hypothetical protein: tellurium resistance protein YceD	COG2310	T	CELLULAR PROCESSES AND SIGNALING	V529_02790	1.59	9.56e-11	up	0.41	1.67e-38	down
GP102100	hypothetical protein: hypothetical protein YceG	-	-	-					0.44	1.96e-36	down
GP102109	hypothetical protein: conserved hypothetical protein YxeL	-	-	-	V529_03500	0.53	0.000127121	down	0.24	4.15e-19	down
GP102112	mannitol-1-phosphate 5-dehydrogenase: mannitol-1-phosphate dehydrogenase MtlD	COG0246	G	METABOLISM	V529_03860	3.59	8.51e-65	up	0.34	1.28e-22	down
GP102113	hypothetical protein: hypothetical protein YhjA	-	-	-	V529_10070	2.01	2.13e-06	up	1.55	7.77e-06	up
GP102116	azoreductase: FMN-dependent; requires NADH; catalyzes the	COG1182	I	METABOLISM	V529_33340	1.64	1.24e-45	up
GP102117	hypothetical protein: transcriptional regulator YdhC	COG1802	K	INFORMATION STORAGE AND PROCESSING
GP102124	RsbS: negative regulator of sigma-B activity (antagonist	COG1366	T	CELLULAR PROCESSES AND SIGNALING					0.56	2.31e-09	down
GP102125	RsbT: serine/threonine-protein kinase rsbT (Switch	COG2172	T	CELLULAR PROCESSES AND SIGNALING					0.53	3.45e-21	down
GP102130	hypothetical protein: hypothetical protein YdjN	-	-	-					0.52	5.64e-41	down
GP102131	hypothetical protein: conserved hypothetical protein YebA	COG1305	E	METABOLISM
GP102133	phosphoribosylformylglycinamidine synthase I: catalyzes the formation of	COG0047	F	METABOLISM					0.46	4.08e-18	down
GP102134	hypothetical protein: conserved hypothetical protein YerC	COG4496	S	POORLY CHARACTERIZED
GP102136	hypothetical protein: transcription regulator YjdI	COG2606	S	POORLY CHARACTERIZED
GP102140	CitS: two component sensor histidine kinase; COG3290	COG3290	T	CELLULAR PROCESSES AND SIGNALING
GP102142	hypothetical protein: hypothetical protein YfkK	COG4840	S	POORLY CHARACTERIZED
GP102143	hypothetical protein: conserved hypothetical protein YfkC	COG0668	M	CELLULAR PROCESSES AND SIGNALING					0.64	5.73e-13	down
GP102144	hypothetical protein: conserved hypothetical protein YfkA	COG0535	R	POORLY CHARACTERIZED					0.54	1.14e-24	down
GP102148	hypothetical protein: hypothetical protein YhbB	-	-	-	V529_08540	1.5	1.14e-27	up
GP102149	hypothetical protein: hypothetical protein YhcM	-	-	-	V529_08760	1.71	5.87e-74	up
GP102150	hypothetical protein: 5'-nucleotidase YhcR	COG0737	F	METABOLISM
GP102153	hypothetical protein: hypothetical protein YhdB	-	-	-	V529_08960	1.75	2.49e-12	up	1.71	3.89e-19	up
GP102158	long-chain-fatty-acid--CoA ligase: activates fatty acids by binding to coenzyme A	COG0318	IQ	METABOLISM	V529_09890	1.84	3.95e-59	up	0.43	1.19e-57	down
GP102159	hypothetical protein: hypothetical protein YhfM	-	-	-
GP102160	HemAT: haem-based aerotactic transducer HemAT	COG0840	NT	CELLULAR PROCESSES AND SIGNALING					0.39	9.66e-21	down
GP102162	hypothetical protein: DNA exonuclease YirY	COG0419	L	INFORMATION STORAGE AND PROCESSING
GP102163	GerPD: spore germination protein GerPD	-	-	-	V529_10280	1.57	2.29e-05	up
GP102164	GerPB: spore germination protein GerPB	-	-	-	V529_10300	2.04	1.89e-25	up
GP102165	GerPA: spore germination protein GerPA	-	-	-	V529_10310	2.16	6.91e-50	up
GP102170	acetylglutamate kinase: catalyzes the phosphorylation of	COG0548	E	METABOLISM					1.56	4.76e-21	up
GP102171	3-oxoacyl-ACP synthase: FabH; beta-ketoacyl-acyl carrier protein synthase	COG0332	I	METABOLISM					0.49	1.09e-122	down
GP102173	AppB: oligopeptide transport system permease protein	COG0601	EP	METABOLISM					1.65	2.9e-17	up
GP102174	tryptophanyl-tRNA synthetase: catalyzes a two-step reaction	COG0180	J	INFORMATION STORAGE AND PROCESSING
GP102177	hypothetical protein: GTP pyrophosphokinase YjbM	COG2357	S	POORLY CHARACTERIZED
GP102178	hypothetical protein: hypothetical protein YjbX	-	-	-	V529_11220	1.78	7.89e-226	up
GP102180	cystathionine beta-lyase: catalyzes the formation of L-homocysteine from	COG0626	E	METABOLISM	V529_11400	2.38	7.55e-40	up
GP102182	hypothetical protein: phage-like element PBSX protein XkdA	COG2856	E	METABOLISM	V529_11950	0.28	6.2e-06	down	1.62	0.000160344	up
GP102186	hypothetical protein: polysugar degrading enzyme YkfC	COG0791	M	CELLULAR PROCESSES AND SIGNALING
GP102187	hypothetical protein: oligopeptide ABC transporter (ATPase	COG4608	E	METABOLISM
GP102191	hypothetical protein: hypothetical protein YkrI	-	-	-
GP102192	SspD: small acid-soluble spore protein (alpha/beta-type	-	-	-	V529_12740	3.19	0	up	1.91	1.1e-188	up
GP102194	flagellar motor protein MotA: With Mot B forms the ion channels that couple	COG1291	N	CELLULAR PROCESSES AND SIGNALING					0.21	1.84e-48	down
GP102196	7-cyano-7-deazaguanine reductase: NADPH-dependent; catalyzes the reduction of	COG0780	R	POORLY CHARACTERIZED					0.47	2.6e-09	down
GP102200	hypothetical protein: conserved hypothetical protein YkwD	-	-	-					1.77	1.88e-14	up
GP102204	hypothetical protein: hypothetical protein YkuV	COG0526	OC	CELLULAR PROCESSES AND SIGNALING
GP102205	hypothetical protein: molybdopterin-guanine dinucleotide biosynthesis	COG1763	H	METABOLISM					0.45	1.25e-10	down
GP102207	hypothetical protein: conserved hypothetical protein YkrA	COG0561	R	POORLY CHARACTERIZED
GP102208	peptide deformylase: cleaves off formyl group from N-terminal methionine	COG0242	J	INFORMATION STORAGE AND PROCESSING	V529_13870	0.65	3.26e-10	down
GP102209	hypothetical protein: hypothetical protein YlaI	COG4896	S	POORLY CHARACTERIZED
GP102210	hypothetical protein: cytochrome aa3-controlling protein CtaA	COG1612	O	CELLULAR PROCESSES AND SIGNALING					0.52	8.51e-31	down
GP102211	hypothetical protein: cell-division protein FtsA	COG0849	D	CELLULAR PROCESSES AND SIGNALING					0.55	9.82e-89	down
GP102214	dihydroorotate dehydrogenase 1B: catalyzes the conversion of dihydroorotate to	COG0167	F	METABOLISM	V529_14920	0.62	3.37e-18	down	0.22	1.41e-91	down
GP102218	tRNA (uracil-5-)-methyltransferase Gid: TrmFO; Gid; glucose-inhibited division protein;	COG1206	J	INFORMATION STORAGE AND PROCESSING					0.49	1.93e-62	down
GP102222	flagellar biosynthesis protein FlhB: membrane protein responsible for substrate	COG1377	NU	CELLULAR PROCESSES AND SIGNALING					0.18	1.43e-61	down
GP102224	recombinase A: catalyzes the hydrolysis of ATP in the presence of	COG0468	L	INFORMATION STORAGE AND PROCESSING					0.66	2.91e-30	down
GP102225	hypothetical protein: conserved hypothetical protein YmaB	COG4112	R	POORLY CHARACTERIZED					0.61	0.000284199	down
GP102226	hypothetical protein: glutamine synthetase GlnA	COG0174	E	METABOLISM					0.63	1.27e-24	down
GP102235	BltR: transcriptional regulator of bltD operon BltR	COG0789	K	INFORMATION STORAGE AND PROCESSING
GP102245	general stress protein:	COG1734	T	CELLULAR PROCESSES AND SIGNALING
GP102247	hypothetical protein: conserved hypothetical protein YojJ	COG1624	S	POORLY CHARACTERIZED	V529_19500	1.98	9.11e-06	up
GP102248	hypothetical protein: conserved hypothetical protein YojF	-	-	-					0.6	4.86e-09	down
GP102252	hypothetical protein: transcription regulator MarR family YpoP	COG1846	K	INFORMATION STORAGE AND PROCESSING
GP102253	hypothetical protein: membrane protein	COG1272	R	POORLY CHARACTERIZED
GP102254	hypothetical protein: hypothetical protein YpkP	-	-	-
GP102255	hypothetical protein: ATP-dependent RNA helicase YprA	COG1205	R	POORLY CHARACTERIZED
GP102256	hypothetical protein: conserved hypothetical protein YpqA	-	-	-
GP102259	QcrC: menaquinol-cytochrome c oxidoreductase (cytochrome	COG1290	C	METABOLISM
GP102261	heptaprenyl diphosphate synthase subunit HepT: heptaprenyl diphosphate synthase component II HepT	COG0142	H	METABOLISM					0.63	2.16e-31	down
GP102264	hypothetical protein: conserved hypothetical protein YpbD	COG1266	R	POORLY CHARACTERIZED
GP102271	hypothetical protein: conserved hypothetical protein YqxK	COG1379	S	POORLY CHARACTERIZED
GP102274	hypothetical protein: cellobiose phosphotransferase system enzyme	COG1440	G	METABOLISM	V529_38600	2.27	0.000227011	up
GP102275	SpoIVB: stage IV sporulation protein SpoIVB	COG0750	M	CELLULAR PROCESSES AND SIGNALING	V529_25310	1.84	9.1e-187	up
GP102276	bifunctional 5	COG0190	H	METABOLISM	V529_25390	0.65	1.66e-41	down
GP102279	ComGB: DNA transport machinery protein ComGB	COG1459	NU	CELLULAR PROCESSES AND SIGNALING
GP102280	hypothetical protein: conserved hypothetical protein YvqJ	-	-	-
GP102281	hypothetical protein: conserved hypothetical protein YqgQ	COG4483	S	POORLY CHARACTERIZED
GP102282	phosphate ABC transporter ATP-binding protein: ATP-binding protein; PstABCS is an ATP dependent	COG1117	P	METABOLISM					4.6	0	up
GP102284	hypothetical protein: ABC transporter (ATP-binding protein) YcdI	COG1121	P	METABOLISM	V529_02750	1.55	1.37e-05	up	0.48	6.37e-15	down
GP102319	cystathionine beta-lyase: catalyzes the formation of L-homocysteine from	COG0626	E	METABOLISM					0.65	1.54e-36	down
GP102320	uridine kinase: functions in pyrimidine salvage; pyrimidine	COG0572	F	METABOLISM
GP102324	hypothetical protein: spore cortex protein CoxA	-	-	-	V529_27750	1.8	2.58e-142	up
GP102325	nicotinate-nucleotide pyrophosphorylase: catalyzes the formation of	COG0157	H	METABOLISM					0.53	2.35e-09	down
GP102326	50S ribosomal protein L27: involved in the peptidyltransferase reaction during	COG0211	J	INFORMATION STORAGE AND PROCESSING
GP102328	hypothetical protein: uroporphyrinogen III cosynthase HemD	COG1587	H	METABOLISM					0.45	1.74e-51	down
GP102329	DltD: undecaprenol-phosphate-poly(glycerophosphate chain)	COG3966	M	CELLULAR PROCESSES AND SIGNALING					0.54	5.35e-58	down
GP102330	hypothetical protein: DNA-dependent DNA polymerase beta chain YshC	COG1796	L	INFORMATION STORAGE AND PROCESSING					0.63	2.21e-12	down
GP102331	hypothetical protein: COG1363; endo-1	COG1363	G	METABOLISM
GP102333	FxsA: F exclusion of bacteriophage T7; overproduction of	COG3030	R	POORLY CHARACTERIZED	V529_29100	0.57	2.47e-07	down
GP102336	hypothetical protein: conserved hypothetical protein YtxK	COG0827	L	INFORMATION STORAGE AND PROCESSING					0.62	5.1e-13	down
GP102337	hypothetical protein: hypothetical protein YtfI	-	-	-
GP102338	hypothetical protein: conserved hypothetical protein YteJ	COG1714	S	POORLY CHARACTERIZED
GP102339	hypothetical protein: response regulators YocG	COG2197	TK	CELLULAR PROCESSES AND SIGNALING
GP102342	hypothetical protein: asparagine synthetase AsnB	COG0367	E	METABOLISM					0.64	2.46e-47	down
GP102343	hypothetical protein: autolytic amidase YtkC	COG4824	R	POORLY CHARACTERIZED	V529_30450	0.49	1.79e-80	down	1.87	5.87e-129	up
GP102345	hypothetical protein: cytochrome d oxidase subunit YthA	COG1271	C	METABOLISM
GP102346	O-succinylbenzoic acid--CoA ligase: converts O-succinylbenzoate to	COG0318	IQ	METABOLISM					0.57	7.54e-14	down
GP102349	hypothetical protein: involved in assembly of spore coat proteins such as	-	-	-					1.87	2.95e-08	up
GP102355	ComA:	COG2197	TK	CELLULAR PROCESSES AND SIGNALING
GP102362	hypothetical protein: hypothetical protein YusD	-	-	-	V529_32450	0.5	7.26e-10	down
GP102363	hypothetical protein: serine protease YvtA	COG0265	O	CELLULAR PROCESSES AND SIGNALING					0.54	6.66e-30	down
GP102366	hypothetical protein: two-component response regulator; COG2197	COG2197	TK	CELLULAR PROCESSES AND SIGNALING
GP102368	FhuB: ferrichrome ABC transporter (permease) FhuB	COG0609	P	METABOLISM
GP102370	hypothetical protein: conserved hypothetical protein YvaP	-	-	-
GP102375	hypothetical protein: capsular polysaccharide biosynthesis protein	COG3944	M	CELLULAR PROCESSES AND SIGNALING	V529_34300	0.64	1.46e-19	down
GP102377	imidazoleglycerol-phosphate dehydratase: catalyzes the dehydration of	COG0131	E	METABOLISM
GP102379	pyrophosphatase PpaX: hydrolyzes pyrophosphate formed during	COG0546	R	POORLY CHARACTERIZED					0.64	5.6e-13	down
GP102380	prolipoprotein diacylglyceryl transferase: transfers the N-acyl diglyceride moiety to the	COG0682	M	CELLULAR PROCESSES AND SIGNALING
GP102384	hypothetical protein: glycosyl transferase YkcC	COG0463	M	CELLULAR PROCESSES AND SIGNALING
GP102386	ComFB: competence protein FB (ComFB)	-	-	-
GP102387	DegS: two-component sensor histidine kinase DegS	COG4585	T	CELLULAR PROCESSES AND SIGNALING
GP102389	GtaB: UTP-glucose-1-phosphate uridylyltransferase	COG1210	M	CELLULAR PROCESSES AND SIGNALING	V529_35500	0.63	7.2e-58	down	0.55	6.09e-83	down
GP102391	teichoic acids export protein ATP-binding subunit: with TagG is involved in the export of teichoic	COG1134	GM	METABOLISM					0.43	4.39e-92	down
GP102394	hypothetical protein: chromate transporter YwrB	COG2059	P	METABOLISM
GP102395	ribose-5-phosphate isomerase B: catalyzes the interconversion of ribose 5-phosphate	COG0698	G	METABOLISM					0.64	5.9e-08	down
GP102396	hypothetical protein: hemK protein homolog YwkE	COG2890	J	INFORMATION STORAGE AND PROCESSING					0.62	3.89e-15	down
GP102400	hypothetical protein: hypothetical protein YwzC	-	-	-
GP102402	pyridoxal kinase: catalyzes the phosphorylation of three vitamin B6	COG0351	H	METABOLISM					0.61	3.6e-12	down
GP102407	hypothetical protein: acetyltransferase YrhL	-	-	-
GP102414	hypothetical protein: single-strand DNA-binding protein	COG0629	L	INFORMATION STORAGE AND PROCESSING					0.47	0	down
GP102685	hypothetical protein: peptidase	COG2234	R	POORLY CHARACTERIZED					0.49	1.05e-17	down
GP102726	ExoA: exodeoxyribonuclease ExoA	COG0708	L	INFORMATION STORAGE AND PROCESSING
GP102733	LmrA: transcription repressor of lincomycin operon LmrA	COG1309	K	INFORMATION STORAGE AND PROCESSING					0.52	4.08e-05	down
GP102737	azoreductase:	COG1182	I	METABOLISM	V529_19250	0.53	5.19e-36	down
GP102758	SspB: small acid-soluble spore protein (beta-type SASP)	-	-	-	V529_09350	2.02	5.45e-199	up
GP102765	hypothetical protein: DNA translocase FtsK	COG1674	D	CELLULAR PROCESSES AND SIGNALING					0.57	5.73e-51	down
GP102768	hypothetical protein: hypothetical protein YnzD	-	-	-					0.63	5.59e-06	down
GP102775	purine nucleoside phosphorylase: catalyzes the reversible phosphorolysis of	COG0813	F	METABOLISM
GP102780	hypothetical protein:	COG5581	M	CELLULAR PROCESSES AND SIGNALING
GP102782	hypothetical protein: conserved hypothetical protein YttB	COG2814	G	METABOLISM
GP102784	hypothetical protein: propionyl-CoA carboxylase beta chain (PCCase) YqjD	COG4799	I	METABOLISM
GP102785	hypothetical protein: hypothetical protein YqgO	-	-	-	V529_25940	1.55	1.07e-05	up
GP102798	hypothetical protein: hypothetical protein YtzE	COG1349	KG	INFORMATION STORAGE AND PROCESSING
GP102803	hypothetical protein: conserved hypothetical protein YhfQ	COG4594	P	METABOLISM
GP102805	hypothetical protein: conserved hypothetical protein YvaN	-	-	-
GP102806	hypothetical protein: conserved hypothetical protein YvbF	COG1510	K	INFORMATION STORAGE AND PROCESSING
GP102815	50S ribosomal protein L31: RpmE; there appears to be two types of ribosomal	COG0254	J	INFORMATION STORAGE AND PROCESSING
GP102817	galactose-1-phosphate uridylyltransferase: catalyzes the formation of alpha-D-glucose	COG4468	G	METABOLISM
GP102818	holin-like protein: increases the activity of extracellular murein	COG1380	R	POORLY CHARACTERIZED	V529_38280	0.58	1.31e-24	down	0.3	9.48e-48	down
GP102824	hypothetical protein: hypothetical protein YbdO1	-	-	-
GP102826	SigV: RNA polymerase ECF(extracytoplasmic function)-type	-	-	-					0.53	0.000824901	down
GP102827	hypothetical protein: hypothetical protein YbeF	-	-	-					1.65	5.23e-15	up
GP102831	hypothetical protein: conserved hypothetical protein YcsD	COG0764	I	METABOLISM
GP102832	GsiB: general stress protein GsiB	COG3729	R	POORLY CHARACTERIZED					0.63	4.58e-136	down
GP102833	hypothetical protein: antibiotic transport-associated protein YdfJ	COG2409	R	POORLY CHARACTERIZED
GP102834	DinB: nuclease inhibitor DinB	COG2318	S	POORLY CHARACTERIZED
GP102838	hypothetical protein: multidrug-efflux transporter YfiU	COG2814	G	METABOLISM
GP102841	hypothetical protein: conserved hypothetical protein YhdA	COG0431	R	POORLY CHARACTERIZED	V529_08950	1.64	9.55e-11	up
GP102842	hypothetical protein: conserved hypothetical protein YgxB	-	-	-	V529_09000	0.11	3.55e-22	down
GP102843	hypothetical protein: hypothetical protein YhaS	-	-	-
GP102845	hypothetical protein: metabolite permease YhjB	COG0591	ER	METABOLISM
GP102846	hypothetical protein: oligopeptide ABC transporter (permease) OppC	COG1173	EP	METABOLISM
GP102849	XkdB: PBSX prophage protein XkdB	-	-	-
GP102859	Rtp: replication terminator protein Rtp	-	-	-
GP102865	SspM: small	-	-	-	V529_23110	2.44	2.84e-07	up
GP102870	6-carboxyhexanoate--CoA ligase: catalyzes the formation of pimeloyl-CoA from	COG1424	H	METABOLISM	V529_17990	0.18	2.75e-227	down	0.43	9.31e-20	down
GP102873	carbon monoxide dehydrogenase small subunit: fructose-1	COG2080	C	METABOLISM	V529_39680	0.65	1.25e-10	down
GP102874	xanthine dehydrogenase: fructose-1	COG2068	R	POORLY CHARACTERIZED	V529_39710	0.57	1.15e-12	down	1.68	5.14e-11	up
GP102875	hypothetical protein: proline dehydrogenase YusM	COG0506	E	METABOLISM	V529_32550	1.73	1.64e-61	up
GP102879	hypothetical protein: exopolysaccharide polymerization protein	COG5039	GM	METABOLISM
GP102880	hypothetical protein: conserved hypothetical protein YveB	COG1621	G	METABOLISM
GP102886	hypothetical protein: hypothetical protein YxeA	COG5294	S	POORLY CHARACTERIZED
GP102902	hypothetical protein: NAD(P)H nitroreductase YdfN	COG0778	C	METABOLISM
GP102910	hypothetical protein: hypothetical protein YpeQ	-	-	-					1.64	1.85e-07	up
GP102912	hypothetical protein: hypothetical protein YqkK	-	-	-
GP102919	AtpI: ATP synthase (subunit I) AtpI	-	-	-
GP102927	hypothetical protein: thioredoxin like protein YdfQ	COG3118	O	CELLULAR PROCESSES AND SIGNALING
GP102930	CotJA: spore coat peptide assembly protein CotJA	-	-	-
GP102935	XtmA: PBSX phage terminase small subunit XtmA	-	-	-
GP102936	hypothetical protein: hypothetical protein YlaD	COG5660	S	POORLY CHARACTERIZED
GP102940	hypothetical protein: hypothetical protein YuzG	-	-	-
GP102950	hypothetical protein: conserved hypothetical protein YxeC	-	-	-
GP102956	50S ribosomal protein L36: smallest protein in the large subunit; similar to	COG0257	J	INFORMATION STORAGE AND PROCESSING					0.5	2.4e-94	down
GP102960	cation efflux system:	COG0053	P	METABOLISM
GP102961	transcriptional regulator:	COG3708	S	POORLY CHARACTERIZED
GP102964	acid-soluble spore protein K: SASP K; found in the forespore compartment	-	-	-	V529_08090	2.86	0	up
GP102965	GerPE: spore germination protein GerPE	-	-	-	V529_10270	2.25	1.61e-210	up
GP102974	hypothetical protein: conserved hypothetical protein YtjA	COG0759	S	POORLY CHARACTERIZED
GP102984	hypothetical protein: cation efflux transporter YdfM	COG0053	P	METABOLISM
GP102985	hypothetical protein: conserved hypothetical protein YdfP	COG2259	S	POORLY CHARACTERIZED	V529_02500	1.75	9.79e-09	up
GP102993	MerR family transcriptional regulator: conserved hypothetical protein YwbE	COG0789	K	INFORMATION STORAGE AND PROCESSING
GP102994	hypothetical protein: hypothetical protein YwcI	-	-	-	V529_38030	0.6	6.12e-69	down
GP103016	hypothetical protein:	-	-	-
GP103017	hypothetical protein:	COG1652	S	POORLY CHARACTERIZED
GP103018	hypothetical protein:	-	-	-
GP103019	hypothetical protein:	-	-	-
GP103024	hypothetical protein: two-component response regulator involved in	-	-	-
GP103034	hypothetical protein: hypothetical protein YqzH	-	-	-
GP103036	hypothetical protein: hypothetical protein YtzD	-	-	-
GP103041	hypothetical protein: hypothetical protein YwbM	COG2822	P	METABOLISM
GP103042	hypothetical protein: hypothetical protein YxjJ	-	-	-
GP103057	C60A subfamily peptidase:	COG3764	M	CELLULAR PROCESSES AND SIGNALING
GP103059	O-methyltransferase:	COG3315	Q	METABOLISM
GP103065	hypothetical protein:	-	-	-
GP103066	hypothetical protein:	-	-	-
GP103067	hypothetical protein:	-	-	-
GP103074	hypothetical protein:	-	-	-
GP103076	two-component sensor histidine kinase:	COG0642	T	CELLULAR PROCESSES AND SIGNALING
GP103096	hypothetical protein:	-	-	-
GP103115	dehydrogenase:	COG0673	R	POORLY CHARACTERIZED
GP103121	member of the processed secretome:	-	-	-
GP103140	LacI family transcriptional regulator:	COG1609	K	INFORMATION STORAGE AND PROCESSING
GP103154	transcriptional regulator:	COG2378	K	INFORMATION STORAGE AND PROCESSING

## Sheet: S5
S5 Table. Genes existed in all Bacillus amyloliquefaciens subsp. plantarum (BA-PA) but not in Bacillus amyloliquefaciens subsp. amyloliquefaciens (BA-nPA).
The genes were appended with different gene expression patterns regulated by root exudate at 24 h and 48 h post-inoculation which showed homology with SQR9's.
OG	BA-PA	BA-nPA	BS-PA	BS-nPA	Product	OG	SQR9 Gene locus	24-h			48-h
								Fold_change normalized	q-value	Result	Fold_change normalized	q-value	Result
GP100036	14	0	0	13	transposase lmo0828-like protein	GP100036	-
GP102971	14	0	3	9	yqjT, hypothetical protein	GP102971	-
GP102972	14	0	3	9	yqjT, hypothetical protein	GP102972	V529_24520	1.81	1.12e-19	up
GP102975	14	0	3	9	yugU hypothetical protein	GP102975	-
GP102978	14	0	3	9	2-dehydro-3-deoxyphosphogluconate aldolase, kdgA	GP102978	-
GP102982	14	0	3	9	DNA alkylation repair enzyme yhaZ	GP102982	-
GP103022	14	0	3	8	kdgR, LacI family transcriptional regulator	GP103022	-
GP103025	14	0	3	8	amyE	GP103025	-				0.57	5.77e-67	down
GP103026	14	0	3	8	putative methyltransferase,ycgJ,methyltransferase	GP103026	-
GP103029	14	0	3	8	hypothetical protein exuM Na+:altronate/mannonate symporter	GP103029	-
GP103030	14	0	3	8	Zinc-containing alcohol dehydrogenase YjmD	GP103030	-
GP103031	14	0	3	8	D-mannonate oxidoreductase uxuB D-mannonate oxidoreductase	GP103031	-
GP103033	14	0	3	8	bglC,bglC, endoglucanase, bglC, endo-beta-1,4-glucanase	GP103033	-				0.36	3.18e-108	down
GP103035	14	0	3	8	DJ-1/PfpI family protein,yraA,hypothetical protein	GP103035	-
GP103038	14	0	3	8	ywqL,putative deoxyribonuclease V	GP103038	-
GP103040	14	0	3	8	ywdH,hypothetical protein	GP103040	-
GP103043	14	0	3	8	yxjC,hypothetical protein	GP103043	-
GP103064	14	0	3	9	yrdC,hypothetical protein	GP103064	-
GP103104	14	0	1	8	yjiA,hypothetical protein	GP103104	-				0.46	2.91e-07	down
GP103107	14	0	3	6	mutT,hypothetical protein	GP103107	-
GP103116	14	0	3	7	yjdF,hypothetical protein	GP103116	V529_29070	2.22	3.17e-09	up
GP103127	14	0	3	7	trkA,hypothetical protein	GP103127	-
GP103142	14	0	3	7	ykvO,hypothetical protein,short-chain dehydrogenase/reductase SDR	GP103142	-
GP103163	14	0	0	7	ybfG,hypothetical protein	GP103163	-
GP103169	14	0	0	6	yizA,hypothetical protein	GP103169	V529_01550	0.48	0.000189338	down
GP103211	14	0	0	6	yoaQ,hypothetical protein	GP103211	-
GP103462	14	0	0	0	hypothetical protein	GP103462	-
GP103464	15	0	0	0	dfnJ,dfnJputative polyketide synthase pksL PKS	GP103464	-
GP103469	14	0	0	1	NADPH-dependent FMN reductase domain-containing protein	GP103469	-
GP103475	14	0	0	1	ywnA1,hypothetical protein	GP103475	-
GP103476	14	0	0	1	galE1,UDP-glucose 4-epimerase	GP103476	-
GP103482	14	0	0	1	hypothetical protein	GP103482	V529_04250	0.66	2.76e-13	down	1.62	1.25e-20	up
GP103514	14	0	0	0	lci,hypothetical protein	GP103514	V529_03000	0.51	0	down	2.12	0	up
GP103519	14	0	0	0	2-keto-3-deoxygluconokinase	GP103519	-
GP103520	14	0	0	0	galactose-1-phosphate uridylyltransferase,galT1,galactose-1-phosphate uridylyltransferase	GP103520	-
GP103531	14	0	0	0	hypothetical protein	GP103531	-
GP103535	14	0	0	0	glycine/betaine MFS transporter,proP,Putative proline/betaine transporter	GP103535	V529_04800	0.58	3.51e-36	down	1.65	9.49e-29	up
GP103537	14	0	0	0	hypothetical protein	GP103537	-
GP103539	14	0	0	0	mlnH,putative polyketide synthase pksM	GP103539	-
GP103540	14	0	0	0	mlnI,macrolactin synthesis	GP103540	-
GP103543	14	0	0	0	hypothetical protein	GP103543	-
GP103547	14	0	0	0	polyketide biosynthesis enoyl-CoA hydratase,dfnM,polyketide biosynthesis enoyl-CoA hydratase	GP103547	-
GP103548	14	0	0	0	dfnK,putative cytochrome P450 monooxygenase	GP103548	-
GP103549	14	0	0	0	dfnC,difficidin synthesis	GP103549	-
GP103550	14	0	0	0	dfnB,O-succinylbenzoic acid--CoA ligase	GP103550	-
GP103551	14	0	0	0	dfnX,acyl carrier protein	GP103551	-
GP103552	14	0	0	0	dfnY,D-fructose-6-phosphate amidotransferase	GP103552	-
GP103553	14	0	0	0	NusG antitermination factor	GP103553	-				1.66	9.35e-20	up
GP103556	14	0	0	0	hypothetical protein	GP103556	-
GP103558	14	0	0	0	LysR family transcriptional regulator	GP103558	-				1.81	8.37e-05	up
GP103559	14	0	0	0	acetoacetate decarboxylase	GP103559	-
GP103560	14	0	0	0	hypothetical protein	GP103560	-
GP103564	14	0	0	0	JmjC, domain-containing protein	GP103564	-				1.66	3.14e-11	up
GP103565	14	0	0	0	ABC transporter ATP-binding protein	GP103565	-
GP103566	14	0	0	0	hypothetical protein	GP103566	V529_40390	0.62	6.53e-167	down	1.66	1.28e-301	up
GP103671	14	0	0	0	hypothetical protein	GP103671	-

## Sheet: S6
Table S6. Genes existed in Bacillus subtilis plant-associated (BS-PA) but not in Bacillus subtilis non-plant-associated (BS-nPA).
OG	BA-PA	BA-nPA	BS-PA	BS-nPA	Product
GP103191	14	4	3	0	hypothetical protein
GP103542	11	0	3	0	hypothetical protein
GP104295	1	4	3	0	threonine protein kinase,prkC5,Serine/threonine protein kinase
GP104682	0	2	3	0	ygaN1,sulfur oxidoreductase
GP104689	0	0	3	0	hypothetical protein
GP104811	0	0	4	0	hypothetical protein
GP104927	0	0	3	0	putative DNA binding protein,yeeF2,putative DNA binding protein
GP104930	0	0	3	0	hypothetical protein
GP105326	0	0	3	0	hypothetical protein
GP105327	0	0	3	0	Serine/threonine protein kinase,prkC1,Serine/threonine protein kinase,sPS1,Serine/threonine protein kinase
GP105329	0	0	3	0	putative phosphohydrolase,yydB,putative phosphohydrolase
GP105331	0	0	3	0	hypothetical protein
GP105332	0	0	3	0	hypothetical protein
GP105333	0	0	3	0	hypothetical protein
GP105334	0	0	3	0	ABC-2 type transporter,abcG20,ABC-2 type transporter
GP105335	0	0	3	0	ABC transporter, ATP-binding protein,nodI,ABC transporter, ATP-binding protein
GP105336	0	0	3	0	hypothetical protein
GP105337	0	0	3	0	hypothetical protein
GP105339	0	0	3	0	response regulator aspartate phosphatase I,rapI2,response regulator aspartate phosphatase I
GP105340	0	0	3	0	2-dehydropantoate 2-reductase,ykpB1,2-dehydropantoate 2-reductase
GP105341	0	0	3	0	YqcG, putative cytosolic protein
GP105342	0	0	3	0	hypothetical protein
GP105343	0	0	3	0	hypothetical protein
GP105344	0	0	3	0	putative phage-related lytic exoenzyme; skin element,yqxG,putative phage-related lytic exoenzyme; skin element
GP105345	0	0	3	0	hypothetical protein
GP105346	0	0	3	0	hypothetical protein
GP105348	0	0	3	0	acetyltransferase yuaI1 putative acetyl-transferase
GP105349	0	0	3	0	putative methyl-accepting transducer yvaQ putative methyl-accepting transducer
GP105350	0	0	3	0	hypothetical protein
GP105351	0	0	3	0	alkaline serine protease aprX alkaline serine protease
GP105352	0	0	3	0	hypothetical protein
GP105353	0	0	3	0	hypothetical protein
GP105354	0	0	3	0	glycosyltransferase ggaB1 glycosyltransferase
GP105355	0	0	3	0	glycosyltransferase ggaB2 glycosyltransferase
GP105356	0	0	3	0	formate/nitrite transporter ywcJ1 formate/nitrite transporter
GP105357	0	0	3	0	hypothetical protein
GP105358	0	0	3	0	type III restriction-modification system restriction subunit
GP105359	0	0	3	0	hypothetical protein
GP105360	0	0	3	0	hypothetical protein
GP105361	0	0	3	0	ATP-dependent DNA helicase srs

## Sheet: S7
Table S7. Statistics of evolutionary events dirived from AnGST in each branch. hgt(total), total gene count of horizontal gene transfer, speciation and gene duplication;
spc, spciation; dup, gene duplication; los, gene loss; brn, gene birth; cur, gene counts in current strain.
id	hgt(total)	spc	dup	hgt	los	brn	cur
AS43	993	0	0	970	872	23	3795
168	494	0	0	494	823	0	4170
168-6051	781	4499	0	765	551	16	0
168-6051-QB928-PY79	1122	4269	387	497	693	238	0
168-6051-QB928-PY79-BSn5	490	3840	3	440	960	47	0
168-6051-QB928-PY79-BSn5-RONN	525	4310	0	468	292	57	0
168-6051-QB928-PY79-BSn5-RONN-nBEST	752	4077	35	545	84	172	0
168-6051-QB928-PY79-BSn5-RONN-nBEST-BSP1	486	3409	28	286	93	172	0
6051	456	0	0	450	779	6	4176
BAB1	1840	0	2	1836	701	2	3987
BSn5	966	0	2	933	761	31	4045
BSP1	1966	0	3	1961	1644	2	3731
nBEST	1507	0	66	1386	1512	55	4072
PY79	745	0	0	676	1160	69	4069
QB928	763	0	0	760	1228	3	4019
QB928-PY79	588	4484	0	588	373	0	0
RONN	845	0	2	827	1212	16	3943
spTU	436	0	78	290	112	68	4052
spW23	298	0	22	207	115	69	3911
spW23-spTU	1010	3728	3	981	61	26	0
XF1	221	0	1	204	279	16	3815
XF1-HJ5	1059	3873	0	1057	34	2	0
XF1-HJ5-BAB1	1058	2848	2	688	1226	368	0
XF1-HJ5-BAB1-168-6051-QB928-PY79-BSn5-RONN-nBEST-BSP1	467	3016	166	141	230	160	0
XF1-HJ5-BAB1-168-6051-QB928-PY79-BSn5-RONN-nBEST-BSP1-spW23-spTU	848	2779	11	494	27	343	0
XF1-HJ5-BAB1-168-6051-QB928-PY79-BSn5-RONN-nBEST-BSP1-spW23-spTU-Y2-YAUB-NAUB3-CC178-FZB42-AS43-U5033-U5113-U5036-SQR9-IT45-CAU946-LFB112-NJN6-DSM7-LL3-TA208-XH7	280	1958	19	19	0	242	0
XF1-HJ5-BAB1-168-6051-QB928-PY79-BSn5-RONN-nBEST-BSP1-spW23-spTU-Y2-YAUB-NAUB3-CC178-FZB42-AS43-U5033-U5113-U5036-SQR9-IT45-CAU946-LFB112-NJN6-DSM7-LL3-TA208-XH7-BpSAFR	1678	1678	17	0	0	1661	0
CAU946	618	0	3	609	620	6	3748
CC178	326	0	0	313	119	13	3821
CC178-FZB42	692	3614	0	675	752	17	0
CC178-FZB42-AS43	452	3674	3	419	675	30	0
CC178-FZB42-AS43-U5033-U5113	642	3897	35	572	196	35	0
CC178-FZB42-AS43-U5033-U5113-U5036	518	3451	29	399	524	90	0
CC178-FZB42-AS43-U5033-U5113-U5036-SQR9	506	3457	32	392	345	82	0
DSM7	1639	0	19	1618	965	2	3826
DSM7-LL3-TA208-XH7	818	3152	6	361	125	451	0
FZB42	191	0	1	159	160	31	3645
HJ5	136	0	3	118	111	15	3898
IT45	907	0	2	897	862	8	3795
IT45-CAU946	671	3750	3	660	117	8	0
IT45-CAU946-LFB112-NJN6	986	3196	58	733	621	195	0
LFB112	221	0	1	212	211	8	3777
LFB112-NJN6	806	3767	1	785	235	20	0
LL3	756	0	12	691	596	53	4132
LL3-TA208-XH7	848	3972	0	635	28	213	0
NAUB3	768	0	9	739	440	20	3888
NJN6	397	0	1	316	344	80	3820
SQR9	1335	0	0	1286	837	49	3955
TA208	618	0	1	605	768	12	4023
TA208-XH7	319	4173	1	279	118	39	0
U5033	712	0	2	682	567	28	3793
U5033-U5113	581	3648	0	576	830	5	0
U5036	1334	0	4	1322	1187	8	3598
U5113	575	0	0	531	604	44	3619
XH7	749	0	0	574	794	175	4128
Y2	328	0	4	231	137	93	4060
Y2-YAUB	509	3869	2	476	200	31	0
Y2-YAUB-NAUB3	1117	3560	1	1022	853	94	0
Y2-YAUB-NAUB3-CC178-FZB42-AS43-U5033-U5113-U5036-SQR9	654	3296	23	399	189	232	0
Y2-YAUB-NAUB3-CC178-FZB42-AS43-U5033-U5113-U5036-SQR9-IT45-CAU946-LFB112-NJN6	453	2831	18	192	81	243	0
Y2-YAUB-NAUB3-CC178-FZB42-AS43-U5033-U5113-U5036-SQR9-IT45-CAU946-LFB112-NJN6-DSM7-LL3-TA208-XH7	562	2459	8	292	61	262	0
YAUB	204	0	2	145	130	57	3943
BpSAFR	1341	0	74	1211	4	56	3015

## Sheet: S8
Table S8. Product and COG assignment of predicted HGT on the Bacillus amyloliquefaciens subsp. plantarum (BA-PA). The genes were appended with different gene expression patterns regulated by root exudate at 24 h and 48 h
post-inoculation which showed homology with SQR9's.
strain|gid	Gene	Product	COG	Category	Mark	Class	OG	PA / nPA	SQR9 Gene locus	24-h			48-h
										Fold_change normalized	q-value	Result	Fold_change normalized	q-value	Result
AS43|429503728	-	antibiotic transport system ATP-binding protein	COG1131	Defense mechanisms	V	CELLULAR PROCESSES AND SIGNALING	GP102479	-	-	-	-	-	-	-	-
AS43|429503966	-	hypothetical protein	-	-	-	-	GP104314	-	-	-	-	-	-	-	-
AS43|429504084	-	hypothetical protein	-	-	-	-	GP103192	-	-	-	-	-	-	-	-
AS43|429504497	-	transcriptional regulator Hpr	COG1846	Transcription	K	INFORMATION STORAGE AND PROCESSING	GP100548	-	-	-	-	-	-	-	-
AS43|429504905	-	stage 0 sporulation regulatory protein	-	-	-	-	GP100697	-	-	-	-	-	-	-	-
AS43|429505595	-	hypothetical protein	COG1335	Secondary metabolites biosynthesis, transport, and catabolism	Q	METABOLISM	GP103064	PA	-	-	-	-	-	-	-
AS43|429507088	-	SpsD	-	-	-	-	GP101978	-	V529_37850	-	-	-	1.74	2.49e-196	up
AS43|429507382	-	hypothetical protein	-	-	-	-	GP102417	PA	-	-	-	-	-	-	-
BpSAFR|157691267	-	TetR family transcriptional regulator	COG1309	Transcription	K	INFORMATION STORAGE AND PROCESSING	GP103248	-	-	-	-	-	-	-	-
BpSAFR|157691409	yerC	sporulation protein YerC	COG4496	Function unknown	S	POORLY CHARACTERIZED	GP102134	nPA	-	-	-	-	-	-	-
BpSAFR|157692488	ynfC	hypothetical protein	-	-	-	-	GP101013	-	V529_17620	-	-	-	1.72	9.62e-29	up
BpSAFR|157692514	-	hypothetical protein	-	-	-	-	GP103258	-	-	-	-	-	-	-	-
BpSAFR|157692670	-	MarR family transcriptional regulator	COG1846	Transcription	K	INFORMATION STORAGE AND PROCESSING	GP102252	nPA	-	-	-	-	-	-	-
BpSAFR|157693263	sdhC	succinate dehydrogenase cytochrome b558 subunit	COG2009	Energy production and conversion	C	METABOLISM	GP101466	-	-	-	-	-	-	-	-
BpSAFR|157693839	-	ferrichrome ABC transporter membrane protein	COG0609	Inorganic ion transport and metabolism	P	METABOLISM	GP103269	-	-	-	-	-	-	-	-
BpSAFR|157693858	-	carbonate dehydratase	COG0288	Inorganic ion transport and metabolism	P	METABOLISM	GP101790	-	V529_34590	1.88	3.75e-16	up	0.4	2.75e-07	down
BpSAFR|157694069	ywmD	hypothetical protein	-	-	-	-	GP101916	-	V529_36570	-	-	-	0.38	3.45e-50	down
nBEST|428279683	ypsB	hypothetical protein	COG3599	Cell division and chromosome partitioning	D	CELLULAR PROCESSES AND SIGNALING	GP101121	-	-	-	-	-	-	-	-
nBEST|428281380	-	hypothetical protein	-	-	-	-	GP103219	-	-	-	-	-	-	-	-
PY79|560128322	-	Positive control factor	COG1595	Transcription	K	INFORMATION STORAGE AND PROCESSING	GP102347	-	-	-	-	-	-	-	-
PY79|560128610	-	Cell division protein ftsL-like protein	COG4839	Cell division and chromosome partitioning	D	CELLULAR PROCESSES AND SIGNALING	GP100809	-	-	-	-	-	-	-	-
RONN|384176604	bioB	biotin synthase	COG0502	Coenzyme metabolism	H	METABOLISM	GP101620	-	V529_17950	0.43	2.57e-171	down	0.51	3.07e-38	down
RONN|384177287	-	isochorismatase	COG1335	Secondary metabolites biosynthesis, transport, and catabolism	Q	METABOLISM	GP102661	-	V529_36330	1.51	2.42e-12	up	-	-	-
spTU|350264510	-	L-asparaginase	COG0252	Amino acid transport and metabolism / Translation, ribosomal structure and biogenesis	EJ	METABOLISM	GP103055	-	-	-	-	-	-	-	-
spTU|350264767	-	lipoprotein	-	-	-	-	GP103209	-	-	-	-	-	-	-	-
spTU|350265546	-	hypothetical protein	-	-	-	-	GP103067	nPA	-	-	-	-	-	-	-
spTU|350267572	-	hypothetical protein	-	-	-	-	GP102941	PA	-	-	-	-	-	-	-
spW23|305676018	-	PadR-like family transcriptional regulator	COG1695	Transcription	K	INFORMATION STORAGE AND PROCESSING	GP103220	-	V529_04930	0.65	7.96e-16	down	-	-	-
XF1|449095838	-	hypothetical protein	-	-	-	-	GP103297	-	V529_33810	-	-	-	0.28	4.65e-94	down
CC178|556555786	-	hypothetical protein	-	-	-	-	GP103000	-	V529_00250	-	-	-	1.99	6.25e-73	up
CC178|556556132	-	hypothetical protein	-	-	-	-	GP100291	-	-	-	-	-	-	-	-
CC178|556557050	-	hypothetical protein	COG1834	Amino acid transport and metabolism	E	METABOLISM	GP100666	-	V529_12350	0.36	3.79e-36	down	-	-	-
CC178|556557064	-	hypothetical protein	-	-	-	-	GP103356	-	-	-	-	-	-	-	-
CC178|556557122	-	hypothetical protein	-	-	-	-	GP103357	-	-	-	-	-	-	-	-
CC178|556557188	-	yknX	COG0845	Cell envelope biogenesis, outer membrane	M	CELLULAR PROCESSES AND SIGNALING	GP100745	-	-	-	-	-	-	-	-
CC178|556557301	-	acetylornithine deacetylase	COG0624	Amino acid transport and metabolism	E	METABOLISM	GP102543	-	-	-	-	-	-	-	-
CC178|556558233	-	hypothetical protein	COG1695	Transcription	K	INFORMATION STORAGE AND PROCESSING	GP103119	-	V529_26870	-	-	-	0.63	0.00039498	down
CC178|556558913	-	aldo/keto reductase family protein	COG0656	General function prediction only	R	POORLY CHARACTERIZED	GP101743	-	-	-	-	-	-	-	-
CC178|556559602	-	carbon monoxide dehydrogenase large subunit	COG1529	Energy production and conversion	C	METABOLISM	GP102628	-	-	-	-	-	-	-	-
FZB42|154684553	yabB	hypothetical protein	COG4123	General function prediction only	R	POORLY CHARACTERIZED	GP100126	-	-	-	-	-	-	-	-
FZB42|154685560	yjzC	hypothetical protein	-	-	-	-	GP100602	-	V529_10730	-	-	-	1.98	1.67e-05	up
FZB42|154685689	xkdD	XkdD	-	-	-	-	GP102535	-	V529_12010	1.86	2.18e-10	up	1.81	3.66e-21	up
FZB42|154687460	yvgP	hypothetical protein	COG0025	Inorganic ion transport and metabolism	P	METABOLISM	GP101745	-	V529_33210	0.63	1.37e-09	down	-	-	-
IT45|451344857	-	hypothetical protein	-	-	-	-	GP102720	-	V529_39800	1.8	6.27e-20	up	1.59	1.28e-14	up
IT45|451344891	-	hypothetical protein	-	-	-	-	GP103122	-	-	-	-	-	-	-	-
IT45|451344920	-	pyrimidine-nucleoside transport protein	COG1972	Nucleotide transport and metabolism	F	METABOLISM	GP102405	PA	V529_39200	-	-	-	0.37	6.13e-44	down
IT45|451344930	-	ATP-dependent RNA helicase	COG1061	Transcription / DNA replication, recombination, and repair	KL	INFORMATION STORAGE AND PROCESSING	GP103563	-	-	-	-	-	-	-	-
IT45|451345126	-	DNA-directed RNA polymerase subunit delta	COG3343	Transcription	K	INFORMATION STORAGE AND PROCESSING	GP103188	-	V529_37010	-	-	-	0.62	5.09e-112	down
IT45|451345145	-	Stage II sporulation protein R	-	-	-	-	GP102814	PA	V529_36830	-	-	-	0.44	2.26e-16	down
IT45|451345197	-	nucleobase:cation symporter-1, NCS1 family protein	COG1953	Nucleotide transport and metabolism / Coenzyme metabolism	FH	METABOLISM	GP102660	-	-	-	-	-	-	-	-
IT45|451345258	-	Spore germination protein KA	-	-	-	-	GP103272	-	-	-	-	-	-	-	-
IT45|451345916	-	protein YtzD	-	-	-	-	GP103036	nPA	-	-	-	-	-	-	-
IT45|451345996	-	Fatty acid metabolism regulator protein	COG1309	Transcription	K	INFORMATION STORAGE AND PROCESSING	GP101474	-	V529_28470	1.76	2.24e-162	up	0.3	0	down
IT45|451345997	-	enoyl-CoA hydratase	COG1024	Lipid metabolism	I	METABOLISM	GP101473	-	V529_28460	2.24	1.97e-205	up	0.36	2.5e-229	down
IT45|451346052	-	cell-shape determining protein	COG2891	Cell envelope biogenesis, outer membrane	M	CELLULAR PROCESSES AND SIGNALING	GP101423	-	V529_27930	-	-	-	0.59	2.07e-16	down
IT45|451346384	-	citrate synthase 3	COG0372	Energy production and conversion	C	METABOLISM	GP101055	-	-	-	-	-	-	-	-
IT45|451346413	-	hypothetical protein	COG0596	General function prediction only	R	POORLY CHARACTERIZED	GP101238	-	V529_24850	-	-	-	0.55	4.8e-08	down
IT45|451346435	-	hypothetical protein	COG0300	General function prediction only	R	POORLY CHARACTERIZED	GP101234	-	-	-	-	-	-	-	-
IT45|451346452	-	hypothetical protein	-	-	-	-	GP103145	-	-	-	-	-	-	-	-
IT45|451346961	truB	tRNA pseudouridine synthase B	COG0130	Translation, ribosomal structure and biogenesis	J	INFORMATION STORAGE AND PROCESSING	GP100936	-	-	-	-	-	-	-	-
IT45|451347023	rnhB	ribonuclease HII	COG0164	DNA replication, recombination, and repair	L	INFORMATION STORAGE AND PROCESSING	GP102217	PA	V529_15460	-	-	-	0.38	3.74e-11	down
IT45|451347293	-	putative membrane protein yngC	COG0586	Function unknown	S	POORLY CHARACTERIZED	GP100683	-	-	-	-	-	-	-	-
IT45|451347442	-	arabinogalactan endo-1,4-beta-galactosidase	COG3867	Carbohydrate transport and metabolism	G	METABOLISM	GP102036	-	-	-	-	-	-	-	-
IT45|451347564	-	oligopeptide-binding protein OppA	COG4166	Amino acid transport and metabolism	E	METABOLISM	GP102184	-	-	-	-	-	-	-	-
IT45|451347597	-	hypothetical protein	-	-	-	-	GP102168	PA	V529_10570	1.94	7.5e-62	up	-	-	-
IT45|451347631	-	hypothetical protein	COG2323	Function unknown	S	POORLY CHARACTERIZED	GP102928	PA	-	-	-	-	-	-	-
IT45|451347661	-	hypothetical protein	-	-	-	-	GP102159	nPA	-	-	-	-	-	-	-
IT45|451347896	-	hypothetical protein	COG5438	Function unknown	S	POORLY CHARACTERIZED	GP103345	-	-	-	-	-	-	-	-
IT45|451348034	-	hypothetical protein	-	-	-	-	GP102934	PA	-	-	-	-	-	-	-
IT45|451348072	-	hypothetical protein	-	-	-	-	GP103104	-	V529_05400	-	-	-	0.46	2.91e-07	down
IT45|451348289	-	hypothetical protein	-	-	-	-	GP102926	PA	-	-	-	-	-	-	-
IT45|451348574	-	16S rRNA (cytidine1402-2'-O)-methyltransferase	COG0313	General function prediction only	R	POORLY CHARACTERIZED	GP100128	-	V529_00370	-	-	-	0.66	0.000145542	down
LFB112|568175913	-	sulfate transporter	COG0659	Inorganic ion transport and metabolism	P	METABOLISM	GP100222	-	-	-	-	-	-	-	-
LFB112|568176012	-	zinc ABC transporter ATP-binding protein	COG1121	Inorganic ion transport and metabolism	P	METABOLISM	GP102284	nPA	V529_02750	1.55	1.37e-05	up	0.48	6.37e-15	down
LFB112|568176092	-	hypothetical protein	-	-	-	-	GP104189	-	-	-	-	-	-	-	-
LFB112|568176093	-	aspartate phosphatase	-	-	-	-	GP102448	-	-	-	-	-	-	-	-
LFB112|568176105	-	GntR family transcriptional regulator	COG1167	Transcription / Amino acid transport and metabolism	KE	INFORMATION STORAGE AND PROCESSING	GP100293	-	-	-	-	-	-	-	-
LFB112|568176732	-	Spo0A-P phosphatase	-	-	-	-	GP103311	-	-	-	-	-	-	-	-
LFB112|568176796	-	membrane protein	COG0861	Inorganic ion transport and metabolism	P	METABOLISM	GP100618	-	V529_10990	0.62	2.35e-07	down	-	-	-
LFB112|568177050	-	hypothetical protein	-	-	-	-	GP103324	-	V529_13190	-	-	-		2.12e-05	up
LFB112|568177072	-	hypothetical protein	COG4703	Function unknown	S	POORLY CHARACTERIZED	GP100727	-	V529_13430	0.6	3.48e-18	down	-	-	-
LFB112|568177150	-	hypothetical protein	-	-	-	-	GP100777	-	V529_14200	1.52	3.27e-18	up	-	-	-
LFB112|568177191	-	phospho-N-acetylmuramoyl-pentapeptide-transferase	COG0472	Cell envelope biogenesis, outer membrane	M	CELLULAR PROCESSES AND SIGNALING	GP100813	-	-	-	-	-	-	-	-
LFB112|568177322	pyrH	uridylate kinase	COG0528	Nucleotide transport and metabolism	F	METABOLISM	GP100921	-	-	-	-	-	-	-	-
LFB112|568177324	-	UDP pyrophosphate synthase	COG0020	Lipid metabolism	I	METABOLISM	GP100923	-	-	-	-	-	-	-	-
LFB112|568177795	-	cytochrome B6	COG1290	Energy production and conversion	C	METABOLISM	GP101148	-	-	-	-	-	-	-	-
LFB112|568177893	-	hypothetical protein	-	-	-	-	GP103184	-	-	-	-	-	-	-	-
LFB112|568178375	-	hypothetical protein	COG4109	Transcription	K	INFORMATION STORAGE AND PROCESSING	GP101517	-	-	-	-	-	-	-	-
LFB112|568178448	-	RNA pseudouridine synthase	COG1187	Translation, ribosomal structure and biogenesis	J	INFORMATION STORAGE AND PROCESSING	GP101568	-	V529_29970	-	-	-	0.44	1.19e-08	down
LFB112|568178519	-	membrane protein	-	-	-	-	GP101614	-	V529_30670	-	-	-	0.66	3.75e-06	down
LFB112|568178772	-	membrane protein	COG2860	Function unknown	S	POORLY CHARACTERIZED	GP101746	-	-	-	-	-	-	-	-
LFB112|568178800	-	carboxylesterase	COG1647	General function prediction only	R	POORLY CHARACTERIZED	GP101756	-	-	-	-	-	-	-	-
LFB112|568178815	-	MarR family transcriptional regulator	COG1510	Transcription	K	INFORMATION STORAGE AND PROCESSING	GP101761	-	V529_33670	-	-	-	0.56	6.77e-05	down
LFB112|568178914	-	phosphoribosyl-ATP pyrophosphatase	COG0139	Amino acid transport and metabolism	E	METABOLISM	GP102376	-	-	-	-	-	-	-	-
LFB112|568179401	-	hypothetical protein	-	-	-	-	GP103108	-	-	-	-	-	-	-	-
LL3|384164287	nrdE	ribonucleoside-diphosphate reductase (major subunit)	COG0209	Nucleotide transport and metabolism	F	METABOLISM	GP100048	-	-	-	-	-	-	-	-
NAUB3|549695978	yabA	Initiation-control protein yabA	COG4467	Replication, recombination, and repair	S	POORLY CHARACTERIZED	GP100125	-	V529_00340	-	-	-	0.54	2.08e-12	down
NAUB3|549696123	rsiW	Anti-sigma-W factor rsiW	COG5662	Transcription	K	INFORMATION STORAGE AND PROCESSING	GP100230	-	-	-	-	-	-	-	-
NAUB3|549696323	yczJ	putative protein yczJ	COG2329	General function prediction only	R	POORLY CHARACTERIZED	GP102453	-	-	-	-	-	-	-	-
NAUB3|549696499	iolT	putative metabolite transport protein yfiG	COG2814	Carbohydrate transport and metabolism	G	METABOLISM	GP100034	-	-	-	-	-	-	-	-
NAUB3|549696604	yesK	putative protein yesK	-	-	-	-	GP103342	-	-	-	-	-	-	-	-
NAUB3|549697078	-	hypothetical protein	-	-	-	-	GP100074	-	V529_27130	-	-	-	1.85	0	up
NAUB3|549697320	-	HTH-type transcriptional regulator, LysR family	COG0583	Transcription	K	INFORMATION STORAGE AND PROCESSING	GP103327	-	V529_24820	-	-	-	1.71	6.69e-05	up
NAUB3|549697465	oxdC1	oxalate decarboxylase	COG2140	Carbohydrate transport and metabolism / General function prediction only	GR	METABOLISM	GP100032	-	V529_33010	-	-	-	0.33	0	down
NAUB3|549697649	-	SPBc2 prophage-derived uncharacterized protein yoqM	-	-	-	-	GP103410	-	-	-	-	-	-	-	-
NAUB3|549697889	uxuA	mannonate dehydratase	COG1312	Carbohydrate transport and metabolism	G	METABOLISM	GP103073	-	-	-	-	-	-	-	-
NAUB3|549697957	-	Major royal jelly protein 2 MRJP-2	COG3386	Carbohydrate transport and metabolism	G	METABOLISM	GP103359	-	V529_16970	1.97	1.51e-55	up	-	-	-
NAUB3|549698414	ohrR	HTH-type transcriptional regulator sarZ	COG1846	Transcription	K	INFORMATION STORAGE AND PROCESSING	GP100675	-	-	-	-	-	-	-	-
NAUB3|549698516	pgm1	Phosphoglycolate phosphatase	COG0637	General function prediction only	R	POORLY CHARACTERIZED	GP103354	-	-	-	-	-	-	-	-
NAUB3|549698669	yhjG	tRNA uridine 5-carboxymethylaminomethyl modification enzyme mnmG	COG0654	Coenzyme metabolism / Energy production and conversion	HC	METABOLISM	GP102512	-	-	-	-	-	-	-	-
NAUB3|549698673	-	hypothetical protein	-	-	-	-	GP102249	-	-	-	-	-	-	-	-
NAUB3|549698802	yhcQ	Spore coat protein F-like protein yhcQ	COG5577	Cell envelope biogenesis, outer membrane	M	CELLULAR PROCESSES AND SIGNALING	GP103007	-	V529_08790	1.98	1.44e-83	up	-	-	-
NAUB3|549699067	lipA	lipoic acid synthetase	COG0320	Coenzyme metabolism	H	METABOLISM	GP101688	-	-	-	-	-	-	-	-
NAUB3|549699209	-	Cu2+exporting ATPase	COG2217	Inorganic ion transport and metabolism	P	METABOLISM	GP100084	-	V529_33300	-	-	-	0.6	6.15e-06	down
NAUB3|549699573	fbaA	fructose-bisphosphate aldolase	COG0191	Carbohydrate transport and metabolism	G	METABOLISM	GP101944	-	-	-	-	-	-	-	-
NAUB3|549699587	narH	nitrate reductase 1, beta subunit	COG1140	Energy production and conversion	C	METABOLISM	GP102672	-	V529_37110	-	-	-	0.36	1.6e-11	down
NAUB3|549699833	ahpF	alkyl hydroperoxide reductase subunit F	COG3634	Posttranslational modification, protein turnover, chaperones	O	CELLULAR PROCESSES AND SIGNALING	GP102719	-	V529_39640	-	-	-	0.6	4.26e-110	down
NJN6|AW02_000980	-	ribonuclease	COG3688	General function prediction only	R	POORLY CHARACTERIZED	GP100179	-	V529_01000	-	-	-	0.49	5.73e-16	down
NJN6|AW02_001560	-	lipoprotein with a role in spores' rapid response to nutrient germinants	-	-	-	-	GP100219	-	-	-	-	-	-	-	-
NJN6|AW02_001730	-	N-acetyl muramic acid-specific phosphotransferase system, EIIBC component	COG1263	Carbohydrate transport and metabolism	G	METABOLISM	GP100226	-	-	-	-	-	-	-	-
NJN6|AW02_003920	-	glycosyl hydrolase lipoprotein	-	-	-	-	GP102738	PA	-	-	-	-	-	-	-
NJN6|AW02_009200	-	GntR family transcriptional regulator	COG1725	Transcription	K	INFORMATION STORAGE AND PROCESSING	GP102494	-	V529_08680	-	-	-	0.44	9.41e-06	down
NJN6|AW02_009340	-	RNA pseudouridine synthase	COG0564	Translation, ribosomal structure and biogenesis	J	INFORMATION STORAGE AND PROCESSING	GP100504	-	-	-	-	-	-	-	-
NJN6|AW02_009760	-	polysaccharide deacetylase	COG0726	Carbohydrate transport and metabolism	G	METABOLISM	GP100108	nPA	V529_09250	-	-	-	0.47	9.43e-48	down
NJN6|AW02_012180	-	Bleomycin resistance protein BRP	COG0346	Amino acid transport and metabolism	E	METABOLISM	GP103199	-	V529_11490	1.53	3.49e-42	up	-	-	-
NJN6|AW02_014990	-	Uncharacterized protein YlaA	-	-	-	-	GP103186	-	-	-	-	-	-	-	-
NJN6|AW02_016180	-	acyl-carrier protein	COG0236	Lipid metabolism / Secondary metabolites biosynthesis, transport, and catabolism	IQ	METABOLISM	GP100872	-	-	-	-	-	-	-	-
NJN6|AW02_017840	-	hypothetical protein	COG1064	General function prediction only	R	POORLY CHARACTERIZED	GP103360	-	V529_17080	2.51	9.2e-30	up	-	-	-
NJN6|AW02_018340	tTdh	oxidoreductase	COG1063	Amino acid transport and metabolism / General function prediction only	ER	METABOLISM	GP103030	PA	-	-	-	-	-	-	-
NJN6|AW02_022150	mgsA	methylglyoxal synthase	COG1803	Carbohydrate transport and metabolism	G	METABOLISM	GP101143	-	-	-	-	-	-	-	-
NJN6|AW02_024140	argR	transcriptional regulator	COG1438	Transcription	K	INFORMATION STORAGE AND PROCESSING	GP101270	-	V529_25330	-	-	-	0.5	8.77e-12	down
NJN6|AW02_026040	glnQ	glutamine ABC transporter ATP-binding protein	COG1126	Amino acid transport and metabolism	E	METABOLISM	GP102791	PA	V529_27370	-	-	-	2.45	1.17e-40	up
NJN6|AW02_027330	-	sugar-binding lipoprotein	COG1653	Carbohydrate transport and metabolism	G	METABOLISM	GP102408	-	-	-	-	-	-	-	-
NJN6|AW02_028540	-	hypothetical protein	COG2252	Nucleotide transport and metabolism	R	POORLY CHARACTERIZED	GP101567	-	-	-	-	-	-	-	-
NJN6|AW02_031750	cysJ	sulfite reductase flavoprotein subunit	COG0369	Inorganic ion transport and metabolism	P	METABOLISM	GP101020	-	-	-	-	-	-	-	-
NJN6|AW02_032910	-	hypothetical protein	-	-	-	-	GP103278	-	-	-	-	-	-	-	-
NJN6|AW02_037680	-	two-component response regulator YxdJ	COG0745	Signal transduction mechanisms / Transcription	TK	CELLULAR PROCESSES AND SIGNALING	GP102705	-	-	-	-	-	-	-	-
SQR9|01360	rpsE	30S ribosomal protein S5	COG0098	Translation, ribosomal structure and biogenesis	J	INFORMATION STORAGE AND PROCESSING	GP100206	-	V529_01360	-	-	-	0.41	0	down
SQR9|04490	-	hypothetical protein	-	-	-	-	GP103165	-	-	-	-	-	-	-	-
SQR9|05420	pbpE	PbpE	COG1680	Defense mechanisms	V	CELLULAR PROCESSES AND SIGNALING	GP102942	-	V529_05420	-	-	-	0.65	3.07e-18	down
SQR9|05480	-	GntR family transcriptional regulator	COG2186	Transcription	K	INFORMATION STORAGE AND PROCESSING	GP103208	-	V529_05480	-	-	-	0.57	0.00085475	down
SQR9|06970	yhxD	beta 1,4 glucosyltransferase	COG1028	Secondary metabolites biosynthesis, transport, and catabolism / General function prediction only	IQR	METABOLISM	GP102510	-	V529_06970	0.44	8.68e-22	down	0.62	4e-11	down
SQR9|08400	-	oligopeptide ABC transporter (ATP-binding protein)	COG4608	Amino acid transport and metabolism	E	METABOLISM	GP103453	-	-	-	-	-	-	-	-
SQR9|08690	yhcG	spermidine/putrescine import ATP-binding protein potA	COG1131	Defense mechanisms	V	CELLULAR PROCESSES AND SIGNALING	GP102495	-	V529_08690	-	-	-	0.56	0.000308165	down
SQR9|08750	yhcL	L-cystine uptake protein tcyP Transporter of cystine tcyP	COG1823	General function prediction only	R	POORLY CHARACTERIZED	GP102497	-	V529_08750	0.35	8.74e-51	down	0.49	8.03e-36	down
SQR9|09660	yhaG	putative tryptophan transport protein	-	-	-	-	GP100550	-	-	-	-	-	-	-	-
SQR9|11580	lacE	LacE	COG1455	Carbohydrate transport and metabolism	G	METABOLISM	GP103351	-	-	-	-	-	-	-	-
SQR9|11960	xre	XRE family transcriptional regulator	COG1396	Transcription	K	INFORMATION STORAGE AND PROCESSING	GP100100	nPA	-	-	-	-	-	-	-
SQR9|12190	ykcA	putative ring-cleaving dioxygenase YkcA	COG0346	Amino acid transport and metabolism	E	METABOLISM	GP100660	-	-	-	-	-	-	-	-
SQR9|17390	-	hypothetical protein	COG3763	Function unknown	S	POORLY CHARACTERIZED	GP100998	-	-	-	-	-	-	-	-
SQR9|19060	-	hypothetical protein	-	-	-	-	GP103362	-	-	-	-	-	-	-	-
SQR9|21830	cgeE	CgeE	COG0456	General function prediction only	R	POORLY CHARACTERIZED	GP102566	-	-	-	-	-	-	-	-
SQR9|22410	-	N-acetylmuramoyl-L-alanine amidase	COG5632	Cell envelope biogenesis, outer membrane	M	CELLULAR PROCESSES AND SIGNALING	GP104091	-	-	-	-	-	-	-	-
SQR9|23310	dapB	dihydrodipicolinate reductase	COG0289	Amino acid transport and metabolism	E	METABOLISM	GP101144	-	V529_23310	-	-	-	0.66	3.68e-06	down
SQR9|33590	spaR	SpaR	COG0745	Signal transduction mechanisms / Transcription	TK	CELLULAR PROCESSES AND SIGNALING	GP103230	-	-	-	-	-	-	-	-
SQR9|33820	-	hypothetical protein	COG0399	Cell envelope biogenesis, outer membrane	M	CELLULAR PROCESSES AND SIGNALING	GP103298	-	V529_33820	-	-	-	0.3	2.43e-156	down
SQR9|33850	-	hypothetical protein	COG0677	Cell envelope biogenesis, outer membrane	M	CELLULAR PROCESSES AND SIGNALING	GP103299	-	V529_33850	-	-	-	0.35	7.73e-113	down
SQR9|34360	paiA	PaiA	COG0456	General function prediction only	R	POORLY CHARACTERIZED	GP102625	-	-	-	-	-	-	-	-
SQR9|35750	gerKB1	GerKB1	-	-	-	-	GP103273	-	-	-	-	-	-	-	-
SQR9|36030	-	hypothetical protein	-	-	-	-	GP103461	-	-	-	-	-	-	-	-
SQR9|37640	bacB	BacB	COG1917	Function unknown	S	POORLY CHARACTERIZED	GP101969	-	-	-	-	-	-	-	-
U5033|530567882	hprT	hypoxanthine-guanine phosphoribosyltransferase	COG0634	Nucleotide transport and metabolism	F	METABOLISM	GP100154	-	-	-	-	-	-	-	-
U5033|530569699	yokU	hypothetical protein	-	-	-	-	GP102251	PA	V529_19840	2.08	2e-62	up	-	-	-
U5033|530570960	cadA	Cadmium, zinc and cobalt-transporting ATPase	COG2217	Inorganic ion transport and metabolism	P	METABOLISM	GP101749	-	-	-	-	-	-	-	-
U5036|452854360	nasF	uroporphyrin-III C-methyltransferase	COG0007	Coenzyme metabolism	H	METABOLISM	GP102830	-	V529_03120	-	-	-	0.63	2.28e-12	down
U5036|452854628	ydjM	Putative uncharacterized protein ydjM / Rare lipoprotein A	-	-	-	-	GP100379	-	-	-	-	-	-	-	-
U5036|452854849	appD	oligopeptide ABC transporter (ATP-binding protein)	COG0444	Amino acid transport and metabolism / Inorganic ion transport and metabolism	EP	METABOLISM	GP103452	-	-	-	-	-	-	-	-
U5036|452855170	yjkA	putative ABC transporter (permease)	COG0390	General function prediction only	R	POORLY CHARACTERIZED	GP102523	-	-	-	-	-	-	-	-
U5036|452855923	yeeG	Putative phage receptor protein (YeeG)	-	-	-	-	GP103656	-	-	-	-	-	-	-	-
U5036|452856075	spmA	spore maturation protein	COG2715	General function prediction only	R	POORLY CHARACTERIZED	GP101198	-	-	-	-	-	-	-	-
U5036|452856902	yusP	putative multidrug-efflux transporter	COG2814	Carbohydrate transport and metabolism	G	METABOLISM	GP100085	-	-	-	-	-	-	-	-
U5036|452857168	comFB	ComF operon protein 2 (Competence protein FB)	-	-	-	-	GP102386	nPA	-	-	-	-	-	-	-
U5036|452857575	yxbG	putative oxidoreductase	COG1028	Secondary metabolites biosynthesis, transport, and catabolism / General function prediction only	IQR	METABOLISM	GP102716	-	V529_39510	0.29	2.61e-22	down	-	-	-
U5113|530613008	ybfE	Uncharacterized protein ybfE	-	-	-	-	GP103162	-	-	-	-	-	-	-	-
U5113|530614591	-	putative transcriptional regulator	COG1846	Transcription	K	INFORMATION STORAGE AND PROCESSING	GP103194	-	-	-	-	-	-	-	-
U5113|530615226	ysxC	GTPase involved in ribosome 50S subunit assembly	COG0218	General function prediction only	R	POORLY CHARACTERIZED	GP101439	-	-	-	-	-	-	-	-
U5113|530615587	yuzG	Uncharacterized protein yuzG	-	-	-	-	GP102940	nPA	-	-	-	-	-	-	-
U5113|530615785	ytcB	putative UDP-glucose 4-epimerase	COG0451	Cell envelope biogenesis, outer membrane / Carbohydrate transport and metabolism	MG	CELLULAR PROCESSES AND SIGNALING	GP103330	-	V529_33830	-	-	-	0.25	6.57e-265	down
XH7|384169588	ytxE	flagellar motor protein MotS	COG1360	Cell motility and secretion	N	CELLULAR PROCESSES AND SIGNALING	GP102604	-	V529_29680	-	-	-	0.3	3.27e-05	down
Y2|387896843	-	hypothetical protein	-	-	-	-	GP104267	-	-	-	-	-	-	-	-
Y2|387897153	-	hypothetical protein	-	-	-	-	GP102929	PA	V529_06060	-	-	-	0.65	3e-21	down
Y2|387897429	yhcW	putative HAD superfamily hydrolase	COG0637	General function prediction only	R	POORLY CHARACTERIZED	GP100506	-	V529_08850	-	-	-	0.54	6.63e-29	down
Y2|387897654	-	hypothetical protein	-	-	-	-	GP102176	PA	-	-	-	-	-	-	-
Y2|387897768	yjlD	NADH dehydrogenase	COG1252	Energy production and conversion	C	METABOLISM	GP102528	-	-	-	-	-	-	-	-
Y2|387898328	-	hypothetical protein	-	-	-	-	GP104090	-	-	-	-	-	-	-	-
Y2|387898512	-	hypothetical protein	COG4846	Posttranslational modification, protein turnover, chaperones	O	CELLULAR PROCESSES AND SIGNALING	GP101000	-	-	-	-	-	-	-	-
Y2|387898647	-	hypothetical protein	-	-	-	-	GP103075	-	-	-	-	-	-	-	-
Y2|387898953	dacF	D-alanyl-D-alanine carboxypeptidase	COG1686	Cell envelope biogenesis, outer membrane	M	CELLULAR PROCESSES AND SIGNALING	GP102781	PA	-	-	-	-	-	-	-
Y2|387899071	accB	acetyl-CoA carboxylase	COG0511	Lipid metabolism	I	METABOLISM	GP101279	-	-	-	-	-	-	-	-
Y2|387899787	-	hypothetical protein	COG3251	Function unknown	S	POORLY CHARACTERIZED	GP102871	PA	V529_31600	0.12	1.03e-22	down	-	-	-
Y2|387900553	-	hypothetical protein	-	-	-	-	GP103042	nPA	-	-	-	-	-	-	-
Y2|387900659	pucA	putative xanthine dehydrogenase subunit A	COG1975	Posttranslational modification, protein turnover, chaperones	O	CELLULAR PROCESSES AND SIGNALING	GP102629	-	-	-	-	-	-	-	-

## Sheet: S9
Table S9. Product and COG assignment of predicted HGT on the Bacillus amyloliquefaciens subsp. amyloliquefaciens (BA-nPA). The genes were appended with different gene expression patterns regulated by root exudate at 24 h and 48 h
post-inoculation which showed homology with sqr9's.
strain|gid	Gene	Product	COG	Category	Mark	Class	OG	PA / nPA	SQR9 Gene locus	24-h			48-h
										Fold_change normalized	q-value	Result	Fold_change normalized	q-value	Result
AS43|429504817	-	hypothetical protein	COG3299	Function unknown	S	POORLY CHARACTERIZED	GP100065	nPA	-	-	-	-	-	-	-
AS43|429504821	-	hypothetical protein	-	-	-	-	GP103422	-	-	-	-	-	-	-	-
AS43|429504893	-	hypothetical protein	COG3594	Carbohydrate transport and metabolism	G	METABOLISM	GP100689	-	-	-	-	-	-	-	-
AS43|429505461	-	hypothetical protein	-	-	-	-	GP103363	-	-	-	-	-	-	-	-
AS43|429506860	-	UTP-glucose-1-phosphate uridylyltransferase	COG1210	Cell envelope biogenesis, outer membrane	M	CELLULAR PROCESSES AND SIGNALING	GP102389	nPA	V529_35500	0.63	7.2e-58	down	0.55	6.09e-83	down
BpSAFR|157691095	ycgM	proline dehydrogenase	COG0506	Amino acid transport and metabolism	E	METABOLISM	GP100270	-	-	-	-	-	-	-	-
BpSAFR|157691170	-	hypothetical protein	-	-	-	-	GP102113	nPA	V529_10070	2.01	2.13e-06	up	1.55	7.77e-06	up
BpSAFR|157691486	-	general stress protein	-	-	-	-	GP100434	-	-	-	-	-	-	-	-
BpSAFR|157692193	mraY	phospho-N-acetylmuramoyl-pentapeptide-transferase	COG0472	Cell envelope biogenesis, outer membrane	M	CELLULAR PROCESSES AND SIGNALING	GP100813	-	-	-	-	-	-	-	-
BpSAFR|157692231	pyrAA	carbamoyl phosphate synthase small subunit	COG0505	Amino acid transport and metabolism / Nucleotide transport and metabolism	EF	METABOLISM	GP100838	-	V529_14890	0.56	3.01e-66	down	0.36	1.34e-127	down
BpSAFR|157692480	yneP	4-hydroxybenzoyl-CoA thioesterase	COG0824	General function prediction only	R	POORLY CHARACTERIZED	GP101008	-	-	-	-	-	-	-	-
BpSAFR|157692841	spoVAC	stage V sporulation protein AC	-	-	-	-	GP101213	-	V529_24230	1.8	1.09e-28	up	-	-	-
BpSAFR|157693063	-	hypothetical protein	COG0799	Function unknown	S	POORLY CHARACTERIZED	GP102310	PA	-	-	-	-	-	-	-
BpSAFR|157693146	glnQ1	glutamine ABC transporter ATP-binding protein	COG1126	Amino acid transport and metabolism	E	METABOLISM	GP102791	PA	V529_27370	-	-	-	2.45	1.17e-40	up
BpSAFR|157693149	glnP	glutamine ABC transporter membrane protein	COG0765	Amino acid transport and metabolism	E	METABOLISM	GP102794	PA	-	-	-	-	-	-	-
BpSAFR|157693563	yugE	hypothetical protein	-	-	-	-	GP101635	-	-	-	-	-	-	-	-
BpSAFR|157693869	trxB	thioredoxin-disulfide reductase	COG0492	Posttranslational modification, protein turnover, chaperones	O	CELLULAR PROCESSES AND SIGNALING	GP101798	-	-	-	-	-	-	-	-
BpSAFR|157694206	nfrA	flavin reductase	COG0778	Energy production and conversion	C	METABOLISM	GP101993	-	-	-	-	-	-	-	-
BSn5|321315089	-	hypothetical protein	-	-	-	-	GP102538	-	-	-	-	-	-	-	-
BSP1|430756238	-	Amino-acid ABC transporter ATP-binding protein YtmN	COG1126	Amino acid transport and metabolism	E	METABOLISM	GP103048	PA	-	-	-	-	-	-	-
BSP1|430757534	-	hypothetical protein	-	-	-	-	GP103078	-	V529_38810	-	-	-	0.45	8.19e-17	down
BSP1|430758163	-	hypothetical protein	COG0277	Energy production and conversion	C	METABOLISM	GP103126	-	V529_04990	-	-	-	1.53	5.64e-192	up
BSP1|430759281	-	HTH-type transcriptional regulator NsrR	COG1959	Transcription	K	INFORMATION STORAGE AND PROCESSING	GP100516	-	-	-	-	-	-	-	-
nBEST|428281158	tuaG	glycosyl transferase family protein	COG0463	Cell envelope biogenesis, outer membrane	M	CELLULAR PROCESSES AND SIGNALING	GP102388	PA	V529_35380	0.66	9.67e-18	down	-	-	-
RONN|384175201	-	protein YktA	COG4476	Function unknown	S	POORLY CHARACTERIZED	GP100769	-	-	-	-	-	-	-	-
spTU|350265215	-	amino acid permease	COG0531	Amino acid transport and metabolism	E	METABOLISM	GP102502	-	V529_09070	-	-	-	3.42	1.86e-27	up
spTU|350265949	fliZ	fliZ protein	COG3190	Cell motility and secretion	N	CELLULAR PROCESSES AND SIGNALING	GP100906	-	V529_15750	-	-	-	0.27	1.89e-47	down
spTU|350266289	-	endopeptidase LytF	COG0791	Cell envelope biogenesis, outer membrane	M	CELLULAR PROCESSES AND SIGNALING	GP102563	-	-	-	-	-	-	-	-
spTU|350266330	cgeE	sporulation acetyltransferase CgeE	COG1246	Amino acid transport and metabolism	E	METABOLISM	GP102566	-	-	-	-	-	-	-	-
spTU|350266768	nadD	nicotinate (nicotinamide) nucleotide adenylyltransferase	COG1057	Coenzyme metabolism	H	METABOLISM	GP102312	PA	V529_26690	-	-	-	0.63	2.44e-10	down
spTU|350266778	-	hypothetical protein	-	-	-	-	GP102990	PA	-	-	-	-	-	-	-
spTU|350267437	-	purine catabolism regulatory protein	COG2508	Signal transduction mechanisms / Secondary metabolites biosynthesis, transport, and catabolism	TQ	CELLULAR PROCESSES AND SIGNALING	GP101692	-	-	-	-	-	-	-	-
spTU|350267561	-	disulfide bond formation protein D	COG1651	Posttranslational modification, protein turnover, chaperones	O	CELLULAR PROCESSES AND SIGNALING	GP101748	-	V529_33280	-	-	-	0.65	4.78e-24	down
spTU|350267875	-	hypothetical protein	COG5444	Function unknown	S	POORLY CHARACTERIZED	GP100310	nPA	-	-	-	-	-	-	-
spTU|350268172	-	hypothetical protein	COG1284	Function unknown	S	POORLY CHARACTERIZED	GP102689	-	-	-	-	-	-	-	-
spW23|305672833	rpmD	50S ribosomal protein L30	COG1841	Translation, ribosomal structure and biogenesis	J	INFORMATION STORAGE AND PROCESSING	GP100207	-	V529_01370	-	-	-	0.43	8.95e-108	down
spW23|305673643	citR	transcriptional regulator	COG0583	Transcription	K	INFORMATION STORAGE AND PROCESSING	GP102500	-	-	-	-	-	-	-	-
spW23|305674584	-	bacteriophage holin	-	-	-	-	GP100045	-	-	-	-	-	-	-	-
spW23|305675104	yqhM	lipoate-protein ligase A	COG0095	Coenzyme metabolism	H	METABOLISM	GP101295	-	-	-	-	-	-	-	-
spW23|305675603	bioK	lysine-8-amino-7-oxononanoate aminotransferase	COG0161	Coenzyme metabolism	H	METABOLISM	GP102610	-	V529_17980	0.21	3.28e-233	down	0.52	7.61e-19	down
spW23|305676657	yxaD	MarR family transcriptional regulator	COG1846	Transcription	K	INFORMATION STORAGE AND PROCESSING	GP102717	-	-	-	-	-	-	-	-
DSM7|308171913	recR	DNA repair and recombination protein	COG0353	DNA replication, recombination, and repair	L	INFORMATION STORAGE AND PROCESSING	GP100363	-	V529_00220	-	-	-	0.58	2.01e-31	down
DSM7|308172001	rpsL	30S ribosomal protein S12	COG0048	Translation, ribosomal structure and biogenesis	J	INFORMATION STORAGE AND PROCESSING	GP103001	-	-	-	-	-	-	-	-
DSM7|308172023	rplR	50S ribosomal protein L18	COG0256	Translation, ribosomal structure and biogenesis	J	INFORMATION STORAGE AND PROCESSING	GP100205	-	V529_01350	-	-	-	0.33	0	down
DSM7|308172159	yceI	transporter	COG2814	Carbohydrate transport and metabolism	G	METABOLISM	GP102107	-	V529_02840	-	-	-	0.52	1.02e-14	down
DSM7|308172166	ycgB	integral inner membrane protein	-	-	-	-	GP102436	-	V529_02900	-	-	-	0.62	2.05e-15	down
DSM7|308172185	ycgN	ABC transporter ATP-binding protein	COG1012	Energy production and conversion	C	METABOLISM	GP100023	-	-	-	-	-	-	-	-
DSM7|308172206	srfAD	nonribosomal surfactin synthetase D	COG3208	Secondary metabolites biosynthesis, transport, and catabolism	Q	METABOLISM	GP100275	-	-	-	-	-	-	-	-
DSM7|308172223	gerKB	spore germination protein KB	-	-	-	-	GP102445	-	V529_03480	-	-	-	1.68	6.74e-07	up
DSM7|308172258	mtlA2	PTS system mannitol specific transporter subunit IIA	COG4668	Carbohydrate transport and metabolism	G	METABOLISM	GP102736	PA	V529_03850	2.65	4.48e-38	up	0.17	1.42e-30	down
DSM7|308172267	kipA	hydrolase	COG1984	Amino acid transport and metabolism	E	METABOLISM	GP102115	PA	V529_03940	-	-	-	0.45	2.59e-12	down
DSM7|308172302	RBAM_004680	hypothetical protein	-	-	-	-	GP103419	-	-	-	-	-	-	-	-
DSM7|308172369	RBAM_005730	hypothetical protein	COG0798	Inorganic ion transport and metabolism	P	METABOLISM	GP103289	-	-	-	-	-	-	-	-
DSM7|308172424	moaC	Molybdenum cofactor biosynthesis protein C	COG0315	Coenzyme metabolism	H	METABOLISM	GP100372	-	-	-	-	-	-	-	-
DSM7|308172448	-	phage protein	-	-	-	-	GP104514	-	-	-	-	-	-	-	-
DSM7|308172449	-	hypothetical protein	-	-	-	-	GP104078	-	-	-	-	-	-	-	-
DSM7|308172469	xtmB1	phage terminase, large subunit, pbsx family	COG1783	General function prediction only	R	POORLY CHARACTERIZED	GP104926	-	-	-	-	-	-	-	-
DSM7|308172511	RBAM_006680	hypothetical protein	-	-	-	-	GP102997	-	-	-	-	-	-	-	-
DSM7|308172527	purE	phosphoribosylaminoimidazole carboxylase I	COG0041	Nucleotide transport and metabolism	F	METABOLISM	GP100387	-	-	-	-	-	-	-	-
DSM7|308172530	purC	phosphoribosylaminoimidazole succinocarboxamide synthetase	COG0152	Nucleotide transport and metabolism	F	METABOLISM	GP100390	-	V529_06120	-	-	-	0.61	2.64e-11	down
DSM7|308172533	purL	phosphoribosylformylglycinamidine synthetase II	COG0046	Nucleotide transport and metabolism	F	METABOLISM	GP100392	-	V529_06150	-	-	-	0.59	3.87e-21	down
DSM7|308172538	purD	phosphoribosylglycinamide synthetase	COG0151	Nucleotide transport and metabolism	F	METABOLISM	GP100397	-	V529_06200	1.94	2.97e-33	up	-	-	-
DSM7|308172544	yerC	hypothetical protein	COG4496	Function unknown	S	POORLY CHARACTERIZED	GP102134	nPA	-	-	-	-	-	-	-
DSM7|308172612	RBAM_007770	collagen like triple helix with GXT repeats	-	-	-	-	GP103435	-	V529_07120	-	-	-	1.87	9.92e-53	up
DSM7|308172621	yflN	metal-dependent hydrolase	COG0491	General function prediction only	R	POORLY CHARACTERIZED	GP102243	-	V529_07210	1.73	1.99e-13	up	1.82	1.04e-09	up
DSM7|308172656	yfkC	mechanosensitive ion channel	COG0668	Cell envelope biogenesis, outer membrane	M	CELLULAR PROCESSES AND SIGNALING	GP102143	nPA	V529_07560	-	-	-	0.64	5.73e-13	down
DSM7|308172664	yfjQ	magnesium transport permease	COG0598	Inorganic ion transport and metabolism	P	METABOLISM	GP100459	-	-	-	-	-	-	-	-
DSM7|308172693	yfiU	efflux transporter	COG2814	Carbohydrate transport and metabolism	G	METABOLISM	GP102838	nPA	-	-	-	-	-	-	-
DSM7|308172721	yqaH3	hypothetical protein	-	-	-	-	GP105017	-	-	-	-	-	-	-	-
DSM7|308172728	RBAM_026690	hypothetical protein	-	-	-	-	GP105018	-	-	-	-	-	-	-	-
DSM7|308172755	bhlA1	SPBc2 prophage-derived protein BhlA	-	-	-	-	GP104030	-	-	-	-	-	-	-	-
DSM7|308172871	ssuA	aliphatic sulfonate ABC transporter binding lipoprotein	COG0715	Inorganic ion transport and metabolism	P	METABOLISM	GP102485	-	-	-	-	-	-	-	-
DSM7|308172878	yhzB	hypothetical protein	COG3382	General function prediction only	S	POORLY CHARACTERIZED	GP100493	-	-	-	-	-	-	-	-
DSM7|308172892	yhcE	hypothetical protein	-	-	-	-	GP102493	-	-	-	-	-	-	-	-
DSM7|308172922	yhdB	hypothetical protein	-	-	-	-	GP102153	nPA	V529_08960	1.75	2.49e-12	up	1.71	3.89e-19	up
DSM7|308172923	yhdC	hypothetical protein	-	-	-	-	GP100514	-	-	-	-	-	-	-	-
DSM7|308172959	yheE	hypothetical protein	-	-	-	-	GP100533	-	-	-	-	-	-	-	-
DSM7|308172973	natB	Na+ ABC transporter permease	COG1668	Energy production and conversion / Inorganic ion transport and metabolism	CP	METABOLISM	GP102509	-	-	-	-	-	-	-	-
DSM7|308173146	-	hypothetical protein	-	-	-	-	GP104008	-	V529_11310	-	-	-	2.86	0	up
DSM7|308173158	metC	cystathionine beta-lyase-like protein YjcJ	COG0626	Amino acid transport and metabolism	E	METABOLISM	GP102180	nPA	V529_11400	2.38	7.55e-40	up	-	-	-
DSM7|308173173	yoqO	hypothetical protein	-	-	-	-	GP103425	-	-	-	-	-	-	-	-
DSM7|308173200	yjiC	glycosyltransferase	COG1819	Carbohydrate transport and metabolism / Signal transduction mechanisms	GC	METABOLISM	GP102522	-	V529_11730	-	-	-	0.43	1.33e-39	down
DSM7|308173217	yjoA	hypothetical protein	COG2318	Function unknown	S	POORLY CHARACTERIZED	GP102530	-	V529_11880	-	-	-	0.65	4.09e-15	down
DSM7|308173224	xre	phage PBSX transcriptional regulator	COG1396	Transcription	K	INFORMATION STORAGE AND PROCESSING	GP100100	nPA	-	-	-	-	-	-	-
DSM7|308173250	xkdS	hypothetical protein	-	-	-	-	GP100059	nPA	-	-	-	-	-	-	-
DSM7|308173259	xhlB5	XhlB	-	-	-	-	GP100045	-	-	-	-	-	-	-	-
DSM7|308173296	RBAM13020	hypothetical protein	-	-	-	-	GP103333	-	-	-	-	-	-	-	-
DSM7|308173346	queF	nitrile reductase	COG0780	General function prediction only	R	POORLY CHARACTERIZED	GP102196	nPA	V529_13070	-	-	-	0.47	2.6e-09	down
DSM7|308173392	yknT	hypothetical protein	-	-	-	-	GP100738	-	-	-	-	-	-	-	-
DSM7|308173428	slp	small peptidoglycan-associated lipoprotein	-	-	-	-	GP100767	-	-	-	-	-	-	-	-
DSM7|308173448	glsB	glutaminase	COG2066	Amino acid transport and metabolism	E	METABOLISM	GP100780	-	-	-	-	-	-	-	-
DSM7|308173461	ylbC	hypothetical protein	COG2340	Function unknown	S	POORLY CHARACTERIZED	GP100791	-	-	-	-	-	-	-	-
DSM7|308173535	defA	polypeptide deformylase	COG0242	Translation, ribosomal structure and biogenesis	J	INFORMATION STORAGE AND PROCESSING	GP100855	-	-	-	-	-	-	-	-
DSM7|308173563	ylqD	hypothetical protein	-	-	-	-	GP100879	-	V529_15410	-	-	-	0.41	5.41e-26	down
DSM7|308173599	fliQ	flagellar export protein	COG1987	Cell motility and secretion / Intracellular trafficking and secretion	NU	CELLULAR PROCESSES AND SIGNALING	GP100908	-	-	-	-	-	-	-	-
DSM7|308173716	uvrX3	lesion bypass phage DNA polymerase	COG0389	DNA replication, recombination, and repair	L	INFORMATION STORAGE AND PROCESSING	GP103118	-	V529_21640	1.54	1.94e-08	up	-	-	-
DSM7|308173801	xynD	protein XynD	-	-	-	-	GP102771	PA	-	-	-	-	-	-	-
DSM7|308173875	yocA	transposon-like lytic enzyme	-	-	-	-	GP101052	-	-	-	-	-	-	-	-
DSM7|308173877	yocB	hypothetical protein	-	-	-	-	GP102562	-	-	-	-	-	-	-	-
DSM7|308173999	RBAM_020220	hypothetical protein	COG3695	DNA replication, recombination, and repair	L	INFORMATION STORAGE AND PROCESSING	GP103366	-	-	-	-	-	-	-	-
DSM7|308174103	resC	cytochrome c synthesis protein	COG0755	Posttranslational modification, protein turnover, chaperones	O	CELLULAR PROCESSES AND SIGNALING	GP101195	-	V529_23960	-	-	-	0.44	1.24e-58	down
DSM7|308174122	ppiB	peptidyl-prolyl isomerase	COG0652	Posttranslational modification, protein turnover, chaperones	O	CELLULAR PROCESSES AND SIGNALING	GP101209	-	V529_24160	-	-	-	0.6	1.4e-60	down
DSM7|308174125	spoVAF	stage V sporulation protein AF	-	-	-	-	GP102267	PA	-	-	-	-	-	-	-
DSM7|308174268	yqhB	membrane associated protein	COG1253	General function prediction only	R	POORLY CHARACTERIZED	GP100002	-	V529_25820	0.29	1.46e-51	down	-	-	-
DSM7|308174275	yqgU	lipoprotein	-	-	-	-	GP102939	PA	-	-	-	-	-	-	-
DSM7|308174293	yqgC	integral inner membrane protein	COG2839	Function unknown	S	POORLY CHARACTERIZED	GP101330	-	V529_26070	-	-	-	1.63	3.64e-14	up
DSM7|308174301	yqfT	hypothetical protein	-	-	-	-	GP101338	-	V529_26150	-	-	-	1.61	1.55e-163	up
DSM7|308174362	RBAM_024030	hypothetical protein	-	-	-	-	GP103264	-	-	-	-	-	-	-	-
DSM7|308174398	tetB	multifunctional tetracycline-metal/H+ antiporter	COG2814	Carbohydrate transport and metabolism	G	METABOLISM	GP103195	-	-	-	-	-	-	-	-
DSM7|308174401	RBAM_024150v2	hypothetical protein	-	-	-	-	GP103606	-	-	-	-	-	-	-	-
DSM7|308174402	RBAM_024160	hypothetical protein	COG0561	General function prediction only	R	POORLY CHARACTERIZED	GP103373	-	-	-	-	-	-	-	-
DSM7|308174420	yrhF	hypothetical protein	COG5609	Function unknown	S	POORLY CHARACTERIZED	GP102587	-	V529_27150	1.73	3.19e-05	up	-	-	-
DSM7|308174429	yrrS	hypothetical protein	-	-	-	-	GP101369	-	-	-	-	-	-	-	-
DSM7|308174444	glnM	glutamine ABC transporter permease	COG0765	Amino acid transport and metabolism	E	METABOLISM	GP102793	PA	V529_27390	-	-	-	2.19	3.82e-09	up
DSM7|308174458	yrzK	hypothetical protein	-	-	-	-	GP102869	-	-	-	-	-	-	-	-
DSM7|308174461	relA	GTP pyrophosphokinase	COG0317	Signal transduction mechanisms / Transcription	TK	CELLULAR PROCESSES AND SIGNALING	GP101396	-	-	-	-	-	-	-	-
DSM7|308174501	radC	DNA repair protein	COG2003	DNA replication, recombination, and repair	L	INFORMATION STORAGE AND PROCESSING	GP101426	-	V529_27960	-	-	-	0.57	1.34e-16	down
DSM7|308174554	yshE	integral inner membrane protein	COG3766	Function unknown	S	POORLY CHARACTERIZED	GP101476	-	-	-	-	-	-	-	-
DSM7|308174703	RBAM027230	hypothetical protein	COG0456	General function prediction only	R	POORLY CHARACTERIZED	GP103255	-	-	-	-	-	-	-	-
DSM7|308174740	ytkA	lipoprotein	-	-	-	-	GP101599	-	V529_30480	1.95	5.32e-09	up	-	-	-
DSM7|308174772	rapH3	response regulator aspartate phosphatase	-	-	-	-	GP100054	nPA	-	-	-	-	-	-	-
DSM7|308174810	RBAM_028280	hypothetical protein	COG0693	General function prediction only	R	POORLY CHARACTERIZED	GP103266	-	V529_30820	-	-	-	0.52	1.62e-23	down
DSM7|308174825	yugM	transporter	-	-	-	-	GP103332	-	-	-	-	-	-	-	-
DSM7|308174958	yqxJ	hypothetical protein	-	-	-	-	GP104543	-	-	-	-	-	-	-	-
DSM7|308174959	yqxI	hypothetical protein	-	-	-	-	GP104345	-	-	-	-	-	-	-	-
DSM7|308175008	yusE	thiol-disulfide oxidoreductase	COG0526	Posttranslational modification, protein turnover, chaperones / Energy production and conversion	OC	CELLULAR PROCESSES AND SIGNALING	GP101704	-	-	-	-	-	-	-	-
DSM7|308175074	RBAM_030530	sensor histidine kinase	COG4585	Signal transduction mechanisms	T	CELLULAR PROCESSES AND SIGNALING	GP103318	-	-	-	-	-	-	-	-
DSM7|308175081	cysI	sulfite reductase (NADPH) hemoprotein beta-component	COG0155	Inorganic ion transport and metabolism	P	METABOLISM	GP101021	-	V529_33220	1.65	1.23e-44	up	-	-	-
DSM7|308175103	ytlI	transcriptional activator	COG0583	Transcription	K	INFORMATION STORAGE AND PROCESSING	GP103050	PA	V529_33440	1.95	1.12e-12	up	-	-	-
DSM7|308175116	spaG	SpaG protein	-	-	-	-	GP103231	-	-	-	-	-	-	-	-
DSM7|308175149	araE	arabinose-like compounds permease	-	-	-	-	GP102648	-	-	-	-	-	-	-	-
DSM7|308175207	yvdA	carbonic anhydrase	COG0288	Inorganic ion transport and metabolism	P	METABOLISM	GP101790	-	V529_34590	1.88	3.75e-16	up	0.4	2.75e-07	down
DSM7|308175254	swrA	Swarming motility protein swrAA	-	-	-	-	GP102808	PA	V529_35050	-	-	-	0.43	9.68e-17	down
DSM7|308175302	tagF	CDP-glycerol:poly(glycerophosphate) glycerophosphotransferase	COG1887	Cell envelope biogenesis, outer membrane	M	CELLULAR PROCESSES AND SIGNALING	GP101865	-	V529_35530	-	-	-	0.54	1.67e-79	down
DSM7|308175337	alsR	LysR family transcriptional regulator	COG0583	Transcription	K	INFORMATION STORAGE AND PROCESSING	GP101886	-	-	-	-	-	-	-	-
DSM7|308175359	ptpZ	phosphotyrosin protein phosphatase, antagonist to PtkA	COG4464	Carbohydrate transport and metabolism / Cell envelope biogenesis, outer membrane	GM	METABOLISM	GP102657	-	-	-	-	-	-	-	-
DSM7|308175413	atpF	ATP synthase subunit b, component F0	COG0711	Energy production and conversion	C	METABOLISM	GP101928	-	V529_36700	-	-	-	0.64	1.33e-56	down
DSM7|308175435	rpmEA	50S ribosomal protein L31	COG0254	Translation, ribosomal structure and biogenesis	J	INFORMATION STORAGE AND PROCESSING	GP102815	nPA	-	-	-	-	-	-	-
DSM7|308175484	RBAM_034800	hypothetical protein	-	-	-	-	GP103500	-	V529_37520	0.3	1.12e-30	down	-	-	-
DSM7|308175628	yxzC	hypothetical protein	-	-	-	-	GP103146	-	-	-	-	-	-	-	-
DSM7|308175637	yxxF	transporter	COG0697	Carbohydrate transport and metabolism / Amino acid transport and metabolism / General function prediction only	GER	METABOLISM	GP102696	-	-	-	-	-	-	-	-
DSM7|308175728	-	hypothetical protein	-	-	-	-	GP103108	-	-	-	-	-	-	-	-
DSM7|308175756	yycC	hypothetical protein	-	-	-	-	GP102412	-	-	-	-	-	-	-	-
DSM7|308175762	RBAM_037570	MAP/microtubule affinity-regulating kinase 3	-	-	-	-	GP103400	-	V529_40190	-	-	-	1.68	1.05e-119	up
DSM7|308175768	yybR	hypothetical protein	COG1733	Transcription	K	INFORMATION STORAGE AND PROCESSING	GP102385	-	-	-	-	-	-	-	-
DSM7|308175803	yyaC	hypothetical protein	-	-	-	-	GP102417	PA	-	-	-	-	-	-	-
FZB42|154684994	ywnB	hypothetical protein	COG2910	General function prediction only	R	POORLY CHARACTERIZED	GP101808	-	-	-	-	-	-	-	-
FZB42|154686204	yneF	hypothetical protein	COG3763	Function unknown	S	POORLY CHARACTERIZED	GP100998	-	-	-	-	-	-	-	-
FZB42|154688149	-	hypothetical protein	COG3919	General function prediction only	R	POORLY CHARACTERIZED	GP103301	-	V529_40160	-	-	-	1.57	9.63e-241	up
FZB42|154688211	rpmH	50S ribosomal protein L34	-	-	-	-	GP103478	-	-	-	-	-	-	-	-
IT45|451345025	-	HTH-type transcriptional regulator luxR	COG1309	Transcription	K	INFORMATION STORAGE AND PROCESSING	GP102679	-	-	-	-	-	-	-	-
IT45|451348289	-	hypothetical protein	-	-	-	-	GP102926	PA	-	-	-	-	-	-	-
LFB112|568176093	-	aspartate phosphatase	-	-	-	-	GP102448	-	-	-	-	-	-	-	-
LFB112|568177338	-	riboflavin biosynthesis protein RibF	COG0196	Coenzyme metabolism	H	METABOLISM	GP100937	-	V529_16080	0.64	2.72e-44	down	0.56	1.23e-63	down
LFB112|568178519	-	membrane protein	-	-	-	-	GP101614	-	V529_30670	-	-	-	0.66	3.75e-06	down
LL3|384162460	subA	hypothetical protein	-	-	-	-	GP100143	-	V529_00550	-	-	-	1.71	6.6e-70	up
LL3|384162472	yabT	serine/threonine-protein kinase	COG0515	General function prediction only / Signal transduction mechanisms / Transcription / DNA replication, recombination, and repair	RTKL	POORLY CHARACTERIZED	GP100153	-	-	-	-	-	-	-	-
LL3|384162514	rpoB	RNA polymerase (beta subunit)	COG0085	Transcription	K	INFORMATION STORAGE AND PROCESSING	GP100187	-	-	-	-	-	-	-	-
LL3|384162683	opuA	glycine betaine ABC transporter ATP-binding protein	COG4175	Amino acid transport and metabolism	E	METABOLISM	GP100258	-	-	-	-	-	-	-	-
LL3|384162833	yvaD	integral inner membrane protein	-	-	-	-	GP102941	PA	-	-	-	-	-	-	-
LL3|384162844	ydbI	integral inner membrane protein	COG0628	General function prediction only	R	POORLY CHARACTERIZED	GP102121	PA	-	-	-	-	-	-	-
LL3|384162851	ydbP	thioredoxin or thiol-disulfide isomerase	COG0526	Posttranslational modification, protein turnover, chaperones / Energy production and conversion	OC	CELLULAR PROCESSES AND SIGNALING	GP100321	-	-	-	-	-	-	-	-
LL3|384162975	-	hypothetical protein	-	-	-	-	GP104229	-	-	-	-	-	-	-	-
LL3|384162982	yqaG	transcriptional regulatorr	-	-	-	-	GP103495	-	-	-	-	-	-	-	-
LL3|384162984	-	hypothetical protein	-	-	-	-	GP103368	-	-	-	-	-	-	-	-
LL3|384162987	yqaK	DNA recombination protein; skin element	COG3723	DNA replication, recombination, and repair	L	INFORMATION STORAGE AND PROCESSING	GP104215	-	-	-	-	-	-	-	-
LL3|384163009	-	hypothetical protein	-	-	-	-	GP104733	-	-	-	-	-	-	-	-
LL3|384163012	yqaS	yqaS; phage terminase small subunit-like protein	COG5484	Function unknown	S	POORLY CHARACTERIZED	GP103204	-	-	-	-	-	-	-	-
LL3|384163077	yebE	hypothetical protein	COG4843	Function unknown	S	POORLY CHARACTERIZED	GP100385	-	V529_06070	1.71	6.62e-19	up	-	-	-
LL3|384163087	purF	glutamine phosphoribosylpyrophosphate amidotransferase	COG0034	Nucleotide transport and metabolism	F	METABOLISM	GP100393	-	V529_06160	1.78	1.56e-33	up	0.58	1.57e-15	down
LL3|384163105	sapB	membrane component	COG1285	Function unknown	S	POORLY CHARACTERIZED	GP100411	-	V529_06310	-	-	-	1.88	7.24e-05	up
LL3|384163124	aadK	aminoglycoside 6-adenylyltransferase	-	-	-	-	GP103120	-	V529_06690	-	-	-	1.52	5.25e-15	up
LL3|384163208	-	hypothetical protein	-	-	-	-	GP100451	-	V529_07500	0.47	2.58e-36	down	-	-	-
LL3|384163268	-	hypothetical protein	COG3103	Signal transduction mechanisms	T	CELLULAR PROCESSES AND SIGNALING	GP102482	-	V529_08110	0.53	1.14e-38	down	-	-	-
LL3|384163273	csbB	glycosyl transferase	COG0463	Cell envelope biogenesis, outer membrane	M	CELLULAR PROCESSES AND SIGNALING	GP100472	-	V529_08140	0.55	7.39e-44	down	1.62	9.07e-56	up
LL3|384163334	-	hypothetical protein	COG1225	Posttranslational modification, protein turnover, chaperones	O	CELLULAR PROCESSES AND SIGNALING	GP100486	-	V529_08260	-	-	-	0.65	3.06e-06	down
LL3|384163405	yhcZ	two-component response regulator	COG2197	Signal transduction mechanisms / Transcription	TK	CELLULAR PROCESSES AND SIGNALING	GP100513	-	-	-	-	-	-	-	-
LL3|384163520	-	hypothetical protein	COG5646	Function unknown	S	POORLY CHARACTERIZED	GP102909	-	-	-	-	-	-	-	-
LL3|384163650	cotW	spore coat protein (insoluble fraction)	-	-	-	-	GP100642	-	-	-	-	-	-	-	-
LL3|384163652	yjcA	sporulation-specific protein	-	-	-	-	GP100644	-	-	-	-	-	-	-	-
LL3|384163710	yjkA	ABC transporter permease	COG0390	General function prediction only	R	POORLY CHARACTERIZED	GP102523	-	-	-	-	-	-	-	-
LL3|384163712	yjlA	permease	-	-	-	-	GP102525	-	-	-	-	-	-	-	-
LL3|384163720	uxaA	altronate hydrolase	COG2721	Carbohydrate transport and metabolism	G	METABOLISM	GP100022	-	-	-	-	-	-	-	-
LL3|384163821	-	hypothetical protein	-	-	-	-	GP102188	-	V529_12610	-	-	-	1.91	9.9e-06	up
LL3|384163823	tnrA	nitrogen sensing transcriptional regulator	COG0789	Transcription	K	INFORMATION STORAGE AND PROCESSING	GP100680	-	-	-	-	-	-	-	-
LL3|384163889	ykwC	beta-hydroxyacid dehydrogenase	COG2084	Lipid metabolism	I	METABOLISM	GP100716	-	-	-	-	-	-	-	-
LL3|384163904	-	hypothetical protein	COG4703	Function unknown	S	POORLY CHARACTERIZED	GP100727	-	V529_13430	0.6	3.48e-18	down	-	-	-
LL3|384164131	rpmB	50S ribosomal protein L28	COG0227	Translation, ribosomal structure and biogenesis	J	INFORMATION STORAGE AND PROCESSING	GP102216	PA	-	-	-	-	-	-	-
LL3|384164258	acpK	bacillaene synthesis acyl-carrier protein	COG0236	Lipid metabolism / Secondary metabolites biosynthesis, transport, and catabolism	IQ	METABOLISM	GP102853	PA	-	-	-	-	-	-	-
LL3|384164315	-	hypothetical protein	-	-	-	-	GP103814	-	-	-	-	-	-	-	-
LL3|384164338	yncF	deoxyuridine 5''-triphosphate pyrophosphatase	COG0756	Nucleotide transport and metabolism	F	METABOLISM	GP100047	-	-	-	-	-	-	-	-
LL3|384164384	yvrH	transcriptional regulatory protein yvrH	COG0745	Signal transduction mechanisms / Transcription	TK	CELLULAR PROCESSES AND SIGNALING	GP103260	-	-	-	-	-	-	-	-
LL3|384164520	-	Endo-1,6-beta-D-glucanase BGN16.3	COG5520	Cell envelope biogenesis, outer membrane	M	CELLULAR PROCESSES AND SIGNALING	GP103365	-	-	-	-	-	-	-	-
LL3|384164544	-	hypothetical protein	COG3449	DNA replication, recombination, and repair	L	INFORMATION STORAGE AND PROCESSING	GP103152	-	-	-	-	-	-	-	-
LL3|384164849	-	hypothetical protein	-	-	-	-	GP101171	-	V529_23670	1.87	2.35e-08	up	-	-	-
LL3|384164878	resD	transcriptional regulatory protein resD	COG0745	Signal transduction mechanisms / Transcription	TK	CELLULAR PROCESSES AND SIGNALING	GP101194	-	V529_23950	-	-	-	0.37	1.4e-92	down
LL3|384164942	-	hypothetical protein	COG0628	General function prediction only	R	POORLY CHARACTERIZED	GP103371	-	V529_24570	0.37	8.15e-12	down	1.76	2.63e-13	up
LL3|384164979	-	hypothetical protein	-	-	-	-	GP101266	-	-	-	-	-	-	-	-
LL3|384165113	-	hypothetical protein	-	-	-	-	GP102289	PA	-	-	-	-	-	-	-
LL3|384165128	lepA	ribosomal elongation factor, GTPase	COG0481	Cell envelope biogenesis, outer membrane	M	CELLULAR PROCESSES AND SIGNALING	GP102786	-	V529_26550	-	-	-	0.58	5.53e-70	down
LL3|384165146	sda	Sporulation inhibitor sda	-	-	-	-	GP102914	-	-	-	-	-	-	-	-
LL3|384165149	-	Chitooligosaccharide deacetylase	COG0726	Carbohydrate transport and metabolism	G	METABOLISM	GP103263	-	-	-	-	-	-	-	-
LL3|384165211	glnH	glutamine ABC transporter (glutamine-binding lipoprotein)	COG0834	Amino acid transport and metabolism / Signal transduction mechanisms	ET	METABOLISM	GP102792	PA	V529_27380	-	-	-	2.26	5.48e-61	up
LL3|384165242	tgt	tRNA-guanine transglycosylase	COG0343	Translation, ribosomal structure and biogenesis	J	INFORMATION STORAGE AND PROCESSING	GP101406	-	V529_27690	-	-	-	0.66	3.27e-23	down
LL3|384165284	ysxD	integral inner membrane protein	-	-	-	-	GP101438	-	-	-	-	-	-	-	-
LL3|384165288	clpX	ATP-dependent Clp protease ATP-binding subunit ClpX	COG1219	Posttranslational modification, protein turnover, chaperones	O	CELLULAR PROCESSES AND SIGNALING	GP101442	-	-	-	-	-	-	-	-
LL3|384165290	ysoA	hydrolase	-	-	-	-	GP101444	-	-	-	-	-	-	-	-
LL3|384165341	abfA	alpha-L-arabinofuranosidase	COG3534	Carbohydrate transport and metabolism	G	METABOLISM	GP102592	-	-	-	-	-	-	-	-
LL3|384165617	comP	two-component sensor histidine kinase	COG4585	Signal transduction mechanisms	T	CELLULAR PROCESSES AND SIGNALING	GP102916	PA	-	-	-	-	-	-	-
LL3|384165633	-	hypothetical protein	-	-	-	-	GP101664	-	V529_31510	-	-	-	0.48	9.08e-10	down
LL3|384165663	-	hypothetical protein	-	-	-	-	GP103182	-	-	-	-	-	-	-	-
LL3|384165694	yunE	integral inner membrane protein	COG0730	General function prediction only	R	POORLY CHARACTERIZED	GP102090	-	-	-	-	-	-	-	-
LL3|384165718	yurQ	excinuclease	COG0322	DNA replication, recombination, and repair	L	INFORMATION STORAGE AND PROCESSING	GP102637	-	-	-	-	-	-	-	-
LL3|384165725	xlyA	N-acetylmuramoyl-L-alanine amidase family protein	COG5632	Cell envelope biogenesis, outer membrane	M	CELLULAR PROCESSES AND SIGNALING	GP103465	-	-	-	-	-	-	-	-
LL3|384165726	yqxH	holin; Lysis protein	COG4824	General function prediction only	R	POORLY CHARACTERIZED	GP102729	-	-	-	-	-	-	-	-
LL3|384165731	-	phage like protein	COG1705	Cell motility and secretion / Intracellular trafficking and secretion	NU	CELLULAR PROCESSES AND SIGNALING	GP103508	-	V529_18300	-	-	-	-	-	-
LL3|384165749	-	hypothetical protein	-	-	-	-	GP103684	-	-	-	-	-	-	-	-
LL3|384165821	-	hypothetical protein	COG3386	Carbohydrate transport and metabolism	G	METABOLISM	GP102642	-	V529_32930	0.56	8.43e-58	down	-	-	-
LL3|384165942	epsM	acetyltransferase epsM	COG0663	General function prediction only	R	POORLY CHARACTERIZED	GP101773	-	-	-	-	-	-	-	-
LL3|384165998	-	Alkaline phosphatase synthesis sensor protein phoR	COG0642	Signal transduction mechanisms	T	CELLULAR PROCESSES AND SIGNALING	GP103385	-	V529_34710	-	-	-	0.5	1.11e-06	down
LL3|384166043	-	hypothetical protein	-	-	-	-	GP101835	-	-	-	-	-	-	-	-
LL3|384166046	fliD	Flagellar hook-associated protein 2 HAP2; Filament cap protein; Flagellar cap protein	COG1345	Cell motility and secretion	N	CELLULAR PROCESSES AND SIGNALING	GP101838	-	V529_35180	-	-	-	0.24	1.51e-102	down
LL3|384166147	ptkA	protein tyrosine kinase	COG0489	Cell division and chromosome partitioning	D	CELLULAR PROCESSES AND SIGNALING	GP102374	-	-	-	-	-	-	-	-
LL3|384166204	atpG	ATP synthase subunit gamma	COG0224	Energy production and conversion	C	METABOLISM	GP101925	-	V529_36670	-	-	-	0.54	8.22e-174	down
LL3|384166255	-	hypothetical protein	COG4506	Function unknown	S	POORLY CHARACTERIZED	GP101954	-	-	-	-	-	-	-	-
LL3|384166268	-	amino acid permease	COG0531	Amino acid transport and metabolism	E	METABOLISM	GP103245	-	-	-	-	-	-	-	-
LL3|384166274	-	DNA-binding protein yizB	COG1695	Transcription	K	INFORMATION STORAGE AND PROCESSING	GP103196	-	-	-	-	-	-	-	-
LL3|384166275	-	hypothetical protein	COG4709	Function unknown	S	POORLY CHARACTERIZED	GP103235	-	-	-	-	-	-	-	-
LL3|384166288	bacE	bacilysin exporter BacE	-	-	-	-	GP102678	-	-	-	-	-	-	-	-
LL3|384166289	bacD	Alanine-anticapsin ligase BacD	COG0439	Lipid metabolism	I	METABOLISM	GP101971	-	-	-	-	-	-	-	-
LL3|384166291	bacB	Bacilysin biosynthesis protein BacB	-	-	-	-	GP101969	-	-	-	-	-	-	-	-
LL3|384166315	-	hypothetical protein	-	-	-	-	GP101985	-	-	-	-	-	-	-	-
LL3|384166350	efeN	iron-dependent peroxidase convert ferric iron into ferrous iron	COG2837	Inorganic ion transport and metabolism	P	METABOLISM	GP102681	-	V529_38230	-	-	-	0.52	1.98e-13	down
LL3|384166422	yxiS	hypothetical protein	-	-	-	-	GP102694	-	-	-	-	-	-	-	-
LL3|384166562	-	hypothetical protein	-	-	-	-	GP102890	PA	-	-	-	-	-	-	-
LL3|384166595	-	hypothetical protein	-	-	-	-	GP105065	-	-	-	-	-	-	-	-
LL3|384166596	-	hypothetical protein	-	-	-	-	GP103970	-	-	-	-	-	-	-	-
NAUB3|549699037	yuiA	putative protein yuiA	-	-	-	-	GP103132	-	-	-	-	-	-	-	-
NJN6|009200	-	GntR family transcriptional regulator	-	-	-	-	GP102494	-	V529_08680	-	-	-	0.44	9.41e-06	down
SQR9|02680	-	hypothetical protein	-	-	-	-	GP102435	-	-	-	-	-	-	-	-
SQR9|04310	-	hypothetical protein	-	-	-	-	GP100985	-	-	-	-	-	-	-	-
SQR9|12190	ykcA	putative ring-cleaving dioxygenase YkcA	-	-	-	-	GP100660	-	-	-	-	-	-	-	-
SQR9|27830	pheB	ACT domain-containing protein PheB	-	-	-	-	GP101414	-	V529_27830	-	-	-	0.53	1.02e-22	down
SQR9|37890	ywdL	Spore coat protein GerQ	-	-	-	-	GP101982	-	-	-	-	-	-	-	-
TA208|384157676	yabR	hypothetical protein	COG1098	Translation, ribosomal structure and biogenesis	J	INFORMATION STORAGE AND PROCESSING	GP100151	-	-	-	-	-	-	-	-
TA208|384157728	rpsJ	30S ribosomal protein S10	COG0051	Translation, ribosomal structure and biogenesis	J	INFORMATION STORAGE AND PROCESSING	GP102954	-	-	-	-	-	-	-	-
TA208|384157763	rpsI	30S ribosomal protein S9	COG0103	Translation, ribosomal structure and biogenesis	J	INFORMATION STORAGE AND PROCESSING	GP102958	-	-	-	-	-	-	-	-
TA208|384157865	cwlK	Peptidoglycan L-alanyl-D-glutamate endopeptidase cwlK Flags: Precursor	COG5632	Cell envelope biogenesis, outer membrane	M	CELLULAR PROCESSES AND SIGNALING	GP101619	-	-	-	-	-	-	-	-
TA208|384157889	yczC	integral inner membrane protein	COG1714	Function unknown	S	POORLY CHARACTERIZED	GP103436	-	-	-	-	-	-	-	-
TA208|384157902	ycgL	hypothetical protein	COG3541	General function prediction only	R	POORLY CHARACTERIZED	GP100269	-	-	-	-	-	-	-	-
TA208|384157929	-	hypothetical protein	COG0436	Amino acid transport and metabolism	E	METABOLISM	GP103418	-	-	-	-	-	-	-	-
TA208|384157939	yclD	YclD2	-	-	-	-	GP102441	PA	-	-	-	-	-	-	-
TA208|384157960	-	hypothetical protein	-	-	-	-	GP103164	-	-	-	-	-	-	-	-
TA208|384158044	-	hypothetical protein	-	-	-	-	GP103165	-	-	-	-	-	-	-	-
TA208|384158069	ydcK	hypothetical protein	COG3091	General function prediction only	S	POORLY CHARACTERIZED	GP100338	-	-	-	-	-	-	-	-
TA208|384158098	ydeE	transcriptional regulator (AraC/XylS family) protein	COG3708	Function unknown	S	POORLY CHARACTERIZED	GP102961	nPA	-	-	-	-	-	-	-
TA208|384158120	-	hypothetical protein	COG2071	General function prediction only	R	POORLY CHARACTERIZED	GP103340	-	V529_05240	-	-	-	1.55	5.34e-10	up
TA208|384158130	bltR	transcriptional regulator	COG0789	Transcription	K	INFORMATION STORAGE AND PROCESSING	GP102235	nPA	-	-	-	-	-	-	-
TA208|384158156	ydiC	chaperone or protease	COG1214	Posttranslational modification, protein turnover, chaperones	O	CELLULAR PROCESSES AND SIGNALING	GP100368	-	V529_05600	-	-	-	0.62	9.02e-06	down
TA208|384158170	-	hypothetical protein	-	-	-	-	GP104307	-	-	-	-	-	-	-	-
TA208|384158400	ygaC	hypothetical protein	COG3557	Translation, ribosomal structure and biogenesis	J	INFORMATION STORAGE AND PROCESSING	GP100482	-	-	-	-	-	-	-	-
TA208|384158402	ygaE	hypothetical protein	COG4129	Function unknown	S	POORLY CHARACTERIZED	GP100484	-	-	-	-	-	-	-	-
TA208|384158409	-	hypothetical protein	COG1757	Energy production and conversion	C	METABOLISM	GP103346	-	-	-	-	-	-	-	-
TA208|384158495	pksF1	polyketide beta-ketoacyl:acyl carrier protein synthase	COG0304	Lipid metabolism / Secondary metabolites biosynthesis, transport, and catabolism	IQ	METABOLISM	GP102854	PA	-	-	-	-	-	-	-
TA208|384158600	yisB	nuclease component	-	-	-	-	GP100580	-	-	-	-	-	-	-	-
TA208|384158672	spcB	chromosome condensation and segregation factor	COG1386	DNA replication, recombination and repair	K	INFORMATION STORAGE AND PROCESSING	GP101201	-	-	-	-	-	-	-	-
TA208|384158729	trpF	N-(5'-phosphoribosyl)anthranilate isomerase	COG0135	Amino acid transport and metabolism	E	METABOLISM	GP101157	-	-	-	-	-	-	-	-
TA208|384158994	ypdQ	ribonuclease H	COG0328	DNA replication, recombination, and repair	L	INFORMATION STORAGE AND PROCESSING	GP101110	-	-	-	-	-	-	-	-
TA208|384159010	ypiP	methyltransferase	COG2521	General function prediction only	R	POORLY CHARACTERIZED	GP101098	-	-	-	-	-	-	-	-
TA208|384159068	yodC	oxidoreductase	COG0778	Energy production and conversion	C	METABOLISM	GP101075	-	V529_19630	0.63	9.83e-30	down	-	-	-
TA208|384159543	ylaE	hypothetical protein	-	-	-	-	GP100773	-	-	-	-	-	-	-	-
TA208|384159649	mhqR	transcriptional repressor (MarR family) MhqR	COG1846	Transcription	K	INFORMATION STORAGE AND PROCESSING	GP100699	-	-	-	-	-	-	-	-
TA208|384159730	spoIISB	Stage II sporulation protein SB; Antidote protein spoIISB	-	-	-	-	GP100654	-	V529_12130	-	-	-	1.72	4.2e-22	up
TA208|384159733	xhlA3	defective prophage PBSX enzyme	-	-	-	-	GP102537	-	-	-	-	-	-	-	-
TA208|384159761	xtrA	hypothetical protein	-	-	-	-	GP102348	-	V529_12020	2.66	1.93e-31	up	-	-	-
TA208|384159815	yxxE	hypothetical protein	COG3055	Function unknown	S	POORLY CHARACTERIZED	GP104052	-	-	-	-	-	-	-	-
TA208|384159845	xhlA1	phage-like protein	-	-	-	-	GP104346	-	-	-	-	-	-	-	-
TA208|384159911	metI	cystathionine gamma-synthase	COG0626	Amino acid transport and metabolism	E	METABOLISM	GP100650	-	V529_11390	2.33	2.11e-28	up	-	-	-
TA208|384159944	nadF	inorganic polyphosphate/ATP-NAD kinase	COG0061	Coenzyme metabolism	G	METABOLISM	GP100627	-	-	-	-	-	-	-	-
TA208|384160018	-	hypothetical protein	-	-	-	-	GP103034	nPA	-	-	-	-	-	-	-
TA208|384160065	-	hypothetical protein	COG1971	Function unknown	S	POORLY CHARACTERIZED	GP103372	-	-	-	-	-	-	-	-
TA208|384160279	yrrD	hypothetical protein	COG3881	General function prediction only	S	POORLY CHARACTERIZED	GP101384	-	V529_27430	1.87	1.5e-223	up	-	-	-
TA208|384160310	-	hypothetical protein	-	-	-	-	GP103106	-	V529_27740	-	-	-	3.55	7.22e-11	up
TA208|384160352	tig	trigger factor	COG0544	Posttranslational modification, protein turnover, chaperones	O	CELLULAR PROCESSES AND SIGNALING	GP101443	-	V529_28170	-	-	-	0.54	0	down
TA208|384160463	ytkK	3-ketoacyl-ACP reductase	COG1028	Secondary metabolites biosynthesis, transport, and catabolism / General function prediction only	IQR	METABOLISM	GP101519	-	-	-	-	-	-	-	-
TA208|384160519	ytzB	hypothetical protein	COG5584	Function unknown	S	POORLY CHARACTERIZED	GP101557	-	V529_29820	-	-	-	0.57	2.32e-14	down
TA208|384160790	-	hypothetical protein	-	-	-	-	GP105440	-	-	-	-	-	-	-	-
TA208|384160953	-	hypothetical protein	COG2197	Signal transduction mechanisms / Transcription	TK	CELLULAR PROCESSES AND SIGNALING	GP103377	-	-	-	-	-	-	-	-
TA208|384160964	yvgT	integral inner membrane protein	COG2860	Function unknown	S	POORLY CHARACTERIZED	GP101746	-	-	-	-	-	-	-	-
TA208|384161120	nagA	N-acetylglucosamine-6-phosphate deacetylase	COG1820	Carbohydrate transport and metabolism	G	METABOLISM	GP101811	-	V529_34880	1.56	8.83e-11	up	0.47	2.49e-16	down
TA208|384161160	flgM	anti-sigma factor repressor of sigma(D)-dependent transcription	COG2747	Transcription / Cell motility and secretion / Intracellular trafficking and secretion	KNU	INFORMATION STORAGE AND PROCESSING	GP101845	-	V529_35260	-	-	-	0.42	2.06e-17	down
TA208|384161256	mscL	large-conductance mechanosensitive channel	COG1970	Cell envelope biogenesis, outer membrane	M	CELLULAR PROCESSES AND SIGNALING	GP101897	-	-	-	-	-	-	-	-
TA208|384161376	-	hypothetical protein	-	-	-	-	GP103501	-	V529_37530	0.43	8e-246	down	-	-	-
TA208|384161506	-	hypothetical protein	-	-	-	-	GP103042	nPA	-	-	-	-	-	-	-
TA208|384161634	walH	Two-component system yycF/yycG regulatory protein WalH	COG4863	Function unknown	S	POORLY CHARACTERIZED	GP102046	-	-	-	-	-	-	-	-
TA208|384161649	-	hypothetical protein	COG2120	Function unknown	S	POORLY CHARACTERIZED	GP103399	-	V529_40180	-	-	-	1.76	0	up
U5036|452854538	czcD	potassium/proton-divalent cation antiporter	COG1230	Inorganic ion transport and metabolism	P	METABOLISM	GP102996	PA	-	-	-	-	-	-	-
U5036|452854741	yflH	Uncharacterized protein yflH	-	-	-	-	GP102475	-	-	-	-	-	-	-	-
U5036|452856365	manA	mannose-6 phosphate isomerase ; cupin family	COG1482	Carbohydrate transport and metabolism	G	METABOLISM	GP102518	-	-	-	-	-	-	-	-
U5036|452857202	-	Putative Glycosyltransferase, family 2	COG1216	General function prediction only	R	POORLY CHARACTERIZED	GP103159	-	-	-	-	-	-	-	-
U5113|530613667	yhcY	two-component sensor histidine kinase [YhcZ]	COG4585	Signal transduction mechanisms	T	CELLULAR PROCESSES AND SIGNALING	GP102152	-	-	-	-	-	-	-	-
U5113|530613861	coiA	putative competence protein CoiA	COG4469	General function prediction only	R	POORLY CHARACTERIZED	GP100620	-	-	-	-	-	-	-	-
U5113|530615118	-	Putative transcriptional regulator, RpiR family	COG1737	Transcription	K	INFORMATION STORAGE AND PROCESSING	GP103250	-	-	-	-	-	-	-	-
U5113|530615299	thrS	threonyl-tRNA synthetase	COG0441	Translation, ribosomal structure and biogenesis	J	INFORMATION STORAGE AND PROCESSING	GP100031	-	V529_28870	-	-	-	0.56	5.47e-76	down
U5113|530615867	hssR	Heme response regulator HssR	COG0745	Signal transduction mechanisms / Transcription	TK	CELLULAR PROCESSES AND SIGNALING	GP103386	-	-	-	-	-	-	-	-
XH7|384166647	yaaK	hypothetical protein	COG0718	Function unknown	S	POORLY CHARACTERIZED	GP100362	-	-	-	-	-	-	-	-
XH7|384166701	cysK	cysteine synthase	COG0031	Amino acid transport and metabolism	E	METABOLISM	GP100159	-	-	-	-	-	-	-	-
XH7|384166760	rplO	50S ribosomal protein L15	COG0200	Translation, ribosomal structure and biogenesis	J	INFORMATION STORAGE AND PROCESSING	GP100208	-	-	-	-	-	-	-	-
XH7|384166775	cwlD	N-acetylmuramoyl-L-alanine amidase	COG0860	Cell envelope biogenesis, outer membrane	M	CELLULAR PROCESSES AND SIGNALING	GP100217	-	-	-	-	-	-	-	-
XH7|384166779	ybaN	polysaccharide deacetylase	COG0726	Carbohydrate transport and metabolism	G	METABOLISM	GP100221	-	-	-	-	-	-	-	-
XH7|384166783	yktc	fructose-1,6 biphosphatase/inositol monophosphatase Yktc	COG0483	Carbohydrate transport and metabolism	G	METABOLISM	GP103288	-	V529_01650	-	-	-	0.47	7.02e-102	down
XH7|384166843	pssA	phosphatidylserine synthase	COG1183	Lipid metabolism	I	METABOLISM	GP102424	-	-	-	-	-	-	-	-
XH7|384166949	yczE	integral inner membrane protein regulating antibiotic production	COG2364	Function unknown	S	POORLY CHARACTERIZED	GP100276	-	-	-	-	-	-	-	-
XH7|384167024	ydaE	hypothetical protein	COG3822	General function prediction only	R	POORLY CHARACTERIZED	GP102455	-	-	-	-	-	-	-	-
XH7|384167053	yvaE	metabolite-efflux transporter	COG2076	Inorganic ion transport and metabolism	P	METABOLISM	GP102877	PA	-	-	-	-	-	-	-
XH7|384167068	ydbN	hypothetical protein	-	-	-	-	GP102122	-	-	-	-	-	-	-	-
XH7|384167168	ydhC	GntR family transcriptional regulator	COG1802	Transcription	K	INFORMATION STORAGE AND PROCESSING	GP102117	nPA	-	-	-	-	-	-	-
XH7|384167188	yndB	polyketide cyclase/dehydrase and lipid transport	COG3832	Function unknown	S	POORLY CHARACTERIZED	GP102548	-	-	-	-	-	-	-	-
XH7|384167192	ydiB	ATPase	COG0802	General function prediction only	R	POORLY CHARACTERIZED	GP100367	-	-	-	-	-	-	-	-
XH7|384167210	ydjE	sugar kinase (ribokinase family)	COG0524	Carbohydrate transport and metabolism	G	METABOLISM	GP102466	-	-	-	-	-	-	-	-
XH7|384167220	ydjL	dehydrogenase	COG1063	Amino acid transport and metabolism / General function prediction only	ER	METABOLISM	GP101361	-	V529_05910	-	-	-	0.52	7.44e-72	down
XH7|384167255	-	Lrp/AsnC family transcriptional regulator	COG1522	Transcription	K	INFORMATION STORAGE AND PROCESSING	GP103441	-	-	-	-	-	-	-	-
XH7|384167270	gatC	aspartyl/glutamyl-tRNA amidotransferase subunit	COG0721	Translation, ribosomal structure and biogenesis	J	INFORMATION STORAGE AND PROCESSING	GP100412	-	V529_06330	-	-	-	0.57	3.75e-23	down
XH7|384167275	yerQ	lipid kinase	COG1597	Lipid metabolism / General function prediction only	IR	METABOLISM	GP100417	-	V529_06380	0.61	2.83e-36	down	-	-	-
XH7|384167288	cotJA	inner spore coat protein	-	-	-	-	GP102930	nPA	-	-	-	-	-	-	-
XH7|384167406	glvR	HTH-type transcriptional regulator GlvR	COG1737	Transcription	K	INFORMATION STORAGE AND PROCESSING	GP100419	-	V529_07800	1.62	0.000846777	up	-	-	-
XH7|384167495	yhcG	ABC transporter ATP-binding protein	COG1131	Defense mechanisms	V	CELLULAR PROCESSES AND SIGNALING	GP102495	-	V529_08690	-	-	-	0.56	0.000308165	down
XH7|384167498	cspB	major cold-shock protein	COG1278	Transcription	K	INFORMATION STORAGE AND PROCESSING	GP100500	-	V529_08720	0.56	7.1e-179	down	0.66	7.47e-69	down
XH7|384167534	yhdF	NAD(P)-dependent dehydrogenase	COG1028	Secondary metabolites biosynthesis, transport, and catabolism / General function prediction only	IQR	METABOLISM	GP102896	PA	V529_09060	0.4	7.85e-87	down	-	-	-
XH7|384167597	-	hypothetical protein	-	-	-	-	GP102904	-	V529_09650	-	-	-	2.21	0.000447064	up
XH7|384167648	yhjH	transcriptional regulator	COG1846	Transcription	K	INFORMATION STORAGE AND PROCESSING	GP102091	-	-	-	-	-	-	-	-
XH7|384167691	cypC	fatty acid beta-hydroxylating cytochrome P450	COG2124	Secondary metabolites biosynthesis, transport, and catabolism	Q	METABOLISM	GP103023	-	-	-	-	-	-	-	-
XH7|384167765	ypfB	hypothetical protein	-	-	-	-	GP102263	-	-	-	-	-	-	-	-
XH7|384167831	yppD	hypothetical protein	-	-	-	-	GP102572	-	V529_23100	0.51	9.08e-06	down	-	-	-
XH7|384168193	yoeB	hypothetical protein	-	-	-	-	GP100992	-	V529_18200	-	-	-	0.4	5.46e-47	down
XH7|384168461	trmD	tRNA (guanine-N(1)-)-methyltransferase	COG0336	Translation, ribosomal structure and biogenesis	J	INFORMATION STORAGE AND PROCESSING	GP100881	-	V529_15430	-	-	-	0.47	1.71e-33	down
XH7|384169027	oppB	oligopeptide ABC transporter permease	COG0601	Amino acid transport and metabolism / Inorganic ion transport and metabolism	EP	METABOLISM	GP102516	-	-	-	-	-	-	-	-
XH7|384169040	comZ	comG operon repressor	-	-	-	-	GP100607	-	V529_10780	-	-	-	0.56	2.97e-07	down
XH7|384169132	-	hypothetical protein	-	-	-	-	GP103328	-	-	-	-	-	-	-	-
XH7|384169227	yqfU	integral inner membrane protein	COG1284	Function unknown	S	POORLY CHARACTERIZED	GP101337	-	V529_26140	0.65	9.82e-06	down	-	-	-
XH7|384169249	yqfG	metal-dependent hydrolase	COG0319	General function prediction only	R	POORLY CHARACTERIZED	GP102286	PA	V529_26360	-	-	-	0.51	8.01e-58	down
XH7|384169467	ywbB	hypothetical protein	-	-	-	-	GP102897	-	-	-	-	-	-	-	-
XH7|384169638	ywaF	integral inner membrane protein	COG5522	Function unknown	S	POORLY CHARACTERIZED	GP102684	-	-	-	-	-	-	-	-
XH7|384169666	ytkD	nucleoside triphosphate phosphohydrolase	COG1051	Nucleotide transport and metabolism	F	METABOLISM	GP101597	-	V529_30440	0.65	1.62e-41	down	-	-	-
XH7|384169688	yuaJ	hypothetical protein	COG3859	Function unknown	S	POORLY CHARACTERIZED	GP101612	-	-	-	-	-	-	-	-
XH7|384169719	yomQ	hypothetical protein	-	-	-	-	GP103228	-	-	-	-	-	-	-	-
XH7|384170342	ywqC	modulator of YwqD protein tyrosine kinase activity	COG3944	Cell envelope biogenesis, outer membrane	M	CELLULAR PROCESSES AND SIGNALING	GP102658	-	-	-	-	-	-	-	-
XH7|384170474	-	hypothetical protein	-	-	-	-	GP103562	-	V529_37510	0.29	1.21e-28	down	-	-	-
XH7|384170561	ywbC	lyase	COG0346	Amino acid transport and metabolism	E	METABOLISM	GP102005	-	-	-	-	-	-	-	-
XH7|384170600	yxkO	carbohydrate kinase	COG0063	Carbohydrate transport and metabolism	G	METABOLISM	GP102688	-	-	-	-	-	-	-	-
XH7|384170603	cydB	cytochrome bd ubiquinol oxidase subunit II	COG1294	Energy production and conversion	C	METABOLISM	GP102015	-	V529_38740	-	-	-	0.48	9.26e-22	down
XH7|384170790	yyaJ	transporter	COG2814	Carbohydrate transport and metabolism	G	METABOLISM	GP100266	-	-	-	-	-	-	-	-
Y2|387897120	-	hypothetical protein	-	-	-	-	GP102934	PA	-	-	-	-	-	-	-
Y2|387898512	-	hypothetical protein	COG4846	Posttranslational modification, protein turnover, chaperones	O	CELLULAR PROCESSES AND SIGNALING	GP101000	-	-	-	-	-	-	-	-
Y2|387900272	-	hypothetical protein	-	-	-	-	GP102979	-	V529_36140	-	-	-	1.6	2.51e-14	up

## Sheet: S10
Table S10. Product and COG assignment of predicted HGT on the Bacillus subtilis plant-associated (BS-PA). The genes were appended with different gene expression patterns regulated by root exudate at 24 h and 48 h
post-inoculation which showed homology with SQR9's.
strain|gid	Gene	Product	COG	Category	Mark	Class	OG	PA / nPA	SQR9 Gene locus	24-h			48-h
										Fold_change normalized	q-value	Result	Fold_change normalized	q-value	Result
BAB1|472330387	-	Plipastatin synthetase	COG1020	Q	Secondary metabolites biosynthesis, transport and catabolism	METABOLISM	GP100001	-	V529_18120	-	-	-	0.57	9.87e-52	down
XF1|449096402	hutM	histidine permease	COG0833	E	Amino acid transport and metabolism	METABOLISM	GP100004	-	V529_37680	-	-	-	-	-	-
BAB1|472329225	-	hypothetical protein	COG1368	M	Cell wall/membrane/envelope biogenesis	CELLULAR PROCESSES AND SIGNALING	GP100005	-	-	-	-	-	-	-	-
XF1|449093440	-	hypothetical protein	COG1368	M	Cell wall/membrane/envelope biogenesis	CELLULAR PROCESSES AND SIGNALING	GP100005	-	-	-	-	-	-	-	-
HJ5|018470	gyrB	DNA topoisomerase IV subunit B	-	-	-	-	GP100008	-	V529_00060	-	-	-	-	-	-
BAB1|472328510	-	DNA gyrase subunit A	COG0188	L	Replication, recombination and repair	INFORMATION STORAGE AND PROCESSING	GP100009	-	V529_00070	-	-	-	-	-	-
XF1|449094150	rnjA	ribonuclease J1	COG0595	R	General function prediction only	POORLY CHARACTERIZED	GP100013	-	-	-	-	-	-	-	-
XF1|449096273	qoxB	cytochrome aa3-600 quinol oxidase (subunit I)	COG0843	C	Energy production and conversion	METABOLISM	GP100014	-	V529_38120	-	-	-	0.53	9.61e-214	down
HJ5|025330	-	oxidoreductase	-	-	-	-	GP100017	-	-	-	-	-	-	-	-
HJ5|036310	-	1-pyrroline-5-carboxylate dehydrogenase	-	-	-	-	GP100023	-	-	-	-	-	-	-	-
HJ5|003170	putP	proline/ornithine permease	-	-	-	-	GP100024	-	V529_06320	0.36	4.55e-43	down	2.13	2.89e-128	up
BAB1|472332252	-	phosphotransferase system (PTS) lichenan-specific enzyme IIC component	COG1455	G	Carbohydrate transport and metabolism	METABOLISM	GP100026	-	V529_38500	3.6	0	up	-	-	-
XF1|449096320	licC	phosphotransferase system (PTS) lichenan-specific enzyme IIC component	COG1455	G	Carbohydrate transport and metabolism	METABOLISM	GP100026	-	V529_38500	3.6	0	up	-	-	-
HJ5|012960	-	hypothetical protein	-	-	-	-	GP100035	-	-	-	-	-	-	-	-
XF1|449094087	ptsG	phosphotransferase system (PTS) glucose-specific enzyme IICBA component	COG1263	G	Carbohydrate transport and metabolism	METABOLISM	GP100037	-	V529_13230	-	-	-	0.55	5.22e-77	down
BAB1|472330248	-	acetyl-S-AcpK beta-ketothioester polyketide intermediate transferase	COG3425	I	Lipid transport and metabolism	METABOLISM	GP100038	PA	V529_06650	-	-	-	-	-	-
BAB1|472331050	-	Amino acid permease AapA	COG1113	E	Amino acid transport and metabolism	METABOLISM	GP100039	-	-	-	-	-	-	-	-
XF1|449096462	gntP	gluconate permease	COG2610	GE	Carbohydrate transport and metabolism	METABOLISM	GP100040	-	-	-	-	-	-	-	-
BAB1|472332290	-	hypothetical protein	COG0620	E	Amino acid transport and metabolism	METABOLISM	GP100042	-	-	-	-	-	-	-	-
XF1|449095685	pucK	uric acid permease	COG2233	F	Nucleotide transport and metabolism	METABOLISM	GP100044	nPA	-	-	-	-	-	-	-
BAB1|472329799	-	bacteriophage PBSX holin	-	-	-	-	GP100045	-	-	-	-	-	-	-	-
XF1|449096277	galK	galactokinase	COG0153	G	Carbohydrate transport and metabolism	METABOLISM	GP100046	-	V529_38160	-	-	-	-	-	-
XF1|449094457	dut	putative deoxyuridine 5'-triphosphate pyrophosphatase	COG0756	F	Nucleotide transport and metabolism	METABOLISM	GP100047	-	-	-	-	-	-	-	-
HJ5|017620	nrdA	ribonucleotide-diphosphate reductase subunit alpha	-	-	-	-	GP100048	-	-	-	-	-	-	-	-
HJ5|024630	-	response regulator aspartate phosphatase	-	-	-	-	GP100054	nPA	-	-	-	-	-	-	-
BAB1|472330447	-	hypothetical protein	-	-	-	-	GP100055	-	V529_19070	-	-	-	1.54	0.000193481	up
XF1|449095676	yunB	putative protein involved in spore formation	-	-	-	-	GP100056	nPA	-	-	-	-	-	-	-
BSn5|321312169	-	putative ribonuclease inhibitor	COG2732	K	Transcription	INFORMATION STORAGE AND PROCESSING	GP100068	-	-	-	-	-	-	-	-
BAB1|472331312	-	branched-chain amino acid-Na+ symporter	COG1114	E	Amino acid transport and metabolism	METABOLISM	GP100076	-	-	-	-	-	-	-	-
XF1|449095801	-	hypothetical protein	COG2217	P	Inorganic ion transport and metabolism	METABOLISM	GP100084	-	V529_33300	-	-	-	0.6	6.15e-06	down
XF1|449093818	-	hypothetical protein	-	-	-	-	GP100089	-	-	-	-	-	-	-	-
BAB1|472330127	-	chromosome condensation and segregation SMC ATPase	COG1196	D	Cell cycle control, cell division, chromosome partitioning	CELLULAR PROCESSES AND SIGNALING	GP100091	-	V529_15340	-	-	-	0.49	2.02e-123	down
XF1|449094615	sucA	2-oxoglutarate dehydrogenase E1 component	COG0567	C	Energy production and conversion	METABOLISM	GP100093	-	V529_19430	-	-	-	0.58	1.13e-160	down
BAB1|472332219	-	putative sulfur oxido-reductase	COG2761	Q	Secondary metabolites biosynthesis, transport and catabolism	METABOLISM	GP100096	-	-	-	-	-	-	-	-
XF1|449095292	uvrC	excinuclease ABC subunit C	COG0322	L	Replication, recombination and repair	INFORMATION STORAGE AND PROCESSING	GP100097	-	-	-	-	-	-	-	-
BAB1|472330799	-	3-hydroxybutyryl-CoA dehydrogenase	COG1250	I	Lipid transport and metabolism	METABOLISM	GP100103	-	-	-	-	-	-	-	-
BAB1|472332443	-	putative anion ABC transporter	COG2807	P	Inorganic ion transport and metabolism	METABOLISM	GP100105	nPA	-	-	-	-	-	-	-
HJ5|012620	xtmB	PBSX defective prophage terminase large subunit	-	-	-	-	GP100110	nPA	-	-	-	-	-	-	-
XF1|449092752	yabD	metal-dependent DNase	COG0084	L	Replication, recombination and repair	INFORMATION STORAGE AND PROCESSING	GP100131	-	V529_00400	-	-	-	0.55	2.31e-08	down
HJ5|000450	-	dimethyladenosine transferase	-	-	-	-	GP100134	-	-	-	-	-	-	-	-
BAB1|472328556	-	peptidyl-tRNA hydrolase	COG0193	J	Translation, ribosomal structure and biogenesis	INFORMATION STORAGE AND PROCESSING	GP100142	-	-	-	-	-	-	-	-
BAB1|472328569	-	serine/threonine-protein kinase	COG0515	RTKL	General function prediction only	POORLY CHARACTERIZED	GP100153	-	-	-	-	-	-	-	-
BAB1|472328572	-	Cell-division protein and general stress protein FtsH	COG0465	O	Posttranslational modification, protein turnover, chaperones	CELLULAR PROCESSES AND SIGNALING	GP100155	-	-	-	-	-	-	-	-
BSn5|321313740	-	pantothenate kinase	COG1521	K	Transcription	INFORMATION STORAGE AND PROCESSING	GP100156	-	V529_00720	1.63	1.97e-10	up	-	-	-
BAB1|472328576	-	cysteine synthase	COG0031	E	Amino acid transport and metabolism	METABOLISM	GP100159	-	-	-	-	-	-	-	-
HJ5|000770	pabA	para-aminobenzoate/anthranilate synthase glutamine amidotransferase component II	-	-	-	-	GP100160	-	V529_00770	1.53	1.64e-07	up	-	-	-
6051|470160235	mcsA	activator of protein kinase McsB	COG3880	S	Function unknown	POORLY CHARACTERIZED	GP100167	-	-	-	-	-	-	-	-
XF1|449092798	yacI	ATP:guanido phosphotransferase	COG3869	E	Amino acid transport and metabolism	METABOLISM	GP100168	-	-	-	-	-	-	-	-
HJ5|000950	cysE	serine acetyltransferase	-	-	-	-	GP100175	-	-	-	-	-	-	-	-
BAB1|472328598	cysS	cysteinyl-tRNA ligase	COG0215	J	Translation, ribosomal structure and biogenesis	INFORMATION STORAGE AND PROCESSING	GP100176	-	-	-	-	-	-	-	-
BAB1|472328600	-	RNA methyltransferase, TrmH family, group 3	COG0566	J	Translation, ribosomal structure and biogenesis	INFORMATION STORAGE AND PROCESSING	GP100178	-	V529_00990	-	-	-	0.6	8.53e-17	down
BAB1|472328601	-	putative ribonuclease with PIN and NYN domains	COG3688	R	General function prediction only	POORLY CHARACTERIZED	GP100179	-	V529_01000	-	-	-	0.49	5.73e-16	down
BAB1|472328606	rplK	50S ribosomal protein L11	COG0080	J	Translation, ribosomal structure and biogenesis	INFORMATION STORAGE AND PROCESSING	GP100182	-	-	-	-	-	-	-	-
HJ5|001050	rplA	50S ribosomal protein L1	-	-	-	-	GP100183	-	V529_01060	-	-	-	0.53	1.19e-128	down
HJ5|001150	tufB	elongation factor Tu	-	-	-	-	GP100192	-	V529_01160	-	-	-	0.49	0	down
BAB1|472328621	rplD	50S ribosomal protein L4	COG0088	J	Translation, ribosomal structure and biogenesis	INFORMATION STORAGE AND PROCESSING	GP100195	-	-	-	-	-	-	-	-
HJ5|001380	secY	preprotein translocase subunit SecY	-	-	-	-	GP100209	-	-	-	-	-	-	-	-
BAB1|472328646	rpsM	30S ribosomal protein S13	COG0099	J	Translation, ribosomal structure and biogenesis	INFORMATION STORAGE AND PROCESSING	GP100211	-	V529_01440	-	-	-	0.45	0	down
BAB1|472328682	glmM	phosphoglucosamine mutase	COG1109	G	Carbohydrate transport and metabolism	METABOLISM	GP100233	-	V529_01850	-	-	-	0.63	6.05e-31	down
XF1|449092888	glmS	glucosamine--fructose-6-phosphate aminotransferase	COG0449	M	Cell wall/membrane/envelope biogenesis	CELLULAR PROCESSES AND SIGNALING	GP100234	-	-	-	-	-	-	-	-
XF1|449092910	glpT	glycerol-3-phosphate permease	COG2271	G	Carbohydrate transport and metabolism	METABOLISM	GP100237	-	V529_02210	2.35	8.29e-65	up	-	-	-
XF1|449092973	yccK	putative ion channel associated enzyme	COG0667	C	Energy production and conversion	METABOLISM	GP100250	-	-	-	-	-	-	-	-
HJ5|002550	-	cell wall hydrolase	-	-	-	-	GP100252	-	V529_02540	1.93	1.94e-104	up	-	-	-
BAB1|472328781	-	putative dehydrogenase	COG1028	IQR	Lipid transport and metabolism	METABOLISM	GP100253	-	V529_02720	0.32	1.1e-39	down	-	-	-
XF1|449092985	yceF	putative stress adaptation transporter	COG0861	P	Inorganic ion transport and metabolism	METABOLISM	GP100256	-	V529_02810	1.54	4.22e-15	up	0.58	5.32e-28	down
BAB1|472328798	-	glycine betaine ABC transporter (glycine betaine-binding lipoprotein)	COG2113	E	Amino acid transport and metabolism	METABOLISM	GP100260	-	-	-	-	-	-	-	-
BAB1|472328819	-	hypothetical protein	COG0506	E	Amino acid transport and metabolism	METABOLISM	GP100270	-	-	-	-	-	-	-	-
HJ5|003180	-	transcriptional regulator	-	-	-	-	GP100271	-	-	-	-	-	-	-	-
HJ5|003380	-	inhibitor of the DNA degrading activity of NucA (competence)	-	-	-	-	GP100274	-	-	-	-	-	-	-	-
XF1|449093047	srfAD	surfactin synthetase	COG3208	Q	Secondary metabolites biosynthesis, transport and catabolism	METABOLISM	GP100275	-	-	-	-	-	-	-	-
nBEST|428277801	yckI	hypothetical protein	COG1126	E	Amino acid transport and metabolism	METABOLISM	GP100277	-	V529_03350	-	-	-	0.64	1.72e-16	down
BAB1|472328860	-	cystine ABC transporter (permease)	COG0765	E	Amino acid transport and metabolism	METABOLISM	GP100278	-	-	-	-	-	-	-	-
BAB1|472328861	-	hypothetical protein	COG0834	ET	Amino acid transport and metabolism	METABOLISM	GP100279	-	-	-	-	-	-	-	-
BAB1|472328869	-	putative uronase	-	-	-	-	GP100281	-	-	-	-	-	-	-	-
BAB1|472332347	-	putative ABC transporter (binding lipoprotein)	COG0834	ET	Amino acid transport and metabolism	METABOLISM	GP100283	-	V529_03510	0.44	2.08e-09	down	0.23	6.28e-34	down
BAB1|472332345	-	ABC transporter ATP-binding protein	COG1126	E	Amino acid transport and metabolism	METABOLISM	GP100284	-	V529_03530	0.54	6.05e-07	down	0.33	1.54e-24	down
XF1|449093115	ydaD	short chain dehydrogenase	COG1028	IQR	Lipid transport and metabolism	METABOLISM	GP100306	-	V529_04040	0.35	8.49e-52	down	0.45	2.27e-33	down
BAB1|472328957	-	putative efflux ABC transporter permease	COG1277	R	General function prediction only	POORLY CHARACTERIZED	GP100319	-	-	-	-	-	-	-	-
BAB1|472328964	ddl	D-alanyl-alanine synthetase A	COG1181	M	Cell wall/membrane/envelope biogenesis	CELLULAR PROCESSES AND SIGNALING	GP100322	-	-	-	-	-	-	-	-
XF1|449093159	-	hypothetical protein	COG3428	S	Function unknown	POORLY CHARACTERIZED	GP100326	-	V529_04560	-	-	-	0.62	1.95e-16	down
HJ5|004670	mazF	endoribonuclease toxin	-	-	-	-	GP100330	-	-	-	-	-	-	-	-
XF1|449093515	acoC	branched-chain alpha-keto acid dehydrogenase subunit	COG0508	C	Energy production and conversion	METABOLISM	GP100341	-	V529_07750	1.52	6.01e-21	up	-	-	-
HJ5|002620	araJ	efflux transporter; drug-export protein	-	-	-	-	GP100347	-	V529_02610	-	-	-	0.62	7.6e-05	down
BAB1|472330999	-	efflux transporter	COG2814	G	Carbohydrate transport and metabolism	METABOLISM	GP100348	-	-	-	-	-	-	-	-
HJ5|002280	-	proton/glutamate symport protein	-	-	-	-	GP100352	-	V529_02370	1.91	0.000526041	up	-	-	-
BAB1|472328512	-	inosine 5'-monophosphate dehydrogenase	COG0516	F	Nucleotide transport and metabolism	METABOLISM	GP100353	-	-	-	-	-	-	-	-
BAB1|472328513	-	D-alanyl-D-alanine carboxypeptidase	COG1686	M	Cell wall/membrane/envelope biogenesis	CELLULAR PROCESSES AND SIGNALING	GP100354	-	-	-	-	-	-	-	-
BAB1|472328522	-	DNA polymerase III subunits gamma and tau	COG2812	L	Replication, recombination and repair	INFORMATION STORAGE AND PROCESSING	GP100361	-	-	-	-	-	-	-	-
nBEST|428277435	yaaL	hypothetical protein	-	-	-	-	GP100364	-	-	-	-	-	-	-	-
HJ5|005950	tatA	twin-arginine pre-protein translocation pathway protein	-	-	-	-	GP100374	-	V529_05660	-	-	-	0.55	3.1e-39	down
BAB1|472329101	-	putative membrane protease	COG1266	R	General function prediction only	POORLY CHARACTERIZED	GP100376	-	-	-	-	-	-	-	-
HJ5|006420	purF	amidophosphoribosyltransferase	-	-	-	-	GP100393	-	V529_06160	1.78	1.56e-33	up	0.58	1.57e-15	down
BAB1|472329144	-	phosphoribosylaminoimidazole synthetase	COG0150	F	Nucleotide transport and metabolism	METABOLISM	GP100394	-	V529_06170	2	4.24e-23	up	-	-	-
XF1|449094651	yodP	putative acetyltransferase	-	-	-	-	GP100398	-	V529_21760	2	1.17e-137	up	-	-	-
BAB1|472329167	-	lipid kinase	COG1597	IR	Lipid transport and metabolism	METABOLISM	GP100417	-	V529_06380	0.61	2.83e-36	down	-	-	-
BAB1|472329316	-	PTS system alpha-glucoside-specific transporter subunit IICB	COG1263	G	Carbohydrate transport and metabolism	METABOLISM	GP100420	-	V529_07810	1.86	8.79e-13	up	-	-	-
BAB1|472329227	-	CDP-sugar-dehydratase/epimerase	COG0451	MG	Cell wall/membrane/envelope biogenesis	CELLULAR PROCESSES AND SIGNALING	GP100423	-	-	-	-	-	-	-	-
BAB1|472329228	-	putative glycosyltransferase	-	-	-	-	GP100424	-	V529_06900	-	-	-	1.93	0	up
XF1|449093446	yfnC	putative efflux transporter	COG2223	P	Inorganic ion transport and metabolism	METABOLISM	GP100426	-	-	-	-	-	-	-	-
XF1|449093111	pbpC	penicillin-binding lipoprotein 3	COG0768	M	Cell wall/membrane/envelope biogenesis	CELLULAR PROCESSES AND SIGNALING	GP100427	-	V529_03990	-	-	-	0.46	6.27e-49	down
XF1|449093450	yfmR	putative ABC protein involved in RecA-independent precise excision of transposons	COG0488	R	General function prediction only	POORLY CHARACTERIZED	GP100429	-	V529_06990	-	-	-	0.65	5.53e-12	down
BAB1|472329255	-	two-component response regulator	COG4565	KT	Transcription	INFORMATION STORAGE AND PROCESSING	GP100435	-	-	-	-	-	-	-	-
XF1|449093473	-	hypothetical protein	COG4362	PE	Inorganic ion transport and metabolism	METABOLISM	GP100439	-	-	-	-	-	-	-	-
HJ5|007810	-	general stress protein 18	-	-	-	-	GP100449	-	V529_07430	0.57	4.14e-177	down	-	-	-
BAB1|472329296	-	magnesium and cobalt transport protein CorA	COG0598	P	Inorganic ion transport and metabolism	METABOLISM	GP100459	-	-	-	-	-	-	-	-
XF1|449095901	yvdT	putative transcriptional regulator (TetR/AcrR family)	COG1309	K	Transcription	INFORMATION STORAGE AND PROCESSING	GP100462	-	V529_05520	-	-	-	0.64	2.15e-06	down
BAB1|472329352	-	hypothetical protein	-	-	-	-	GP100471	-	-	-	-	-	-	-	-
BAB1|472329358	-	membrane-bound metal-dependent hydrolase	COG1988	R	General function prediction only	POORLY CHARACTERIZED	GP100477	-	-	-	-	-	-	-	-
HJ5|008700	-	Fur family transcriptional regulator	-	-	-	-	GP100487	-	V529_08270	-	-	-	0.48	6.57e-37	down
HJ5|009010	-	hypothetical protein	-	-	-	-	GP100499	-	V529_08660	1.54	1.64e-25	up	-	-	-
6051|470161092	pgcA	alpha-phosphoglucomutase PgcA	COG1109	G	Carbohydrate transport and metabolism	METABOLISM	GP100512	-	V529_08920	-	-	-	0.59	6.18e-69	down
HJ5|009340	-	NO-dependent activator of the ResDE regulon	-	-	-	-	GP100516	-	-	-	-	-	-	-	-
HJ5|009490	-	negative regulator of the activity of sigma-M	-	-	-	-	GP100519	-	V529_09100	-	-	-	0.57	8.72e-19	down
HJ5|009660	uspA	stress response protein, UspA family	-	-	-	-	GP100528	-	V529_09290	0.56	2.07e-89	down	-	-	-
XF1|449093670	yheI	ABC transporter (ATP-binding protein) involved in the signaling pathway that activates KinA during sporulation initiation	COG1132	V	Defense mechanisms	CELLULAR PROCESSES AND SIGNALING	GP100529	-	-	-	-	-	-	-	-
BAB1|472332274	-	multiple sugar-binding transporter ATP-binding protein	COG3839	G	Carbohydrate transport and metabolism	METABOLISM	GP100531	-	V529_38780	2.86	7e-46	up	-	-	-
BAB1|472332275	-	putative transcriptional regulator	COG2508	TQ	Signal transduction mechanisms	CELLULAR PROCESSES AND SIGNALING	GP100532	-	V529_38790	2.19	0.000117438	up	-	-	-
BAB1|472329487	-	enoyl-CoA hydratase	COG1024	I	Lipid transport and metabolism	METABOLISM	GP100540	-	-	-	-	-	-	-	-
BAB1|472329501	-	transcriptional regulator Hpr	COG1846	K	Transcription	INFORMATION STORAGE AND PROCESSING	GP100548	-	-	-	-	-	-	-	-
BAB1|472329508	-	ABC transporter permease	COG4473	U	Intracellular trafficking, secretion, and vesicular transport	CELLULAR PROCESSES AND SIGNALING	GP100554	-	V529_09700	0.58	5.89e-21	down	-	-	-
BAB1|472329516	-	ferrochelatase	COG0276	H	Coenzyme transport and metabolism	METABOLISM	GP100556	-	V529_09770	-	-	-	0.49	3.42e-82	down
BAB1|472329517	-	protoporphyrinogen oxidase	COG1232	H	Coenzyme transport and metabolism	METABOLISM	GP100557	-	V529_09780	-	-	-	0.49	7.1e-56	down
XF1|449093716	yhgE	putative methyl-accepting protein	COG1511	S	Function unknown	POORLY CHARACTERIZED	GP100559	-	V529_09800	2.87	0	up	0.56	5.42e-181	down
BAB1|472329527	-	putative metal-dependent hydrolase	COG1234	R	General function prediction only	POORLY CHARACTERIZED	GP100562	-	-	-	-	-	-	-	-
XF1|449093733	phoE	phosphatase	COG0406	G	Carbohydrate transport and metabolism	METABOLISM	GP100566	-	V529_09940	0.58	5.3e-27	down	-	-	-
HJ5|010580	addB	ATP-dependent deoxyribonuclease subunit B	-	-	-	-	GP100577	-	-	-	-	-	-	-	-
HJ5|010630	-	spore germination protein	-	-	-	-	GP100581	-	-	-	-	-	-	-	-
BAB1|472329607	-	hypothetical protein	COG2996	S	Function unknown	POORLY CHARACTERIZED	GP100592	-	-	-	-	-	-	-	-
nBEST|428278637	argJ	bifunctional ornithine acetyltransferase/N-acetylglutamate synthase	COG1364	E	Amino acid transport and metabolism	METABOLISM	GP100598	-	V529_10670	-	-	-	1.65	1.17e-46	up
PY79|560128173	-	putative membrane protein yjzD	-	-	-	-	GP100603	-	-	-	-	-	-	-	-
BAB1|472329636	-	putative NAD(P) binding enzyme	-	-	-	-	GP100605	-	-	-	-	-	-	-	-
BAB1|472329637	-	positive regulator of comK	COG1744	R	General function prediction only	POORLY CHARACTERIZED	GP100606	-	-	-	-	-	-	-	-
HJ5|011470	-	thiol oxidation management factor; acetyltransferase	-	-	-	-	GP100616	-	-	-	-	-	-	-	-
XF1|449093855	-	hypothetical protein	COG2761	Q	Secondary metabolites biosynthesis, transport and catabolism	METABOLISM	GP100622	-	-	-	-	-	-	-	-
BAB1|472329668	ppnK	inorganic polyphosphate/ATP-NAD kinase	COG0061	G	Carbohydrate transport and metabolism	METABOLISM	GP100627	-	-	-	-	-	-	-	-
BAB1|472329682	-	outer spore coat protein	-	-	-	-	GP100640	-	-	-	-	-	-	-	-
XF1|449093876	cotW	spore coat protein (insoluble fraction)	-	-	-	-	GP100642	-	-	-	-	-	-	-	-
HJ5|011850	-	hypothetical protein	-	-	-	-	GP100648	-	V529_11370	-	-	-	0.58	4.98e-30	down
HJ5|018190	-	replication protein	-	-	-	-	GP100652	-	V529_17280	-	-	-	1.54	2.08e-24	up
BAB1|472329802	-	sporulation protein IISA	-	-	-	-	GP100655	-	-	-	-	-	-	-	-
BAB1|472329815	-	dipeptide ABC transporter (ATP-binding protein)	COG0444	EP	Amino acid transport and metabolism	METABOLISM	GP100664	-	-	-	-	-	-	-	-
HJ5|013300	-	intracellular serine protease	-	-	-	-	GP100678	-	-	-	-	-	-	-	-
BAB1|472329852	-	magnesium transporter	COG2239	P	Inorganic ion transport and metabolism	METABOLISM	GP100679	-	-	-	-	-	-	-	-
BAB1|472329872	-	K+-transporting ATPase	COG0168	P	Inorganic ion transport and metabolism	METABOLISM	GP100688	-	-	-	-	-	-	-	-
XF1|449094065	mhqR	transcriptional regulator (MarR family)	COG1846	K	Transcription	INFORMATION STORAGE AND PROCESSING	GP100699	-	-	-	-	-	-	-	-
BAB1|472329896	-	putative transporter	COG3949	S	Function unknown	POORLY CHARACTERIZED	GP100701	-	V529_13020	0.47	7.47e-31	down	-	-	-
BAB1|472329897	-	pre-queuosine 0 synthase	COG0603	R	General function prediction only	POORLY CHARACTERIZED	GP100702	-	-	-	-	-	-	-	-
HJ5|013880	-	6-pyruvoyl tetrahydrobiopterin synthase	-	-	-	-	GP100703	-	-	-	-	-	-	-	-
HJ5|013890	nrdG	queuosine biosynthesis enzyme	-	-	-	-	GP100704	-	V529_13060	-	-	-	0.59	7.73e-07	down
BAB1|472329908	-	spore membrane protein involved in germination	COG2244	R	General function prediction only	POORLY CHARACTERIZED	GP100707	-	-	-	-	-	-	-	-
BAB1|472329929	-	Chemotaxis protein CheV	COG0835	NT	Cell motility	CELLULAR PROCESSES AND SIGNALING	GP100720	-	V529_13350	-	-	-	0.45	6.21e-19	down
XF1|449094102	-	hypothetical protein	-	-	-	-	GP100722	-	V529_13370	-	-	-	1.53	1.62e-21	up
BAB1|472329935	-	hypothetical protein	COG2200	T	Signal transduction mechanisms	CELLULAR PROCESSES AND SIGNALING	GP100726	-	-	-	-	-	-	-	-
XF1|449094124	moeB	thiamine/molybdopterin biosynthesis MoeB-like protein	COG0476	H	Coenzyme transport and metabolism	METABOLISM	GP100740	-	-	-	-	-	-	-	-
BAB1|472329972	-	aminopeptidase	COG2309	E	Amino acid transport and metabolism	METABOLISM	GP100754	-	V529_13760	1.63	2.29e-31	up	-	-	-
XF1|449094154	pdhA	pyruvate dehydrogenase (E1 alpha subunit)	COG1071	C	Energy production and conversion	METABOLISM	GP100763	-	-	-	-	-	-	-	-
BAB1|472329996	-	hypothetical protein	COG0483	G	Carbohydrate transport and metabolism	METABOLISM	GP100772	-	-	-	-	-	-	-	-
XF1|449094172	-	hypothetical protein	-	-	-	-	GP100773	-	-	-	-	-	-	-	-
BAB1|472330007	-	hypothetical protein	-	-	-	-	GP100776	-	-	-	-	-	-	-	-
BAB1|472330015	-	pyruvate carboxylase	COG1038	C	Energy production and conversion	METABOLISM	GP100783	-	-	-	-	-	-	-	-
BSP1|430756029	ctaC	Cytochrome c oxidase subunit 2 precursor	COG1622	C	Energy production and conversion	METABOLISM	GP100785	-	V529_14300	1.63	1.56e-152	up	-	-	-
BAB1|472330020	-	cytochrome c oxidase subunit III	COG1845	C	Energy production and conversion	METABOLISM	GP100786	-	-	-	-	-	-	-	-
XF1|449094194	ylbF	putative regulatory protein	COG3679	S	Function unknown	POORLY CHARACTERIZED	GP100794	-	-	-	-	-	-	-	-
nBEST|428279107	mraZ	cell division protein MraZ	COG2001	S	Function unknown	POORLY CHARACTERIZED	GP100807	-	-	-	-	-	-	-	-
XF1|449094217	murB	UDP-N-acetylenolpyruvoylglucosamine reductase	COG0812	M	Cell wall/membrane/envelope biogenesis	CELLULAR PROCESSES AND SIGNALING	GP100817	-	V529_14640	-	-	-	0.6	2.05e-42	down
BAB1|472330065	-	sporulation sigma factor SigE	COG1191	K	Transcription	INFORMATION STORAGE AND PROCESSING	GP100822	-	-	-	-	-	-	-	-
BAB1|472330078	lspA	lipoprotein signal peptidase	COG0597	MU	Cell wall/membrane/envelope biogenesis	CELLULAR PROCESSES AND SIGNALING	GP100832	-	-	-	-	-	-	-	-
BAB1|472330079	-	hypothetical protein	COG0564	J	Translation, ribosomal structure and biogenesis	INFORMATION STORAGE AND PROCESSING	GP100833	-	V529_14840	-	-	-	0.64	1.09e-10	down
HJ5|015730	pyrC	dihydroorotase	-	-	-	-	GP100837	-	V529_14880	0.61	1.01e-33	down	0.54	6.85e-48	down
HJ5|015780	pyrF	orotidine 5'-phosphate decarboxylase	-	-	-	-	GP100840	-	V529_14930	-	-	-	0.17	1.55e-168	down
XF1|449094252	cysC	adenylylsulfate kinase	COG0529	P	Inorganic ion transport and metabolism	METABOLISM	GP100843	-	-	-	-	-	-	-	-
BAB1|472330094	-	uroporphyrinogen III and precorrin-1 C-methyltransferase	COG0007	H	Coenzyme transport and metabolism	METABOLISM	GP100844	-	-	-	-	-	-	-	-
BAB1|472330104	-	primosome assembly protein PriA	COG1198	L	Replication, recombination and repair	INFORMATION STORAGE AND PROCESSING	GP100854	-	V529_15110	-	-	-	0.65	7.82e-18	down
HJ5|015960	-	peptide deformylase	-	-	-	-	GP100855	-	-	-	-	-	-	-	-
XF1|449094276	yloV	putative dihydroxyacetone/glyceraldehyde kinase	COG1461	R	General function prediction only	POORLY CHARACTERIZED	GP100864	-	V529_15240	-	-	-	0.58	1.25e-100	down
BAB1|472330119	-	L-serine dehydratase (alpha chain)	COG1760	E	Amino acid transport and metabolism	METABOLISM	GP100866	-	-	-	-	-	-	-	-
BAB1|472330121	-	fatty acid biosynthesis transcriptional regulator	COG2050	Q	Secondary metabolites biosynthesis, transport and catabolism	METABOLISM	GP100868	-	V529_15280	-	-	-	0.59	3.63e-34	down
XF1|449094284	acpA	acyl carrier protein	COG0236	IQ	Lipid transport and metabolism	METABOLISM	GP100872	-	-	-	-	-	-	-	-
XF1|449094305	xerC	site-specific tyrosine recombinase	COG4974	L	Replication, recombination and repair	INFORMATION STORAGE AND PROCESSING	GP100889	-	V529_15540	0.65	1.51e-20	down	-	-	-
XF1|449094306	hslV	ATP-dependent protease peptidase subunit	COG5405	O	Posttranslational modification, protein turnover, chaperones	CELLULAR PROCESSES AND SIGNALING	GP100890	-	V529_15550	-	-	-	0.65	7.4e-41	down
HJ5|016490	fliJ	flagellar biosynthesis chaperone	-	-	-	-	GP100898	-	V529_15650	2.01	5.78e-07	up	0.23	8.06e-29	down
BAB1|472330162	flgG	flagellar basal body rod protein FlgG	COG4786	N	Cell motility	CELLULAR PROCESSES AND SIGNALING	GP100902	-	V529_15690	2.12	1.58e-12	up	0.19	1.84e-60	down
BAB1|472330168	-	flagella biosynthesis protein FliZ	COG3190	N	Cell motility	CELLULAR PROCESSES AND SIGNALING	GP100906	-	V529_15750	-	-	-	0.27	1.89e-47	down
BAB1|472330173	flhA	flagellar biosynthesis protein FlhA	COG1298	NU	Cell motility	CELLULAR PROCESSES AND SIGNALING	GP100910	-	V529_15800	1.63	4.03e-07	up	0.18	8.73e-89	down
HJ5|016650	flhG	flagellar assembly machinery protein	-	-	-	-	GP100912	-	V529_15820	1.67	0.000244632	up	0.25	1.78e-30	down
HJ5|016690	cheC	signal terminating phosphatase	-	-	-	-	GP100916	-	V529_15860	-	-	-	0.47	4.04e-12	down
XF1|449094341	tsf	elongation factor Ts	COG0264	J	Translation, ribosomal structure and biogenesis	INFORMATION STORAGE AND PROCESSING	GP100920	-	V529_15910	-	-	-	0.63	5.49e-169	down
BAB1|472330195	-	hypothetical protein	COG2740	K	Transcription	INFORMATION STORAGE AND PROCESSING	GP100931	-	V529_16020	-	-	-	0.56	2.86e-24	down
XF1|449094357	truB	tRNA pseudouridine 55 synthase	COG0130	J	Translation, ribosomal structure and biogenesis	INFORMATION STORAGE AND PROCESSING	GP100936	-	-	-	-	-	-	-	-
BAB1|472330205	-	mitochondrial processing peptidase-like protein	COG0612	R	General function prediction only	POORLY CHARACTERIZED	GP100940	-	-	-	-	-	-	-	-
BAB1|472330207	-	dipicolinate synthase subunit A	COG0686	E	Amino acid transport and metabolism	METABOLISM	GP100942	-	V529_16140	1.85	7.44e-182	up	-	-	-
BAB1|472330218	-	putative metalloprotease	COG0612	R	General function prediction only	POORLY CHARACTERIZED	GP100949	-	-	-	-	-	-	-	-
HJ5|017220	-	L-threonine 3-dehydrogenase	-	-	-	-	GP100959	-	-	-	-	-	-	-	-
BAB1|472330232	-	2-amino-3-ketobutyrate coenzyme A ligase	COG0156	H	Coenzyme transport and metabolism	METABOLISM	GP100960	-	V529_16430	2.3	7.36e-39	up	-	-	-
BAB1|472330234	-	master regulator for biofilm formation	COG4550	S	Function unknown	POORLY CHARACTERIZED	GP100962	-	-	-	-	-	-	-	-
XF1|449094416	ymaD	putative peroxiredoxin-related protein	COG1764	O	Posttranslational modification, protein turnover, chaperones	CELLULAR PROCESSES AND SIGNALING	GP100970	-	V529_16720	-	-	-	0.51	2.03e-12	down
BAB1|472330267	hfq	RNA-binding protein Hfq	COG1923	R	General function prediction only	POORLY CHARACTERIZED	GP100975	-	V529_16780	-	-	-	1.61	0.000657513	up
XF1|449094422	-	hypothetical protein	-	-	-	-	GP100976	-	-	-	-	-	-	-	-
BAB1|472330269	-	hypothetical protein	-	-	-	-	GP100977	-	-	-	-	-	-	-	-
BAB1|472330270	nrdI	ribonucleotide reductase stimulatory protein	COG1780	F	Nucleotide transport and metabolism	METABOLISM	GP100978	-	-	-	-	-	-	-	-
HJ5|004380	-	hypothetical protein	-	-	-	-	GP100985	-	-	-	-	-	-	-	-
BAB1|472331781	-	putative iron-sulfur heterodisulfide reductase	COG0247	C	Energy production and conversion	METABOLISM	GP100986	-	V529_34100	1.53	2.59e-09	up	0.62	1.99e-07	down
XF1|449094472	lexA	LexA repressor	COG1974	KT	Transcription	INFORMATION STORAGE AND PROCESSING	GP100993	-	V529_17330	-	-	-	0.44	1.09e-27	down
HJ5|018490	-	hypothetical protein	-	-	-	-	GP101013	-	V529_17620	-	-	-	1.72	9.62e-29	up
BAB1|472332372	-	methylmalonate-semialdehyde dehydrogenase	COG1012	C	Energy production and conversion	METABOLISM	GP101014	-	V529_39450	3.11	4.73e-72	up	-	-	-
PY79|560130013	-	Putative ABC transporter permease protein AmyC	COG0395	G	Carbohydrate transport and metabolism	METABOLISM	GP101016	-	-	-	-	-	-	-	-
BAB1|472331378	-	sugar transport	COG1175	G	Carbohydrate transport and metabolism	METABOLISM	GP101017	-	-	-	-	-	-	-	-
HJ5|018620	yngG	hydroxymethylglutaryl-CoA lyase	-	-	-	-	GP101024	-	-	-	-	-	-	-	-
HJ5|019340	aRC1	molecular chaperone	-	-	-	-	GP101046	-	-	-	-	-	-	-	-
HJ5|019840	-	spore coat protein	-	-	-	-	GP101073	-	-	-	-	-	-	-	-
XF1|449094631	yodB	transcriptional repressor	COG1733	K	Transcription	INFORMATION STORAGE AND PROCESSING	GP101074	-	-	-	-	-	-	-	-
HJ5|019890	nfnB	oxidoreductase	-	-	-	-	GP101075	-	V529_19630	0.63	9.83e-30	down	-	-	-
QB928|402776213	yodJ	D-alanyl-D-alanine carboxypeptidase	COG1876	M	Cell wall/membrane/envelope biogenesis	CELLULAR PROCESSES AND SIGNALING	GP101080	-	V529_19740	-	-	-	0.54	3.43e-31	down
BAB1|472330517	-	hypothetical protein	-	-	-	-	GP101081	-	-	-	-	-	-	-	-
XF1|449094644	yodM	putative phospholipid phosphatase	COG0671	I	Lipid transport and metabolism	METABOLISM	GP101082	-	-	-	-	-	-	-	-
BAB1|472330521	-	hypothetical protein	-	-	-	-	GP101083	-	-	-	-	-	-	-	-
BAB1|472330533	-	protein involved in maturation of the outermost layer of the spore	COG0463	M	Cell wall/membrane/envelope biogenesis	CELLULAR PROCESSES AND SIGNALING	GP101086	-	-	-	-	-	-	-	-
BAB1|472330545	-	putative exported lipase/acylhydrolase (lipoprotein)	COG2755	E	Amino acid transport and metabolism	METABOLISM	GP101092	-	-	-	-	-	-	-	-
BAB1|472330546	-	hypothetical protein	COG1999	R	General function prediction only	POORLY CHARACTERIZED	GP101093	-	-	-	-	-	-	-	-
BAB1|472330558	-	dihydroxy-acid dehydratase	COG0129	EG	Amino acid transport and metabolism	METABOLISM	GP101100	-	V529_22060	1.65	4.16e-15	up	-	-	-
HJ5|020430	-	metal-dependent phosphohydrolase	-	-	-	-	GP101102	-	-	-	-	-	-	-	-
BSn5|321311659	-	cold-shock protein, molecular chaperone, RNA-helicase co-factor	COG1278	K	Transcription	INFORMATION STORAGE AND PROCESSING	GP101106	-	-	-	-	-	-	-	-
BAB1|472330582	-	xanthine phosphoribosyltransferase	COG0503	F	Nucleotide transport and metabolism	METABOLISM	GP101117	-	-	-	-	-	-	-	-
HJ5|020700	dinG	ATP-dependent helicase	-	-	-	-	GP101119	-	V529_22950	-	-	-	0.55	1.4e-60	down
XF1|449094729	nth	endonuclease III	COG0177	L	Replication, recombination and repair	INFORMATION STORAGE AND PROCESSING	GP101131	-	V529_23160	-	-	-	0.6	1.97e-11	down
XF1|449094731	asnS	asparaginyl-tRNA synthetase	COG0017	J	Translation, ribosomal structure and biogenesis	INFORMATION STORAGE AND PROCESSING	GP101133	-	V529_23180	-	-	-	0.54	2.64e-187	down
HJ5|020920	-	hypothetical protein	-	-	-	-	GP101134	-	-	-	-	-	-	-	-
HJ5|021050	-	hypothetical protein	-	-	-	-	GP101146	-	-	-	-	-	-	-	-
HJ5|021070	-	hypothetical protein	-	-	-	-	GP101147	-	-	-	-	-	-	-	-
XF1|449094751	qcrA	menaquinol-cytochrome c oxidoreductase (iron-sulfur subunit)	COG0723	C	Energy production and conversion	METABOLISM	GP101149	-	V529_23390	1.55	2.63e-63	up	-	-	-
BAB1|472330641	-	tryptophan synthase subunit beta	COG0133	E	Amino acid transport and metabolism	METABOLISM	GP101156	-	-	-	-	-	-	-	-
BAB1|472330647	aroB	3-dehydroquinate synthase	COG0337	E	Amino acid transport and metabolism	METABOLISM	GP101162	-	-	-	-	-	-	-	-
BAB1|472330649	-	methyl-accepting chemotaxis proteins (MCPs) methyltransferase	COG1352	NT	Cell motility	CELLULAR PROCESSES AND SIGNALING	GP101164	-	-	-	-	-	-	-	-
HJ5|021360	-	hypothetical protein	-	-	-	-	GP101171	-	V529_23670	1.87	2.35e-08	up	-	-	-
BAB1|472330667	-	isopentenyl pyrophosphate isomerase	COG1304	C	Energy production and conversion	METABOLISM	GP101175	-	-	-	-	-	-	-	-
BAB1|472330668	rpsA	30S ribosomal protein S1	COG0539	J	Translation, ribosomal structure and biogenesis	INFORMATION STORAGE AND PROCESSING	GP101176	-	-	-	-	-	-	-	-
BAB1|472330669	cmk	cytidylate kinase	COG0283	F	Nucleotide transport and metabolism	METABOLISM	GP101177	-	-	-	-	-	-	-	-
BAB1|472330674	-	protease required for RsiW anti-sigma(W) degradation	COG2339	S	Function unknown	POORLY CHARACTERIZED	GP101180	-	-	-	-	-	-	-	-
BAB1|472330680	-	hypothetical protein	-	-	-	-	GP101185	nPA	-	-	-	-	-	-	-
XF1|449094805	rsiX	negative regulation of sigma-X activity	-	-	-	-	GP101191	-	V529_23920	-	-	-	0.47	2.42e-62	down
BAB1|472330698	-	spore maturation protein A	COG2715	R	General function prediction only	POORLY CHARACTERIZED	GP101198	-	-	-	-	-	-	-	-
BAB1|472330709	-	hypothetical protein	-	-	-	-	GP101208	-	-	-	-	-	-	-	-
HJ5|022170	tas	NADPH-dependent aldo-keto reductase	-	-	-	-	GP101224	-	-	-	-	-	-	-	-
BAB1|472330744	-	putative hydrolase	COG1073	R	General function prediction only	POORLY CHARACTERIZED	GP101226	-	-	-	-	-	-	-	-
XF1|449094860	-	hypothetical protein	-	-	-	-	GP101228	-	-	-	-	-	-	-	-
XF1|449094862	-	hypothetical protein	COG2320	S	Function unknown	POORLY CHARACTERIZED	GP101230	-	V529_24510	1.58	1.45e-17	up	-	-	-
XF1|449094864	yqjY	putative acetyltransferase	COG1247	M	Cell wall/membrane/envelope biogenesis	CELLULAR PROCESSES AND SIGNALING	GP101231	-	V529_24530	-	-	-	1.81	2.15e-06	up
BAB1|472330759	-	putative metabolite dehydrogenase, NAD-binding protein	COG0300	R	General function prediction only	POORLY CHARACTERIZED	GP101234	-	-	-	-	-	-	-	-
XF1|449094875	yqjP	putative metal-dependent hydrolase	COG0491	R	General function prediction only	POORLY CHARACTERIZED	GP101235	-	-	-	-	-	-	-	-
HJ5|022380	-	hydrolase	-	-	-	-	GP101238	-	V529_24850	-	-	-	0.55	4.8e-08	down
BAB1|472329083	-	Oligo-beta-mannoside permease IIC component	COG1455	G	Carbohydrate transport and metabolism	METABOLISM	GP101243	-	-	-	-	-	-	-	-
BAB1|472330782	-	hypothetical protein	-	-	-	-	GP101256	-	-	-	-	-	-	-	-
HJ5|022600	-	branched-chain alpha-keto acid dehydrogenase E2 subunit	-	-	-	-	GP101258	-	V529_25040	-	-	-	0.64	2.2e-26	down
HJ5|022610	-	branched-chain alpha-keto acid dehydrogenase E1 subunit	-	-	-	-	GP101259	-	-	-	-	-	-	-	-
XF1|449094942	efp	elongation factor P	COG0231	J	Translation, ribosomal structure and biogenesis	INFORMATION STORAGE AND PROCESSING	GP101288	-	-	-	-	-	-	-	-
HJ5|023120	pspE	sulfur transferase	-	-	-	-	GP101296	-	V529_25610	-	-	-	0.64	0.000543183	down
QB928|402776717	gcvPB	glycine cleavage system protein P	COG1003	E	Amino acid transport and metabolism	METABOLISM	GP101297	-	V529_25620	-	-	-	0.62	1.79e-14	down
BAB1|472330842	gcvT	glycine cleavage system aminomethyltransferase T	COG0404	E	Amino acid transport and metabolism	METABOLISM	GP101299	-	-	-	-	-	-	-	-
BAB1|472330843	-	putative RNA polymerase-associated helicase protein	COG0553	KL	Transcription	INFORMATION STORAGE AND PROCESSING	GP101300	-	-	-	-	-	-	-	-
BAB1|472330847	-	major biofilm matrix component	-	-	-	-	GP101304	-	V529_25690	-	-	-	1.66	0	up
BAB1|472330851	-	hypothetical protein	-	-	-	-	GP101308	-	-	-	-	-	-	-	-
HJ5|023510	-	hypothetical protein	-	-	-	-	GP101322	-	V529_25970	-	-	-	0.41	3.06e-44	down
BAB1|472330879	-	hypothetical protein	-	-	-	-	GP101323	-	V529_25980	-	-	-	0.45	8.81e-52	down
BAB1|472330887	-	Superoxide dismutase	COG0605	P	Inorganic ion transport and metabolism	METABOLISM	GP101329	-	-	-	-	-	-	-	-
XF1|449095009	-	hypothetical protein	-	-	-	-	GP101340	-	V529_26180	1.72	5.15e-145	up	-	-	-
BAB1|472330904	-	RNA polymerase sigma factor RpoD	COG0568	K	Transcription	INFORMATION STORAGE AND PROCESSING	GP101345	-	V529_26240	-	-	-	0.57	1.47e-266	down
HJ5|023820	glyS	glycyl-tRNA synthetase subunit beta	-	-	-	-	GP101350	-	-	-	-	-	-	-	-
BAB1|472331068	-	cystathionine beta-synthase for the reverse transsulfuration pathway	COG0031	E	Amino acid transport and metabolism	METABOLISM	GP101365	-	-	-	-	-	-	-	-
nBEST|428280177	yrzA	hypothetical protein	-	-	-	-	GP101368	-	-	-	-	-	-	-	-
BAB1|472331074	greA	transcription elongation factor GreA	COG0782	K	Transcription	INFORMATION STORAGE AND PROCESSING	GP101371	-	V529_27260	-	-	-	0.64	1.83e-37	down
BSn5|321312263	-	hypothetical protein	COG3906	S	Function unknown	POORLY CHARACTERIZED	GP101379	-	-	-	-	-	-	-	-
XF1|449095191	mnmA	tRNA (5-methylaminomethyl-2-thiouridylate)-methyltransferase	COG0482	J	Translation, ribosomal structure and biogenesis	INFORMATION STORAGE AND PROCESSING	GP101387	-	V529_27460	-	-	-	0.5	1.26e-44	down
XF1|449095197	hisS	histidyl-tRNA synthetase	COG0173	J	Translation, ribosomal structure and biogenesis	INFORMATION STORAGE AND PROCESSING	GP101392	-	-	-	-	-	-	-	-
BAB1|472331104	-	D-tyrosyl-tRNA(Tyr) deacylase	COG1490	J	Translation, ribosomal structure and biogenesis	INFORMATION STORAGE AND PROCESSING	GP101395	-	-	-	-	-	-	-	-
spTU|350266930	apt	adenine phosphoribosyltransferase	COG0503	F	Nucleotide transport and metabolism	METABOLISM	GP101397	-	V529_27580	0.63	1.33e-19	down	-	-	-
nBEST|428280214	yrvE	hypothetical protein	COG0608	L	Replication, recombination and repair	INFORMATION STORAGE AND PROCESSING	GP101398	-	V529_27590	-	-	-	0.6	2.6e-67	down
BAB1|472331111	-	hypothetical protein	-	-	-	-	GP101401	-	-	-	-	-	-	-	-
XF1|449095218	bofC	Bypass of forespore C, intercompartmental signaling factor	-	-	-	-	GP101409	-	V529_27730	-	-	-	1.87	3.03e-37	up
XF1|449095232	pheA	prephenate dehydratase	COG0077	E	Amino acid transport and metabolism	METABOLISM	GP101413	-	V529_27820	-	-	-	0.65	1.36e-09	down
HJ5|026090	-	hypothetical protein	-	-	-	-	GP101417	-	V529_27870	-	-	-	0.64	9.55e-137	down
BAB1|472331145	-	membrane metalloprotease	COG1994	R	General function prediction only	POORLY CHARACTERIZED	GP101419	-	V529_27890	0.59	1.24e-19	down	-	-	-
BAB1|472331152	-	hypothetical protein	COG2003	L	Replication, recombination and repair	INFORMATION STORAGE AND PROCESSING	GP101426	-	V529_27960	-	-	-	0.57	1.34e-16	down
XF1|449095256	-	hypothetical protein	COG0001	H	Coenzyme transport and metabolism	METABOLISM	GP101433	-	V529_28060	-	-	-	0.44	3.94e-78	down
XF1|449095257	hemB	delta-aminolevulinic acid dehydratase	COG0113	H	Coenzyme transport and metabolism	METABOLISM	GP101434	-	V529_28070	-	-	-	0.49	3.06e-66	down
BAB1|472331167	-	hypothetical protein	-	-	-	-	GP101438	-	-	-	-	-	-	-	-
BAB1|472331169	-	class III heat-shock ATP-dependent LonA protease	COG0466	O	Posttranslational modification, protein turnover, chaperones	CELLULAR PROCESSES AND SIGNALING	GP101440	-	-	-	-	-	-	-	-
XF1|449095265	clpX	ATP-dependent protease ATP-binding subunit ClpX	COG1219	O	Posttranslational modification, protein turnover, chaperones	CELLULAR PROCESSES AND SIGNALING	GP101442	-	-	-	-	-	-	-	-
BAB1|472331176	-	3-isopropylmalate dehydrogenase	COG0473	CE	Energy production and conversion	METABOLISM	GP101447	-	V529_28210	1.91	1.47e-59	up	1.96	2.1e-70	up
HJ5|026440	leuA	2-isopropylmalate synthase	-	-	-	-	GP101448	-	V529_28220	1.86	2.1e-95	up	1.66	4.08e-65	up
BAB1|472331178	-	ketol-acid reductoisomerase	COG0059	EH	Amino acid transport and metabolism	METABOLISM	GP101449	-	V529_28230	2.26	7.28e-247	up	1.57	3.61e-71	up
HJ5|037030	-	D-alanine--poly(phosphoribitol) ligase subunit 1	-	-	-	-	GP101455	-	V529_38430	-	-	-	0.49	8.53e-78	down
BAB1|472331188	-	glutamate racemase	COG0796	M	Cell wall/membrane/envelope biogenesis	CELLULAR PROCESSES AND SIGNALING	GP101460	-	-	-	-	-	-	-	-
BAB1|472331196	-	hypothetical protein	-	-	-	-	GP101467	-	-	-	-	-	-	-	-
BAB1|472331206	-	YshE protein	COG3766	S	Function unknown	POORLY CHARACTERIZED	GP101476	-	-	-	-	-	-	-	-
HJ5|026760	-	hypothetical protein	-	-	-	-	GP101478	-	-	-	-	-	-	-	-
HJ5|026820	-	small acid-soluble spore protein SspI	-	-	-	-	GP101484	-	V529_28600	1.98	3.51e-204	up	-	-	-
BAB1|472331221	-	carbon starvation protein CstA	COG1966	T	Signal transduction mechanisms	CELLULAR PROCESSES AND SIGNALING	GP101485	-	V529_28640	-	-	-	1.56	1.36e-09	up
XF1|449095336	lytT	two-component response regulator	COG3279	KT	Transcription	INFORMATION STORAGE AND PROCESSING	GP101490	-	-	-	-	-	-	-	-
BAB1|472331259	-	two-component sensor histidine kinase	COG5002	T	Signal transduction mechanisms	CELLULAR PROCESSES AND SIGNALING	GP101502	-	-	-	-	-	-	-	-
XF1|449095358	citZ	citrate synthase	COG0372	C	Energy production and conversion	METABOLISM	GP101506	-	-	-	-	-	-	-	-
HJ5|027420	-	3',5'-bisphosphate nucleotidase	-	-	-	-	GP101515	-	-	-	-	-	-	-	-
XF1|449096422	-	hypothetical protein	COG0614	P	Inorganic ion transport and metabolism	METABOLISM	GP101530	-	V529_39300	0.52	1.94e-10	down	1.65	1.13e-12	up
HJ5|027830	rpsD	30S ribosomal protein S4	-	-	-	-	GP101541	-	V529_29490	-	-	-	0.65	6.52e-66	down
XF1|449095412	tyrS	tyrosyl-tRNA synthetase	COG0162	J	Translation, ribosomal structure and biogenesis	INFORMATION STORAGE AND PROCESSING	GP101542	-	-	-	-	-	-	-	-
BAB1|472331336	-	putative thiol-disulfide oxidoreductase with thioredoxin domain	COG0526	OC	Posttranslational modification, protein turnover, chaperones	CELLULAR PROCESSES AND SIGNALING	GP101554	-	-	-	-	-	-	-	-
XF1|449095428	ytoQ	putative enzyme with sugar binding fold	-	-	-	-	GP101555	-	-	-	-	-	-	-	-
BAB1|472331359	-	hypothetical protein	-	-	-	-	GP101572	-	-	-	-	-	-	-	-
BAB1|472331391	-	ABC transporter (ATP-binding protein)	COG1136	V	Defense mechanisms	CELLULAR PROCESSES AND SIGNALING	GP101582	-	V529_30210	-	-	-	0.45	6.76e-14	down
BAB1|472331395	-	transcriptional regulator (GntR family) protein	COG1725	K	Transcription	INFORMATION STORAGE AND PROCESSING	GP101583	-	V529_30260	1.99	5.41e-09	up	0.54	3.05e-07	down
XF1|449095490	-	hypothetical protein	-	-	-	-	GP101584	-	V529_30280	1.65	1.78e-39	up	-	-	-
BAB1|472331407	-	hypothetical protein	-	-	-	-	GP101592	-	-	-	-	-	-	-	-
BAB1|472331408	-	hydrolase	COG1506	E	Amino acid transport and metabolism	METABOLISM	GP101593	-	-	-	-	-	-	-	-
BAB1|472331489	-	hypothetical protein	COG1226	P	Inorganic ion transport and metabolism	METABOLISM	GP101627	-	-	-	-	-	-	-	-
BAB1|472331490	-	hypothetical protein	-	-	-	-	GP101628	-	-	-	-	-	-	-	-
BAB1|472331499	-	AsnC family transcriptional regulator	COG1522	K	Transcription	INFORMATION STORAGE AND PROCESSING	GP101633	-	V529_31080	-	-	-	0.62	0.000190528	down
BAB1|472331512	-	transcriptional regulatory protein MalR	COG4565	KT	Transcription	INFORMATION STORAGE AND PROCESSING	GP101644	-	-	-	-	-	-	-	-
BAB1|472331525	-	monovalent cation/H+ antiporter subunit G	COG1320	P	Inorganic ion transport and metabolism	METABOLISM	GP101651	-	V529_31320	-	-	-	0.61	0.000479098	down
BAB1|472331544	-	hypothetical protein	-	-	-	-	GP101664	-	V529_31510	-	-	-	0.48	9.08e-10	down
BAB1|472331550	-	alanine dehydrogenase	COG0686	E	Amino acid transport and metabolism	METABOLISM	GP101670	-	V529_31580	-	-	-	0.66	5.06e-17	down
XF1|449095649	-	hypothetical protein	COG3584	S	Function unknown	POORLY CHARACTERIZED	GP101675	-	-	-	-	-	-	-	-
XF1|449095670	nagD	putative p-nitrophenyl phosphatase	COG0647	G	Carbohydrate transport and metabolism	METABOLISM	GP101685	-	-	-	-	-	-	-	-
BAB1|472331588	-	hypothetical protein	COG4470	S	Function unknown	POORLY CHARACTERIZED	GP101687	-	-	-	-	-	-	-	-
HJ5|030620	-	purine degradation operon transcriptional regulator	-	-	-	-	GP101692	-	-	-	-	-	-	-	-
BAB1|472331628	-	iron-sulfur cluster assembly scaffold protein	COG0822	C	Energy production and conversion	METABOLISM	GP101696	-	V529_32360	-	-	-	0.63	1.07e-30	down
BAB1|472331629	-	cysteine desulfurase	COG0520	E	Amino acid transport and metabolism	METABOLISM	GP101697	-	-	-	-	-	-	-	-
RONN|384176893	gcvH	glycine cleavage system H protein	COG0509	E	Amino acid transport and metabolism	METABOLISM	GP101707	-	V529_32490	-	-	-	0.57	3.56e-40	down
BAB1|472331646	-	enoyl-CoA hydratase / 3-hydroxyacyl-CoA dehydrogenase	COG1250	I	Lipid transport and metabolism	METABOLISM	GP101711	-	V529_32530	2.21	0	up	0.37	0	down
BAB1|472331675	-	hypothetical protein	COG3595	S	Function unknown	POORLY CHARACTERIZED	GP101725	-	-	-	-	-	-	-	-
XF1|449095764	yvrB	putative vitamin B12 permease	COG0609	P	Inorganic ion transport and metabolism	METABOLISM	GP101730	-	-	-	-	-	-	-	-
BAB1|472329750	-	transcriptional regulator (LacI family) protein	COG1609	K	Transcription	INFORMATION STORAGE AND PROCESSING	GP101732	-	-	-	-	-	-	-	-
BAB1|472331695	-	ferrichrome ABC transporter (ATP-binding protein)	COG1120	PH	Inorganic ion transport and metabolism	METABOLISM	GP101735	-	V529_33030	0.52	1.33e-11	down	-	-	-
BAB1|472331696	-	ferrichrome ABC transporter (permease)	COG0609	P	Inorganic ion transport and metabolism	METABOLISM	GP101736	-	V529_33040	0.64	0.000159706	down	-	-	-
BAB1|472331701	-	putative membrane hydrolase	COG1988	R	General function prediction only	POORLY CHARACTERIZED	GP101740	-	-	-	-	-	-	-	-
BAB1|472331714	-	thiol-disulfide oxidoreductase	COG1495	O	Posttranslational modification, protein turnover, chaperones	CELLULAR PROCESSES AND SIGNALING	GP101747	-	-	-	-	-	-	-	-
BAB1|472331718	-	copper insertion chaperone and transporter component	COG2608	P	Inorganic ion transport and metabolism	METABOLISM	GP101752	-	V529_33310	1.88	4.65e-06	up	-	-	-
BAB1|472331768	pgk	phosphoglycerate kinase	COG0126	G	Carbohydrate transport and metabolism	METABOLISM	GP101766	-	V529_33900	-	-	-	0.59	1.73e-211	down
XF1|449095845	gapA	glyceraldehyde-3-phosphate dehydrogenase	COG0057	G	Carbohydrate transport and metabolism	METABOLISM	GP101767	-	-	-	-	-	-	-	-
XF1|449095846	cggR	transcriptional regulator	COG2390	K	Transcription	INFORMATION STORAGE AND PROCESSING	GP101768	-	-	-	-	-	-	-	-
BAB1|472331796	-	RNA polymerase sigma-54 factor (sigma-L)	COG1508	K	Transcription	INFORMATION STORAGE AND PROCESSING	GP101770	-	-	-	-	-	-	-	-
HJ5|032680	mrp	protein tyrosine kinase	-	-	-	-	GP101782	-	-	-	-	-	-	-	-
BAB1|472329072	-	putative glycosyltransferase	COG1819	GC	Carbohydrate transport and metabolism	METABOLISM	GP101785	-	V529_05390	-	-	-	0.43	9.49e-48	down
BAB1|472331853	-	phosphocarrier protein Chr	COG1925	G	Carbohydrate transport and metabolism	METABOLISM	GP101793	-	V529_34630	1.57	1.24e-12	up	0.39	1.65e-32	down
HJ5|033150	-	hypothetical protein	-	-	-	-	GP101796	-	V529_34660	-	-	-	0.59	8.08e-39	down
BAB1|472331881	-	transcriptional regulator (GntR family) protein	COG2188	K	Transcription	INFORMATION STORAGE AND PROCESSING	GP101813	-	V529_34900	-	-	-	0.58	4.32e-08	down
HJ5|033450	pspC	regulator (stress mediated)	-	-	-	-	GP101815	-	-	-	-	-	-	-	-
XF1|449095964	uvrA	excinuclease ABC subunit A	COG0178	L	Replication, recombination and repair	INFORMATION STORAGE AND PROCESSING	GP101818	-	V529_34980	0.63	4.22e-57	down	0.62	1.67e-50	down
HJ5|007790	-	NAD(P)H-flavin oxidoreductase	-	-	-	-	GP101824	-	-	-	-	-	-	-	-
BAB1|472331903	-	peptide chain release factor 2	COG1186	J	Translation, ribosomal structure and biogenesis	INFORMATION STORAGE AND PROCESSING	GP101832	-	-	-	-	-	-	-	-
BAB1|472331912	-	carbon storage regulator	COG1551	T	Signal transduction mechanisms	CELLULAR PROCESSES AND SIGNALING	GP101839	-	-	-	-	-	-	-	-
BAB1|472331913	-	flagellar assembly protein FliW	COG1699	S	Function unknown	POORLY CHARACTERIZED	GP101840	-	V529_35210	-	-	-	0.57	5.05e-08	down
BAB1|472331922	-	helicase competence protein	COG4098	L	Replication, recombination and repair	INFORMATION STORAGE AND PROCESSING	GP101848	-	-	-	-	-	-	-	-
BAB1|472331933	-	UDP-glucose 6-dehydrogenase	COG1004	M	Cell wall/membrane/envelope biogenesis	CELLULAR PROCESSES AND SIGNALING	GP101857	-	V529_35410	0.5	1.31e-42	down	2.41	8.37e-208	up
BAB1|472331934	-	putative glycosyltransferase	COG0438	M	Cell wall/membrane/envelope biogenesis	CELLULAR PROCESSES AND SIGNALING	GP101858	-	V529_35420	0.57	1.11e-11	down	2.01	1.95e-54	up
BAB1|472331966	-	hypothetical protein	COG2814	G	Carbohydrate transport and metabolism	METABOLISM	GP101874	-	V529_35640	0.3	1.27e-208	down	-	-	-
XF1|449096038	ywtE	putative hydrolase	COG0561	R	General function prediction only	POORLY CHARACTERIZED	GP101875	-	-	-	-	-	-	-	-
XF1|449096041	capA	capsular polyglutamate synthetase	COG2843	M	Cell wall/membrane/envelope biogenesis	CELLULAR PROCESSES AND SIGNALING	GP101877	-	V529_35710	-	-	-	0.2	3.96e-169	down
XF1|449096048	rbsA	ribose ABC transporter (ATP-binding protein)	COG1129	G	Carbohydrate transport and metabolism	METABOLISM	GP101883	-	V529_35800	1.91	0.000679169	up	-	-	-
HJ5|034770	-	hypothetical protein	-	-	-	-	GP101895	-	-	-	-	-	-	-	-
BAB1|472332026	-	putative efflux transporter	COG2814	G	Carbohydrate transport and metabolism	METABOLISM	GP101905	-	-	-	-	-	-	-	-
BAB1|472332034	-	hypothetical protein	COG0671	I	Lipid transport and metabolism	METABOLISM	GP101906	-	-	-	-	-	-	-	-
BAB1|472332037	-	hypothetical protein	COG1247	M	Cell wall/membrane/envelope biogenesis	CELLULAR PROCESSES AND SIGNALING	GP101910	-	V529_36400	-	-	-	0.61	8.62e-09	down
BAB1|472332055	moaA	molybdenum cofactor biosynthesis protein A	COG2896	H	Coenzyme transport and metabolism	METABOLISM	GP101914	-	-	-	-	-	-	-	-
XF1|449096129	spoIID	autolysin required for complete dissolution of the asymmetric septum (stage II sporulation)	COG2385	D	Cell cycle control, cell division, chromosome partitioning	CELLULAR PROCESSES AND SIGNALING	GP101918	-	-	-	-	-	-	-	-
BAB1|472332062	-	UDP-N-acetylglucosamine 1-carboxyvinyltransferase	COG0766	M	Cell wall/membrane/envelope biogenesis	CELLULAR PROCESSES AND SIGNALING	GP101919	-	-	-	-	-	-	-	-
BAB1|472332066	atpC	F0F1 ATP synthase subunit epsilon	COG0355	C	Energy production and conversion	METABOLISM	GP101923	-	-	-	-	-	-	-	-
BSn5|321313231	-	F0F1 ATP synthase subunit beta	COG0055	C	Energy production and conversion	METABOLISM	GP101924	-	V529_36660	-	-	-	0.62	6.47e-124	down
HJ5|035370	upp	uracil phosphoribosyltransferase	-	-	-	-	GP101930	-	-	-	-	-	-	-	-
XF1|449096157	ywkB	putative transporter	COG0679	R	General function prediction only	POORLY CHARACTERIZED	GP101939	-	-	-	-	-	-	-	-
BAB1|472332108	-	hypothetical protein	-	-	-	-	GP101951	-	V529_37050	0.61	0.000452011	down	2.61	2.56e-49	up
HJ5|036020	speE	spermidine synthase	-	-	-	-	GP101956	-	-	-	-	-	-	-	-
BAB1|472332144	-	hypothetical protein	-	-	-	-	GP101958	-	V529_37360	-	-	-	0.62	2.45e-12	down
BAB1|472332145	-	putative metal-dependent hydrolase; integral inner membrane protein	COG1994	R	General function prediction only	POORLY CHARACTERIZED	GP101959	-	-	-	-	-	-	-	-
XF1|449096225	eutD	phosphotransacetylase	COG0280	C	Energy production and conversion	METABOLISM	GP101965	-	-	-	-	-	-	-	-
BAB1|472332164	-	transaminase	COG0436	E	Amino acid transport and metabolism	METABOLISM	GP101972	-	-	-	-	-	-	-	-
BAB1|472332163	-	hypothetical protein	COG1028	IQR	Lipid transport and metabolism	METABOLISM	GP101973	-	-	-	-	-	-	-	-
HJ5|036450	-	spore coat protein	-	-	-	-	GP101982	-	-	-	-	-	-	-	-
BAB1|472332192	-	uracil-DNA glycosylase	COG0692	L	Replication, recombination and repair	INFORMATION STORAGE AND PROCESSING	GP101986	-	-	-	-	-	-	-	-
XF1|449096261	sacP	phosphotransferase system (PTS) sucrose-specific enzyme IIBC component	COG1263	G	Carbohydrate transport and metabolism	METABOLISM	GP101990	-	-	-	-	-	-	-	-
XF1|449096287	-	hypothetical protein	COG0352	H	Coenzyme transport and metabolism	METABOLISM	GP102000	-	-	-	-	-	-	-	-
BAB1|472332249	-	branched-chain amino acid aminotransferase	COG0115	EH	Amino acid transport and metabolism	METABOLISM	GP102008	-	-	-	-	-	-	-	-
XF1|449093465	pel	pectate lyase	COG3866	G	Carbohydrate transport and metabolism	METABOLISM	GP102012	-	-	-	-	-	-	-	-
BAB1|472332269	-	cytochrome bd ubiquinol oxidase subunit II	COG1294	C	Energy production and conversion	METABOLISM	GP102015	-	V529_38740	-	-	-	0.48	9.26e-22	down
XF1|449096337	cydA	cytochrome bd ubiquinol oxidase (subunit I)	COG1271	C	Energy production and conversion	METABOLISM	GP102016	-	V529_38750	-	-	-	0.51	9.9e-17	down
HJ5|037970	-	transcriptional regulator	-	-	-	-	GP102032	-	-	-	-	-	-	-	-
BAB1|472332433	-	Two-component system YycF/yycG regulatory protein yycH	COG4863	S	Function unknown	POORLY CHARACTERIZED	GP102046	-	-	-	-	-	-	-	-
BAB1|472332490	rpsF	30S ribosomal protein S6	COG0360	J	Translation, ribosomal structure and biogenesis	INFORMATION STORAGE AND PROCESSING	GP102061	-	V529_40630	-	-	-	0.6	5.44e-73	down
XF1|449096561	noc	DNA-binding protein Spo0J-like protein	COG1475	K	Transcription	INFORMATION STORAGE AND PROCESSING	GP102065	-	V529_40720	-	-	-	0.57	1.16e-52	down
XF1|449096562	rsmG	16S rRNA methyltransferase	COG0357	M	Cell wall/membrane/envelope biogenesis	CELLULAR PROCESSES AND SIGNALING	GP102066	-	V529_40730	-	-	-	0.56	6.6e-24	down
HJ5|039600	thdF	tRNA modification GTPase TrmE	-	-	-	-	GP102068	-	V529_40750	-	-	-	0.65	6.39e-16	down
XF1|449093432	yetH	putative lyase/dioxygenase	COG0346	E	Amino acid transport and metabolism	METABOLISM	GP102072	-	-	-	-	-	-	-	-
XF1|449092758	sspF	small acid-soluble spore protein (alpha/beta-type SASP)	-	-	-	-	GP102077	nPA	V529_00460	1.77	3.15e-81	up	-	-	-
BAB1|472329068	-	putative efflux transporter	-	-	-	-	GP102093	-	-	-	-	-	-	-	-
HJ5|018500	alsT	amino acid carrier protein	-	-	-	-	GP102096	-	-	-	-	-	-	-	-
HJ5|002390	-	two-component sensor histidine kinase GlnL for glutamine degradation	-	-	-	-	GP102097	PA	V529_02430	1.63	0.00107412	up	-	-	-
XF1|449092988	yceI	putative transporter	COG2814	G	Carbohydrate transport and metabolism	METABOLISM	GP102107	-	V529_02840	-	-	-	0.52	1.02e-14	down
HJ5|038050	-	acetyltransferase	-	-	-	-	GP102109	nPA	V529_03500	0.53	0.000127121	down	0.24	4.15e-19	down
BAB1|472328902	mtlA	hypothetical protein	COG2213	G	Carbohydrate transport and metabolism	METABOLISM	GP102111	PA	V529_03840	1.89	1.24e-31	up	0.16	9.33e-60	down
HJ5|031790	-	azoreductase	-	-	-	-	GP102116	nPA	V529_33340	1.64	1.24e-45	up	-	-	-
HJ5|004530	-	hypothetical protein	-	-	-	-	GP102122	-	-	-	-	-	-	-	-
BAB1|472328972	alr	alanine racemase	COG0787	M	Cell wall/membrane/envelope biogenesis	CELLULAR PROCESSES AND SIGNALING	GP102123	PA	-	-	-	-	-	-	-
XF1|449093167	rsbS	antagonist of RsbT	COG1366	T	Signal transduction mechanisms	CELLULAR PROCESSES AND SIGNALING	GP102124	nPA	V529_04640	-	-	-	0.56	2.31e-09	down
PY79|560127619	-	putative lipoprotein ydiK	-	-	-	-	GP102129	PA	-	-	-	-	-	-	-
BAB1|472329127	-	hypothetical protein	COG1305	E	Amino acid transport and metabolism	METABOLISM	GP102131	nPA	-	-	-	-	-	-	-
HJ5|007630	-	hypothetical protein	-	-	-	-	GP102141	-	-	-	-	-	-	-	-
BAB1|472329282	-	hypothetical protein	COG4840	S	Function unknown	POORLY CHARACTERIZED	GP102142	nPA	-	-	-	-	-	-	-
BAB1|472329292	-	hypothetical protein	COG0535	R	General function prediction only	POORLY CHARACTERIZED	GP102144	nPA	V529_07570	-	-	-	0.54	1.14e-24	down
XF1|449095791	-	hypothetical protein	-	-	-	-	GP102145	-	V529_33200	0.49	7.28e-115	down	0.55	5.37e-63	down
BAB1|472329574	-	spore germination protein	-	-	-	-	GP102165	nPA	V529_10310	2.16	6.91e-50	up	-	-	-
BAB1|472329628	-	acetylglutamate kinase	COG0548	E	Amino acid transport and metabolism	METABOLISM	GP102170	nPA	V529_10680	-	-	-	1.56	4.76e-21	up
BAB1|472329640	-	3-oxoacyl-(acyl carrier protein) synthase III	COG0332	I	Lipid transport and metabolism	METABOLISM	GP102171	nPA	V529_10800	-	-	-	0.49	1.09e-122	down
BAB1|472329696	-	cystathionine beta-lyase	COG0626	E	Amino acid transport and metabolism	METABOLISM	GP102180	nPA	V529_11400	2.38	7.55e-40	up	-	-	-
BAB1|472329812	-	D-aminopeptidase	COG2362	E	Amino acid transport and metabolism	METABOLISM	GP102183	PA	V529_12250	-	-	-	1.56	0.000176171	up
HJ5|013100	-	cell wall oligopeptide ABC transporter ATP binding protein	-	-	-	-	GP102187	nPA	-	-	-	-	-	-	-
HJ5|013840	motA	flagellar motor protein MotA	-	-	-	-	GP102194	nPA	V529_12990	-	-	-	0.21	1.84e-48	down
spTU|350265711	-	hypothetical protein	COG1978	S	Function unknown	POORLY CHARACTERIZED	GP102202	PA	-	-	-	-	-	-	-
nBEST|428278990	ykzF	hypothetical protein	-	-	-	-	GP102203	PA	-	-	-	-	-	-	-
XF1|449094120	-	hypothetical protein	COG0526	OC	Posttranslational modification, protein turnover, chaperones	CELLULAR PROCESSES AND SIGNALING	GP102204	nPA	-	-	-	-	-	-	-
BAB1|472329955	-	molybdopterin-guanine dinucleotide biosynthesis protein B	COG1763	H	Coenzyme transport and metabolism	METABOLISM	GP102205	nPA	V529_13610	-	-	-	0.45	1.25e-10	down
BAB1|472330016	-	heme-containing membrane protein	COG1612	O	Posttranslational modification, protein turnover, chaperones	CELLULAR PROCESSES AND SIGNALING	GP102210	nPA	V529_14270	-	-	-	0.52	8.51e-31	down
XF1|449094323	fliM	flagellar motor switch protein	COG1868	N	Cell motility	CELLULAR PROCESSES AND SIGNALING	GP102221	-	V529_15720	-	-	-	0.47	9.92e-35	down
BAB1|472330172	flhB	flagellar biosynthesis protein FlhB	COG1377	NU	Cell motility	CELLULAR PROCESSES AND SIGNALING	GP102222	nPA	V529_15790	-	-	-	0.18	1.43e-61	down
HJ5|017170	recA	recombinase A	-	-	-	-	GP102224	nPA	V529_16350	-	-	-	0.66	2.91e-30	down
XF1|449094433	glnA	glutamine synthetase	COG0174	E	Amino acid transport and metabolism	METABOLISM	GP102226	nPA	V529_16900	-	-	-	0.63	1.27e-24	down
HJ5|019050	-	hypothetical protein	-	-	-	-	GP102227	PA	-	-	-	-	-	-	-
BAB1|472330338	-	hypothetical protein	COG4224	S	Function unknown	POORLY CHARACTERIZED	GP102229	PA	-	-	-	-	-	-	-
BAB1|472330998	-	transcriptional regulator	COG4978	KT	Transcription	INFORMATION STORAGE AND PROCESSING	GP102235	nPA	-	-	-	-	-	-	-
BAB1|472329259	-	putative metal-dependent hydrolase	COG0491	R	General function prediction only	POORLY CHARACTERIZED	GP102243	-	V529_07210	1.73	1.99e-13	up	1.82	1.04e-09	up
BAB1|472330634	-	hypothetical protein	-	-	-	-	GP102260	PA	-	-	-	-	-	-	-
BAB1|472330652	-	heptaprenyl diphosphate synthase component II	COG0142	H	Coenzyme transport and metabolism	METABOLISM	GP102261	nPA	V529_23580	-	-	-	0.63	2.16e-31	down
BAB1|472330716	-	stage V sporulation protein AF	-	-	-	-	GP102267	PA	-	-	-	-	-	-	-
HJ5|023890	-	metalloprotease	-	-	-	-	GP102286	PA	V529_26360	-	-	-	0.51	8.01e-58	down
HJ5|024020	-	16S ribosomal RNA methyltransferase RsmE	-	-	-	-	GP102296	PA	-	-	-	-	-	-	-
RONN|384176171	-	protein grpE	COG0576	O	Posttranslational modification, protein turnover, chaperones	CELLULAR PROCESSES AND SIGNALING	GP102300	PA	V529_26520	-	-	-	0.61	7.26e-47	down
XF1|449095053	comEB	putative enzyme associated to DNA transport (competence)	COG2131	F	Nucleotide transport and metabolism	METABOLISM	GP102306	PA	-	-	-	-	-	-	-
HJ5|024200	-	late competence protein ComER	-	-	-	-	GP102308	PA	-	-	-	-	-	-	-
BAB1|472328949	-	putative manganese-containing catalase	COG3546	P	Inorganic ion transport and metabolism	METABOLISM	GP102318	-	V529_04380	0.46	3.8e-26	down	0.44	4.7e-39	down
RONN|384176365	coxA	sporulation cortex protein CoxA	-	-	-	-	GP102324	nPA	V529_27750	1.8	2.58e-142	up	-	-	-
BAB1|472331133	-	nicotinate-nucleotide pyrophosphorylase	COG0157	H	Coenzyme transport and metabolism	METABOLISM	GP102325	nPA	V529_27780	-	-	-	0.53	2.35e-09	down
BAB1|472332247	-	putative D-alanine esterase for lipoteichoic acid and wall teichoic acid synthesis	COG3966	M	Cell wall/membrane/envelope biogenesis	CELLULAR PROCESSES AND SIGNALING	GP102329	nPA	V529_38460	-	-	-	0.54	5.35e-58	down
BAB1|472331232	-	endo-1,4-beta-glucanase	COG1363	G	Carbohydrate transport and metabolism	METABOLISM	GP102331	nPA	-	-	-	-	-	-	-
BAB1|472331271	-	NADP-dependent malic enzyme (conversion of malate into pyruvate)	COG0281	C	Energy production and conversion	METABOLISM	GP102334	PA	-	-	-	-	-	-	-
BAB1|472331302	-	sporulation protein YtfI	-	-	-	-	GP102337	nPA	-	-	-	-	-	-	-
BAB1|472331303	-	YteJ	COG1714	S	Function unknown	POORLY CHARACTERIZED	GP102338	nPA	-	-	-	-	-	-	-
BAB1|472328768	-	secreted alkaliphilic lipase	COG1075	R	General function prediction only	POORLY CHARACTERIZED	GP102340	PA	V529_02640	-	-	-	0.5	1.91e-53	down
BAB1|472331413	-	YtkC	COG4824	R	General function prediction only	POORLY CHARACTERIZED	GP102343	nPA	V529_30450	0.49	1.79e-80	down	1.87	5.87e-129	up
BAB1|472331420	rpmE2	50S ribosomal protein L31 type B	COG0254	J	Translation, ribosomal structure and biogenesis	INFORMATION STORAGE AND PROCESSING	GP102344	PA	V529_30520	0.49	1.33e-72	down	-	-	-
BAB1|472331429	-	O-succinylbenzoic acid--CoA ligase	COG0318	IQ	Lipid transport and metabolism	METABOLISM	GP102346	nPA	V529_30570	-	-	-	0.57	7.54e-14	down
BAB1|472329772	-	positive control sigma-like factor	COG1595	K	Transcription	INFORMATION STORAGE AND PROCESSING	GP102347	-	-	-	-	-	-	-	-
BAB1|472329771	-	PBSX phage protein	-	-	-	-	GP102348	-	V529_12020	2.66	1.93e-31	up	-	-	-
BAB1|472331513	-	hypothetical protein	COG1744	R	General function prediction only	POORLY CHARACTERIZED	GP102351	PA	V529_31210	1.67	2.02e-20	up	-	-	-
BAB1|472331527	-	Respons regulator ComA	COG2197	TK	Signal transduction mechanisms	CELLULAR PROCESSES AND SIGNALING	GP102355	nPA	-	-	-	-	-	-	-
BAB1|472331574	dapF	diaminopimelate epimerase	COG0253	E	Amino acid transport and metabolism	METABOLISM	GP102357	PA	V529_31900	-	-	-	1.69	5.73e-29	up
XF1|449095719	-	hypothetical protein	-	-	-	-	GP102362	nPA	V529_32450	0.5	7.26e-10	down	-	-	-
BAB1|472331668	-	hypothetical protein	-	-	-	-	GP102364	PA	V529_32770	-	-	-	0.57	0.000358486	down
XF1|449095817	-	hypothetical protein	COG1733	K	Transcription	INFORMATION STORAGE AND PROCESSING	GP102370	nPA	-	-	-	-	-	-	-
BAB1|472331876	-	pyrophosphatase PpaX	COG0546	R	General function prediction only	POORLY CHARACTERIZED	GP102379	nPA	V529_34850	-	-	-	0.64	5.6e-13	down
XF1|449095956	yvnB	putative exported phosphohydrolase	COG1409	R	General function prediction only	POORLY CHARACTERIZED	GP102381	PA	V529_34920	1.64	8.62e-72	up	-	-	-
BAB1|472329808	-	putative glycosyltransferase	COG0463	M	Cell wall/membrane/envelope biogenesis	CELLULAR PROCESSES AND SIGNALING	GP102384	nPA	-	-	-	-	-	-	-
HJ5|018570	galU	UTP-glucose-1-phosphate uridylyltransferase	-	-	-	-	GP102390	-	-	-	-	-	-	-	-
XF1|449096017	tarH	ATP-binding teichoic acid precursor transporter component	COG1134	GM	Carbohydrate transport and metabolism	METABOLISM	GP102391	nPA	V529_35510	-	-	-	0.43	4.39e-92	down
XF1|449096434	iolC	5-dehydro-2-deoxygluconokinase	COG0524	G	Carbohydrate transport and metabolism	METABOLISM	GP102392	-	V529_39430	3.57	5.02e-17	up	-	-	-
BAB1|472330464	-	putative carboxypeptidase	COG1619	V	Defense mechanisms	CELLULAR PROCESSES AND SIGNALING	GP102399	PA	-	-	-	-	-	-	-
BAB1|472332489	-	single-strand DNA-binding protein	COG0629	L	Replication, recombination and repair	INFORMATION STORAGE AND PROCESSING	GP102414	nPA	V529_40620	-	-	-	0.47	0	down
BAB1|472328723	-	CDP-diacylglycerol--serine O-phosphatidyltransferase	COG1183	I	Lipid transport and metabolism	METABOLISM	GP102424	-	-	-	-	-	-	-	-
BAB1|472328725	-	phosphatidylserine decarboxylase	COG0688	I	Lipid transport and metabolism	METABOLISM	GP102425	-	V529_02340	-	-	-	0.64	1.75e-10	down
BAB1|472328762	-	component of the twin-arginine pre-protein translocation pathway	COG0805	U	Intracellular trafficking, secretion, and vesicular transport	CELLULAR PROCESSES AND SIGNALING	GP102432	-	-	-	-	-	-	-	-
BAB1|472328841	-	YckC protein	COG1714	S	Function unknown	POORLY CHARACTERIZED	GP102437	PA	-	-	-	-	-	-	-
HJ5|004200	-	hypothetical protein	-	-	-	-	GP102455	-	-	-	-	-	-	-	-
BAB1|472329105	-	transcriptional regulator of the glucitol operon	COG0457	R	General function prediction only	POORLY CHARACTERIZED	GP102464	-	-	-	-	-	-	-	-
BAB1|472329108	-	fructokinase	COG0524	G	Carbohydrate transport and metabolism	METABOLISM	GP102466	-	-	-	-	-	-	-	-
BAB1|472329193	-	putative acetyltransferase	COG2153	R	General function prediction only	POORLY CHARACTERIZED	GP102471	-	V529_06730	1.64	7.53e-33	up	-	-	-
BAB1|472329295	-	hypothetical protein	COG2084	I	Lipid transport and metabolism	METABOLISM	GP102476	-	-	-	-	-	-	-	-
BAB1|472329345	-	hypothetical protein	-	-	-	-	GP102481	-	V529_08010	2.38	6.76e-128	up	-	-	-
BAB1|472329382	-	aliphatic sulfonate ABC transporter (binding lipoprotein)	COG0715	P	Inorganic ion transport and metabolism	METABOLISM	GP102485	-	-	-	-	-	-	-	-
BAB1|472329395	-	hypothetical protein	COG1664	M	Cell wall/membrane/envelope biogenesis	CELLULAR PROCESSES AND SIGNALING	GP102490	-	V529_08570	1.75	0.000568982	up	-	-	-
HJ5|008940	-	hypothetical protein	-	-	-	-	GP102491	-	V529_08580	1.59	2.34e-05	up	-	-	-
XF1|449093605	yhbI	putative transcriptional regulator (MarR family)	COG1846	K	Transcription	INFORMATION STORAGE AND PROCESSING	GP102492	-	V529_08620	-	-	-	0.52	2.65e-12	down
BAB1|472329422	-	putative oxidoreductase	COG0517	R	General function prediction only	POORLY CHARACTERIZED	GP102498	-	V529_08840	1.74	0	up	-	-	-
BAB1|472329444	-	transcriptional regulator CitR (LysR family) protein	COG0583	K	Transcription	INFORMATION STORAGE AND PROCESSING	GP102500	-	-	-	-	-	-	-	-
BAB1|472329484	-	hypothetical protein	COG0475	P	Inorganic ion transport and metabolism	METABOLISM	GP102506	-	-	-	-	-	-	-	-
XF1|449093688	-	hypothetical protein	COG4152	R	General function prediction only	POORLY CHARACTERIZED	GP102508	-	-	-	-	-	-	-	-
HJ5|010810	-	hypothetical protein	-	-	-	-	GP102514	-	-	-	-	-	-	-	-
XF1|449093925	yjlB	cupin family protein	COG4297	S	Function unknown	POORLY CHARACTERIZED	GP102526	-	-	-	-	-	-	-	-
BAB1|472329741	-	transcriptional repressor of the rex ndh operon	COG2427	S	Function unknown	POORLY CHARACTERIZED	GP102527	-	V529_11800	-	-	-	0.63	6.13e-37	down
HJ5|012420	-	hypothetical protein	-	-	-	-	GP102529	-	-	-	-	-	-	-	-
XF1|449093951	xkdD	hypothetical protein	-	-	-	-	GP102535	-	V529_12010	1.86	2.18e-10	up	1.81	3.66e-21	up
BAB1|472329999	-	extracellular neutral metalloprotease	COG3227	E	Amino acid transport and metabolism	METABOLISM	GP102542	-	V529_14130	-	-	-	0.39	1.92e-210	down
XF1|449094340	rpsB	30S ribosomal protein	COG0052	J	Translation, ribosomal structure and biogenesis	INFORMATION STORAGE AND PROCESSING	GP102544	-	-	-	-	-	-	-	-
BAB1|472330256	-	hypothetical protein	-	-	-	-	GP102547	-	-	-	-	-	-	-	-
BSP1|430756209	-	hypothetical protein	-	-	-	-	GP102554	-	-	-	-	-	-	-	-
XF1|449094620	yojK	putative glycosyltransferase	COG1819	GC	Carbohydrate transport and metabolism	METABOLISM	GP102564	-	-	-	-	-	-	-	-
HJ5|020820	-	hypothetical protein	-	-	-	-	GP102572	-	V529_23100	0.51	9.08e-06	down	-	-	-
BAB1|472330688	aroD	3-dehydroquinate dehydratase	COG0710	E	Amino acid transport and metabolism	METABOLISM	GP102574	-	-	-	-	-	-	-	-
XF1|449094873	dsdA	D-serine dehydratase	COG3048	E	Amino acid transport and metabolism	METABOLISM	GP102576	-	-	-	-	-	-	-	-
BSP1|430759114	-	lipoprotein YqiH precursor	-	-	-	-	GP102578	-	-	-	-	-	-	-	-
BAB1|472331063	-	hypothetical protein	COG5609	S	Function unknown	POORLY CHARACTERIZED	GP102587	-	V529_27150	1.73	3.19e-05	up	-	-	-
HJ5|026970	-	arabinan-endo 1,5-alpha-L-arabinase	-	-	-	-	GP102597	-	-	-	-	-	-	-	-
BAB1|472331249	nrdR	transcriptional regulator NrdR	COG1327	K	Transcription	INFORMATION STORAGE AND PROCESSING	GP102599	-	V529_28920	-	-	-	0.54	7.63e-17	down
BAB1|472331353	-	putative ABC transporter (ATP-binding protein)	COG1131	V	Defense mechanisms	CELLULAR PROCESSES AND SIGNALING	GP102606	-	V529_29950	1.8	0.000248694	up	-	-	-
XF1|449095636	-	hypothetical protein	COG5634	S	Function unknown	POORLY CHARACTERIZED	GP102616	-	V529_31590	-	-	-	0.6	1.95e-06	down
XF1|449095694	pucF	allantoate amidohydrolase	COG0624	E	Amino acid transport and metabolism	METABOLISM	GP102630	-	-	-	-	-	-	-	-
HJ5|031990	opuBC	choline ABC transporter choline-binding lipoprotein	-	-	-	-	GP102646	-	-	-	-	-	-	-	-
BAB1|472331993	-	gamma-glutamyltransferase	COG0405	E	Amino acid transport and metabolism	METABOLISM	GP102656	-	-	-	-	-	-	-	-
XF1|449096075	ywqC	modulator of YwqD protein tyrosine kinase activity	COG3944	M	Cell wall/membrane/envelope biogenesis	CELLULAR PROCESSES AND SIGNALING	GP102658	-	-	-	-	-	-	-	-
XF1|449096097	ywoE	allantoin permease	COG1953	FH	Nucleotide transport and metabolism	METABOLISM	GP102660	-	-	-	-	-	-	-	-
BAB1|472331764	-	YwaD protein	COG2234	R	General function prediction only	POORLY CHARACTERIZED	GP102685	nPA	V529_33860	-	-	-	0.49	1.05e-17	down
BAB1|472332299	-	catalase	COG0753	P	Inorganic ion transport and metabolism	METABOLISM	GP102695	-	V529_38930	0.39	9.78e-160	down	-	-	-
BAB1|472332310	-	hypothetical protein	COG0697	GER	Carbohydrate transport and metabolism	METABOLISM	GP102696	-	-	-	-	-	-	-	-
BAB1|472332368	-	2-keto-myo-inositol dehydratase	COG1082	G	Carbohydrate transport and metabolism	METABOLISM	GP102710	-	V529_39410	6.46	3.96e-54	up	-	-	-
XF1|449096456	yxaD	putative transcriptional regulator	COG1846	K	Transcription	INFORMATION STORAGE AND PROCESSING	GP102717	-	-	-	-	-	-	-	-
BAB1|472332401	-	alkyl hydroperoxide reductase subunit F	COG3634	O	Posttranslational modification, protein turnover, chaperones	CELLULAR PROCESSES AND SIGNALING	GP102719	-	V529_39640	-	-	-	0.6	4.26e-110	down
HJ5|038780	-	hypothetical protein	-	-	-	-	GP102721	-	V529_39810	1.6	2.14e-09	up	1.65	7.22e-11	up
BAB1|472328857	-	hypothetical protein	COG2091	H	Coenzyme transport and metabolism	METABOLISM	GP102735	PA	-	-	-	-	-	-	-
BAB1|472328937	-	Putative cellulose synthase	-	-	-	-	GP102740	PA	-	-	-	-	-	-	-
BAB1|472330476	-	protein YozN	-	-	-	-	GP102750	PA	-	-	-	-	-	-	-
BAB1|472328692	-	putative efflux transporter	COG2814	G	Carbohydrate transport and metabolism	METABOLISM	GP102752	PA	-	-	-	-	-	-	-
XF1|449093622	-	hypothetical protein	-	-	-	-	GP102756	-	-	-	-	-	-	-	-
BAB1|472329475	-	Small, acid-soluble spore protein B (SASP)	-	-	-	-	GP102758	nPA	V529_09350	2.02	5.45e-199	up	-	-	-
HJ5|010040	-	amidohydrolase	-	-	-	-	GP102760	-	V529_09720	-	-	-	1.54	9.77e-34	up
HJ5|013750	-	2-hydroxy-3-keto-5-methylthiopentenyl-1-phosphate phosphatase	-	-	-	-	GP102761	PA	-	-	-	-	-	-	-
BAB1|472330962	-	Sporulation-specific extracellular nuclease precursor	-	-	-	-	GP102767	-	V529_16640	1.91	2.61e-116	up	-	-	-
BAB1|472330442	-	endo-1,4-beta-xylanase	-	-	-	-	GP102774	-	V529_36460	-	-	-	2.5	1.52e-11	up
XF1|449095184	glnM	glutamine ABC transporter (permease)	COG0765	E	Amino acid transport and metabolism	METABOLISM	GP102793	PA	V529_27390	-	-	-	2.19	3.82e-09	up
XF1|449095574	-	hypothetical protein	-	-	-	-	GP102801	-	-	-	-	-	-	-	-
HJ5|032070	-	transcriptional regulator	-	-	-	-	GP102806	nPA	-	-	-	-	-	-	-
HJ5|034380	araH	ribose ABC transporter permease	-	-	-	-	GP102811	-	-	-	-	-	-	-	-
BAB1|472332073	-	F0F1 ATP synthase subunit A	COG0356	C	Energy production and conversion	METABOLISM	GP102813	-	-	-	-	-	-	-	-
HJ5|036690	galT	galactose-1-phosphate uridylyltransferase	-	-	-	-	GP102817	nPA	-	-	-	-	-	-	-
BAB1|472332226	-	holin-like protein	COG1380	R	General function prediction only	POORLY CHARACTERIZED	GP102818	nPA	V529_38280	0.58	1.31e-24	down	0.3	9.48e-48	down
BAB1|472331053	-	RNA polymerase ECF-type sigma factor	COG1595	K	Transcription	INFORMATION STORAGE AND PROCESSING	GP102826	nPA	V529_05900	-	-	-	0.53	0.000824901	down
HJ5|002080	-	hypothetical protein	-	-	-	-	GP102827	nPA	V529_02220	-	-	-	1.65	5.23e-15	up
XF1|449092923	ybfM	putative membrane phosphatase	COG0586	S	Function unknown	POORLY CHARACTERIZED	GP102828	PA	-	-	-	-	-	-	-
HJ5|008510	-	efflux transporter	-	-	-	-	GP102839	PA	-	-	-	-	-	-	-
BAB1|472329651	-	oligopeptide ABC transporter (permease)	COG1173	EP	Amino acid transport and metabolism	METABOLISM	GP102846	nPA	-	-	-	-	-	-	-
BAB1|472330243	-	malonyl CoA-acyl carrier protein transacylase	COG0331	I	Lipid transport and metabolism	METABOLISM	GP102851	PA	-	-	-	-	-	-	-
HJ5|018900	-	replication terminator protein	-	-	-	-	GP102859	nPA	-	-	-	-	-	-	-
BAB1|472330410	-	hydroxylated metabolite kinase	COG1070	G	Carbohydrate transport and metabolism	METABOLISM	GP102860	PA	V529_19000	2.1	1.75e-27	up	-	-	-
BAB1|472330915	-	undecaprenol kinase	COG0818	M	Cell wall/membrane/envelope biogenesis	CELLULAR PROCESSES AND SIGNALING	GP102866	PA	-	-	-	-	-	-	-
BAB1|472331552	-	putative MbtH-like protein	COG3251	S	Function unknown	POORLY CHARACTERIZED	GP102871	PA	V529_31600	0.12	1.03e-22	down	-	-	-
nBEST|428280757	pucE	xanthine dehydrogenase	COG2080	C	Energy production and conversion	METABOLISM	GP102873	nPA	V529_39680	0.65	1.25e-10	down	-	-	-
HJ5|031070	-	fatty acids degradation oxidoreductase	-	-	-	-	GP102875	nPA	V529_32550	1.73	1.64e-61	up	-	-	-
XF1|449096120	rapB	response regulator aspartate phosphatase	-	-	-	-	GP102882	PA	-	-	-	-	-	-	-
BAB1|472332470	-	putative integral inner membrane protein	COG2364	S	Function unknown	POORLY CHARACTERIZED	GP102892	PA	-	-	-	-	-	-	-
BAB1|472329075	-	hypothetical protein	COG5646	S	Function unknown	POORLY CHARACTERIZED	GP102909	-	-	-	-	-	-	-	-
BAB1|472330920	-	hypothetical protein	-	-	-	-	GP102913	PA	-	-	-	-	-	-	-
BAB1|472328778	-	hypothetical protein	-	-	-	-	GP102925	-	V529_02690	-	-	-	0.6	2.51e-29	down
HJ5|005480	-	hypothetical protein	-	-	-	-	GP102928	PA	-	-	-	-	-	-	-
BAB1|472331569	-	hypothetical protein	-	-	-	-	GP102940	nPA	-	-	-	-	-	-	-
XF1|449095805	yvaD1	putative integral inner membrane protein	-	-	-	-	GP102941	PA	-	-	-	-	-	-	-
BAB1|472328619	rpsJ	30S ribosomal protein S10	COG0051	J	Translation, ribosomal structure and biogenesis	INFORMATION STORAGE AND PROCESSING	GP102954	-	-	-	-	-	-	-	-
BAB1|472328625	rplV	50S ribosomal protein L22	COG0091	J	Translation, ribosomal structure and biogenesis	INFORMATION STORAGE AND PROCESSING	GP102955	-	-	-	-	-	-	-	-
BAB1|472328655	rpsI	30S ribosomal protein S9	COG0103	J	Translation, ribosomal structure and biogenesis	INFORMATION STORAGE AND PROCESSING	GP102958	-	-	-	-	-	-	-	-
spTU|350264925	-	hypothetical protein	-	-	-	-	GP102962	-	-	-	-	-	-	-	-
XF1|449095486	ytrC	ABC transporter, permease component	-	-	-	-	GP102973	-	V529_30240	1.68	2.46e-14	up	0.51	2.18e-12	down
HJ5|038490	-	hypothetical protein	-	-	-	-	GP102980	-	V529_02000	-	-	-	1.55	0.000210856	up
BAB1|472329481	-	hypothetical protein	COG4335	L	Replication, recombination and repair	INFORMATION STORAGE AND PROCESSING	GP102982	PA	-	-	-	-	-	-	-
HJ5|035070	-	MerR family transcriptional regulator	-	-	-	-	GP102993	nPA	-	-	-	-	-	-	-
XF1|449096376	-	hypothetical protein	-	-	-	-	GP102998	PA	-	-	-	-	-	-	-
XF1|449092822	rpsL	30S ribosomal protein	COG0048	J	Translation, ribosomal structure and biogenesis	INFORMATION STORAGE AND PROCESSING	GP103001	-	-	-	-	-	-	-	-
BAB1|472331290	-	putative N-acetyltransferase	-	-	-	-	GP103003	PA	-	-	-	-	-	-	-
XF1|449095331	rpmI	50S ribosomal protein	COG0291	J	Translation, ribosomal structure and biogenesis	INFORMATION STORAGE AND PROCESSING	GP103015	-	-	-	-	-	-	-	-
HJ5|002030	-	fatty acid beta-hydroxylating cytochrome P450	-	-	-	-	GP103023	-	-	-	-	-	-	-	-
XF1|449093929	yjmB	putative Na+:altronate/mannonate symporter	COG2211	G	Carbohydrate transport and metabolism	METABOLISM	GP103029	PA	-	-	-	-	-	-	-
BAB1|472329748	-	D-mannonate oxidoreductase	COG1028	IQR	Lipid transport and metabolism	METABOLISM	GP103031	PA	-	-	-	-	-	-	-
XF1|449094502	eglS	cellulase C	COG2730	G	Carbohydrate transport and metabolism	METABOLISM	GP103033	PA	V529_17790	-	-	-	0.36	3.18e-108	down
RONN|384176525	-	hypothetical protein	-	-	-	-	GP103036	nPA	-	-	-	-	-	-	-
HJ5|037540	-	permease	-	-	-	-	GP103043	PA	-	-	-	-	-	-	-
XF1|449095377	ytnI	putative redoxin	COG0695	O	Posttranslational modification, protein turnover, chaperones	CELLULAR PROCESSES AND SIGNALING	GP103046	PA	V529_33360	1.82	2.54e-05	up	-	-	-
BAB1|472331284	-	putative monooxygenase	COG2141	C	Energy production and conversion	METABOLISM	GP103047	PA	V529_33370	1.58	0.000515625	up	0.66	6.62e-05	down
BAB1|472328767	-	L-asparaginase	COG0252	EJ	Amino acid transport and metabolism	METABOLISM	GP103055	-	-	-	-	-	-	-	-
HJ5|005270	-	permease	-	-	-	-	GP103056	-	-	-	-	-	-	-	-
BAB1|472329619	-	hypothetical protein	-	-	-	-	GP103058	-	V529_10580	1.78	8.7e-179	up	-	-	-
HJ5|012690	-	hypothetical protein	-	-	-	-	GP103065	nPA	-	-	-	-	-	-	-
BAB1|472329219	-	hypothetical protein	COG1366	T	Signal transduction mechanisms	CELLULAR PROCESSES AND SIGNALING	GP103071	PA	-	-	-	-	-	-	-
RONN|384175710	-	hypothetical protein	-	-	-	-	GP103075	-	-	-	-	-	-	-	-
XF1|449093422	-	hypothetical protein	-	-	-	-	GP103083	-	-	-	-	-	-	-	-
BAB1|472330666	-	protein YpzI	-	-	-	-	GP103093	-	V529_23710	3.09	4.37e-32	up	-	-	-
BAB1|472328813	-	ATP-binding membrane protein	-	-	-	-	GP103098	-	-	-	-	-	-	-	-
HJ5|005090	maoC	dehydratase	-	-	-	-	GP103100	-	V529_04830	-	-	-	1.62	3.38e-06	up
XF1|449093962	-	hypothetical protein	-	-	-	-	GP103113	-	-	-	-	-	-	-	-
BAB1|472332448	-	hypothetical protein	-	-	-	-	GP103123	-	V529_40230	-	-	-	1.75	1.75e-08	up
BAB1|472330765	rpmG	50S ribosomal protein L33	COG0267	J	Translation, ribosomal structure and biogenesis	INFORMATION STORAGE AND PROCESSING	GP103134	-	-	-	-	-	-	-	-
XF1|449093024	nasC	assimilatory nitrate reductase	COG0243	C	Energy production and conversion	METABOLISM	GP103136	-	-	-	-	-	-	-	-
XF1|449094557	-	hypothetical protein	COG2135	S	Function unknown	POORLY CHARACTERIZED	GP103144	-	-	-	-	-	-	-	-
QB928|402776623	mciZ	cell division factor	-	-	-	-	GP103145	-	-	-	-	-	-	-	-
XF1|449093784	yisU	putative aminoacid related metabolite efflux transporter	COG1279	R	General function prediction only	POORLY CHARACTERIZED	GP103157	-	-	-	-	-	-	-	-
BAB1|472330290	-	hypothetical protein	-	-	-	-	GP103166	-	-	-	-	-	-	-	-
BAB1|472330408	-	hypothetical protein	COG1670	J	Translation, ribosomal structure and biogenesis	INFORMATION STORAGE AND PROCESSING	GP103175	-	-	-	-	-	-	-	-
BAB1|472332015	-	cell wall anchor domain-containing protein	COG4932	M	Cell wall/membrane/envelope biogenesis	CELLULAR PROCESSES AND SIGNALING	GP103176	-	-	-	-	-	-	-	-
HJ5|005040	-	hypothetical protein	-	-	-	-	GP103183	-	-	-	-	-	-	-	-
BAB1|472328855	-	putative transporter	COG0697	GER	Carbohydrate transport and metabolism	METABOLISM	GP103198	-	-	-	-	-	-	-	-
HJ5|002110	-	carboxylate transporter	-	-	-	-	GP103205	-	-	-	-	-	-	-	-
XF1|449092953	ycbO	putative Na+-driven exporter or maturation protein	COG1277	R	General function prediction only	POORLY CHARACTERIZED	GP103282	-	-	-	-	-	-	-	-
XF1|449095836	-	hypothetical protein	COG2120	S	Function unknown	POORLY CHARACTERIZED	GP103295	-	V529_33790	-	-	-	0.37	7.62e-32	down
HJ5|011010	-	hypothetical protein	-	-	-	-	GP103302	-	-	-	-	-	-	-	-
BAB1|472331761	-	hypothetical protein	COG0451	MG	Cell wall/membrane/envelope biogenesis	CELLULAR PROCESSES AND SIGNALING	GP103330	-	V529_33830	-	-	-	0.25	6.57e-265	down
XF1|449092950	-	hypothetical protein	COG0745	TK	Signal transduction mechanisms	CELLULAR PROCESSES AND SIGNALING	GP103389	-	-	-	-	-	-	-	-
BAB1|472329299	-	hypothetical protein	-	-	-	-	GP103402	-	-	-	-	-	-	-	-
BAB1|472329001	-	putative transcriptional regulator	COG2207	K	Transcription	INFORMATION STORAGE AND PROCESSING	GP103416	-	-	-	-	-	-	-	-
BAB1|472328995	-	glyoxalase/bleomycin resistance protein/dioxygenase	-	-	-	-	GP103444	-	-	-	-	-	-	-	-
BAB1|472330493	-	hypothetical protein	-	-	-	-	GP103455	-	-	-	-	-	-	-	-
BAB1|472330443	-	hypothetical protein	-	-	-	-	GP103456	-	-	-	-	-	-	-	-
BAB1|472330968	-	two-component sensor histidine kinase	COG0642	T	Signal transduction mechanisms	CELLULAR PROCESSES AND SIGNALING	GP103472	-	V529_26890	0.37	1.03e-16	down	-	-	-
XF1|449093592	-	hypothetical protein	-	-	-	-	GP103481	-	-	-	-	-	-	-	-
XF1|449095515	mntC	manganese ABC transporter membrane protein	COG1108	P	Inorganic ion transport and metabolism	METABOLISM	GP103484	-	-	-	-	-	-	-	-
HJ5|033240	-	lipoprotein	-	-	-	-	GP103486	-	-	-	-	-	-	-	-
BAB1|472332328	-	7,8-dihydro-8-oxoguanine-triphosphatase	COG1051	F	Nucleotide transport and metabolism	METABOLISM	GP103490	-	-	-	-	-	-	-	-
BAB1|472331831	-	hypothetical protein	-	-	-	-	GP103496	-	-	-	-	-	-	-	-
XF1|449094024	-	hypothetical protein	COG3212	S	Function unknown	POORLY CHARACTERIZED	GP103511	-	-	-	-	-	-	-	-
BAB1|472330037	-	hypothetical protein	-	-	-	-	GP103527	-	-	-	-	-	-	-	-
BAB1|472332259	-	putative ABC-transporter (permease)	-	-	-	-	GP103572	-	-	-	-	-	-	-	-
XF1|449093752	-	hypothetical protein	COG0561	R	General function prediction only	POORLY CHARACTERIZED	GP103580	-	-	-	-	-	-	-	-
HJ5|010500	mviM	neotrehalosadiamine biosynthesis dehydrogenase	-	-	-	-	GP103581	-	-	-	-	-	-	-	-
HJ5|013000	-	pyrroline-5-carboxylate reductase	-	-	-	-	GP103597	-	-	-	-	-	-	-	-
BAB1|472330543	-	protein YpmT	-	-	-	-	GP103608	-	-	-	-	-	-	-	-
XF1|449094877	-	hypothetical protein	COG4187	E	Amino acid transport and metabolism	METABOLISM	GP103611	-	-	-	-	-	-	-	-
XF1|449095221	yrzF	putative serine/threonine-protein kinase	COG2112	T	Signal transduction mechanisms	CELLULAR PROCESSES AND SIGNALING	GP103615	-	-	-	-	-	-	-	-
BAB1|472331453	-	putative acetyl-transferase	-	-	-	-	GP103626	-	-	-	-	-	-	-	-
BAB1|472331517	-	Na+/malate symporter	COG3493	C	Energy production and conversion	METABOLISM	GP103627	-	-	-	-	-	-	-	-
BAB1|472331910	-	flagellar protein FlaG	COG1334	N	Cell motility	CELLULAR PROCESSES AND SIGNALING	GP103636	-	-	-	-	-	-	-	-
HJ5|005380	-	transcriptional regulator	-	-	-	-	GP103654	-	-	-	-	-	-	-	-
BAB1|472332261	-	negative regulator of sigma-Y activity	-	-	-	-	GP103685	-	-	-	-	-	-	-	-
BAB1|472328772	-	two-component response regulator	COG3279	KT	Transcription	INFORMATION STORAGE AND PROCESSING	GP103690	-	-	-	-	-	-	-	-
XF1|449093847	yjbB	putative exporter	-	-	-	-	GP103698	-	-	-	-	-	-	-	-
BAB1|472331027	-	RNA polymerase sigma factor SigZ	COG1595	K	Transcription	INFORMATION STORAGE AND PROCESSING	GP103700	-	-	-	-	-	-	-	-
BAB1|472331438	-	putative UDP-glucose epimerase	COG0451	MG	Cell wall/membrane/envelope biogenesis	CELLULAR PROCESSES AND SIGNALING	GP103714	-	-	-	-	-	-	-	-
BAB1|472328727	-	putative exported hydrolase	COG2312	R	General function prediction only	POORLY CHARACTERIZED	GP103727	-	-	-	-	-	-	-	-
XF1|449093062	-	hypothetical protein	COG0596	R	General function prediction only	POORLY CHARACTERIZED	GP103743	-	-	-	-	-	-	-	-
spW23|305673230	ydfG	hypothetical protein	COG2128	S	Function unknown	POORLY CHARACTERIZED	GP103748	-	-	-	-	-	-	-	-
XF1|449093337	ydjP	putative peroxidase	COG0596	R	General function prediction only	POORLY CHARACTERIZED	GP103758	-	-	-	-	-	-	-	-
XF1|449093429	lplD	putative glycosidase	COG1486	G	Carbohydrate transport and metabolism	METABOLISM	GP103777	-	-	-	-	-	-	-	-
HJ5|007420	-	hypothetical protein	-	-	-	-	GP103778	-	-	-	-	-	-	-	-
BAB1|472329379	-	transcriptional regulator	-	-	-	-	GP103786	-	-	-	-	-	-	-	-
XF1|449093903	yjdG	putative acetyltransferase	COG1670	J	Translation, ribosomal structure and biogenesis	INFORMATION STORAGE AND PROCESSING	GP103794	-	-	-	-	-	-	-	-
HJ5|012340	-	oxidoreductase	-	-	-	-	GP103796	-	-	-	-	-	-	-	-
BAB1|472329755	-	ATPase possibly involved in protein degradation	COG0465	O	Posttranslational modification, protein turnover, chaperones	CELLULAR PROCESSES AND SIGNALING	GP103797	-	-	-	-	-	-	-	-
HJ5|013150	-	hypothetical protein	-	-	-	-	GP103799	-	-	-	-	-	-	-	-
XF1|449094034	ykoQ	putative metallophosphoesterase	COG1408	R	General function prediction only	POORLY CHARACTERIZED	GP103803	-	-	-	-	-	-	-	-
BAB1|472330367	-	hypothetical protein	-	-	-	-	GP103817	-	-	-	-	-	-	-	-
BAB1|472330876	-	hypothetical protein	COG0438	M	Cell wall/membrane/envelope biogenesis	CELLULAR PROCESSES AND SIGNALING	GP103827	-	-	-	-	-	-	-	-
HJ5|025210	-	transcriptional regulator	-	-	-	-	GP103837	-	-	-	-	-	-	-	-
BAB1|472331128	-	hypothetical protein	COG1115	E	Amino acid transport and metabolism	METABOLISM	GP103840	-	-	-	-	-	-	-	-
BAB1|472331464	-	hypothetical protein	COG4682	S	Function unknown	POORLY CHARACTERIZED	GP103858	-	-	-	-	-	-	-	-
BAB1|472331471	-	L-rhamnose isomerase	COG4806	G	Carbohydrate transport and metabolism	METABOLISM	GP103859	-	-	-	-	-	-	-	-
BAB1|472331473	-	rhamnulokinase	COG1070	G	Carbohydrate transport and metabolism	METABOLISM	GP103860	-	-	-	-	-	-	-	-
XF1|449095684	pucJ	uric acid permease	COG2233	F	Nucleotide transport and metabolism	METABOLISM	GP103863	-	-	-	-	-	-	-	-
XF1|449095853	yvbX	putative epimerase modification of peptidoglycan	COG3858	R	General function prediction only	POORLY CHARACTERIZED	GP103874	-	-	-	-	-	-	-	-
BAB1|472332123	-	YwiA protein	COG0535	R	General function prediction only	POORLY CHARACTERIZED	GP103892	-	-	-	-	-	-	-	-
BAB1|472332157	-	putative transporter	COG5006	R	General function prediction only	POORLY CHARACTERIZED	GP103898	-	-	-	-	-	-	-	-
BAB1|472332394	-	hypothetical protein	COG5039	GM	Carbohydrate transport and metabolism	METABOLISM	GP103908	-	-	-	-	-	-	-	-
BAB1|472332498	-	integral inner membrane protein	-	-	-	-	GP103914	-	-	-	-	-	-	-	-
XF1|449096217	ywgB	putative transcriptional regulator	COG1959	K	Transcription	INFORMATION STORAGE AND PROCESSING	GP103940	-	-	-	-	-	-	-	-
HJ5|025940	-	hypothetical protein	-	-	-	-	GP103941	-	-	-	-	-	-	-	-
BAB1|472332423	-	response regulator aspartate phosphatase	-	-	-	-	GP103945	-	-	-	-	-	-	-	-
BAB1|472328688	-	hypothetical protein	COG0288	P	Inorganic ion transport and metabolism	METABOLISM	GP103947	-	-	-	-	-	-	-	-
BAB1|472329902	-	putative peptidoglycan binding protein	COG1388	M	Cell wall/membrane/envelope biogenesis	CELLULAR PROCESSES AND SIGNALING	GP103968	-	-	-	-	-	-	-	-
LL3|384166596	-	hypothetical protein	-	-	-	-	GP103970	-	-	-	-	-	-	-	-
XF1|449094582	yobR	putative acetyltransferase	-	-	-	-	GP103977	-	-	-	-	-	-	-	-
BAB1|472330711	-	hypothetical protein	COG3478	R	General function prediction only	POORLY CHARACTERIZED	GP103978	-	-	-	-	-	-	-	-
BAB1|472332199	-	transport protein YwcJ	COG2116	P	Inorganic ion transport and metabolism	METABOLISM	GP103995	-	-	-	-	-	-	-	-
BAB1|472332376	-	protein YxcD	-	-	-	-	GP104000	-	-	-	-	-	-	-	-
XF1|449092958	-	hypothetical protein	-	-	-	-	GP104036	-	-	-	-	-	-	-	-
HJ5|018090	-	hypothetical protein	-	-	-	-	GP104043	-	-	-	-	-	-	-	-
XF1|449094558	-	hypothetical protein	-	-	-	-	GP104046	-	-	-	-	-	-	-	-
BAB1|472332283	-	putative sensor-like histidine kinase protein YxjM	COG4585	T	Signal transduction mechanisms	CELLULAR PROCESSES AND SIGNALING	GP104055	-	-	-	-	-	-	-	-
BAB1|472329611	-	PadR family transcriptional regulator	COG1695	K	Transcription	INFORMATION STORAGE AND PROCESSING	GP104097	-	-	-	-	-	-	-	-
XF1|449096170	rpoE	DNA-directed RNA polymerase subunit delta	COG3343	K	Transcription	INFORMATION STORAGE AND PROCESSING	GP104115	-	-	-	-	-	-	-	-
BAB1|472332406	-	protein YyzN	-	-	-	-	GP104116	-	-	-	-	-	-	-	-
BAB1|472329049	-	hypothetical protein	-	-	-	-	GP104170	-	-	-	-	-	-	-	-
BAB1|472329104	-	hypothetical protein	-	-	-	-	GP104172	-	-	-	-	-	-	-	-
XF1|449093880	-	hypothetical protein	-	-	-	-	GP104175	-	-	-	-	-	-	-	-
HJ5|017810	-	hypothetical protein	-	-	-	-	GP104176	-	-	-	-	-	-	-	-
HJ5|039260	-	hypothetical protein	-	-	-	-	GP104178	-	-	-	-	-	-	-	-
BAB1|472331127	-	hypothetical protein	-	-	-	-	GP104179	-	-	-	-	-	-	-	-
XF1|449095411	-	hypothetical protein	-	-	-	-	GP104180	-	-	-	-	-	-	-	-
XF1|449096516	-	hypothetical protein	-	-	-	-	GP104187	-	-	-	-	-	-	-	-
XF1|449093802	-	hypothetical protein	-	-	-	-	GP104216	-	-	-	-	-	-	-	-
XF1|449096537	yyaP	putative oxidoreductase	COG0262	H	Coenzyme transport and metabolism	METABOLISM	GP104224	-	-	-	-	-	-	-	-
HJ5|024880	-	hypothetical protein	-	-	-	-	GP104227	-	-	-	-	-	-	-	-
XF1|449093182	prkC5	Serine/threonine protein kinase	COG0515	RTKL	General function prediction only	POORLY CHARACTERIZED	GP104295	-	-	-	-	-	-	-	-
HJ5|036090	-	hypothetical protein	-	-	-	-	GP104350	-	-	-	-	-	-	-	-
HJ5|019230	-	transcriptional regulator	-	-	-	-	GP104396	-	-	-	-	-	-	-	-
XF1|449093043	-	hypothetical protein	-	-	-	-	GP104460	-	-	-	-	-	-	-	-
BAB1|472330530	-	hypothetical protein	-	-	-	-	GP104585	-	-	-	-	-	-	-	-
BAB1|472328756	-	hypothetical protein	-	-	-	-	GP104615	-	-	-	-	-	-	-	-
BAB1|472332429	-	putative signal transduction histidine kinase	COG5002	T	Signal transduction mechanisms	CELLULAR PROCESSES AND SIGNALING	GP105084	-	-	-	-	-	-	-	-
BAB1|472331737	-	hypothetical protein	COG5428	S	Function unknown	POORLY CHARACTERIZED	GP105247	-	-	-	-	-	-	-	-
BAB1|472332322	-	hypothetical protein	-	-	-	-	GP105253	-	-	-	-	-	-	-	-

[truncated: 6 more sheets: S11, S12, S13, S14, S15, S16]
