# Supplementary material for: Comparative Genomic Analysis of Bacillus amyloliquefaciens and Bacillus subtilis Reveals Evolutional Traits for Adaptation to Plant-Associated Habitats
Source: Front Microbiol. 2016 Dec 20;7:2039. doi: 10.3389/fmicb.2016.02039 (PMC5169363; doi:10.3389/fmicb.2016.02039)
Supplement: Data Sheet 1 — Orthologous groups derived from OrthoMCL. [file DataSheet1.XLSX]

## Sheet: DATASET S1
DATASET S1 Orthologous groups derived from OrthoMCL.
GP100000: CC178|556557485 CC178|556557214 CC178|556557488 CC178|556557216 CC178|556557215 CC178|556557217 CC178|556557219 CC178|556558014 CC178|556557487 CC178|556557486 CC178|556558012 CC178|556558017 CC178|556558016 CC178|556557218 CC178|556558013 CC178|556558015 CC178|556557489 DSM7|308173677 DSM7|308173680 DSM7|308173678 DSM7|308173679 DSM7|308173681 FZB42|154686131 FZB42|154685867 FZB42|1546…
GP100001: CC178|556556085 CC178|556556086 CC178|556557643 CC178|556557615 CC178|556557644 CC178|556557645 CC178|556557646 CC178|556557616 CC178|556558606 CC178|556558748 CC178|556557614 CC178|556556087 CC178|556557642 DSM7|308172203 DSM7|308172204 DSM7|308173803 DSM7|308173830 DSM7|308173804 DSM7|308174883 DSM7|308173802 DSM7|308172205 DSM7|308173829 FZB42|154684834 FZB42|154684835 FZB42|15468627…
GP100002: CC178|556556710 CC178|556558129 CC178|556556715 CC178|556558676 DSM7|308172939 DSM7|308172943 DSM7|308174819 DSM7|308174268 FZB42|154685412 FZB42|154686738 FZB42|154685416 FZB42|154687239 IT45|451347734 IT45|451347730 IT45|451345744 IT45|451346315 LFB112|568176613 LFB112|568176617 LFB112|568178544 LFB112|568178040 LL3|384163425 LL3|384163430 LL3|384165574 LL3|384165055 TA208|384158492 T…
GP100003: CC178|556558667 CC178|556558668 CC178|556558670 CC178|556558669 DSM7|308174811 DSM7|308174812 DSM7|308174813 DSM7|308174814 FZB42|154687230 FZB42|154687231 FZB42|154687233 FZB42|154687232 IT45|451345750 IT45|451345753 IT45|451345751 IT45|451345752 LFB112|568178535 LFB112|568178536 LFB112|568178537 LFB112|568178538 LL3|384165565 LL3|384165566 LL3|384165567 LL3|384165568 TA208|384160677 T…
GP100004: CC178|556555992 CC178|556559545 CC178|556559382 CC178|556559622 DSM7|308172110 DSM7|308175653 DSM7|308175501 DSM7|308175735 FZB42|154684746 FZB42|154688044 FZB42|154687895 FZB42|154688123 IT45|451344850 IT45|451345069 IT45|451344922 IT45|451348386 LFB112|568175977 LFB112|568179343 LFB112|568179195 LFB112|568179410 LL3|384162629 LL3|384166457 LL3|384166295 LL3|384166540 TA208|384157834 T…
GP100005: CC178|556556483 CC178|556556526 CC178|556558904 DSM7|308172587 DSM7|308172631 DSM7|308175069 DSM7|308175068 FZB42|154685206 FZB42|154685246 FZB42|154687449 IT45|451347906 IT45|451347951 IT45|451345530 LFB112|568176396 LFB112|568176441 LFB112|568178756 LL3|384163141 LL3|384163189 LL3|384165838 LL3|384165839 TA208|384158261 TA208|384158305 TA208|384160949 XH7|384167307 XH7|384167355 XH7|3…
GP100007: CC178|556556028 CC178|556556532 CC178|556558675 DSM7|308172146 DSM7|308172638 DSM7|308174818 FZB42|154684779 FZB42|154685252 FZB42|154687238 IT45|451345745 IT45|451348355 IT45|451347900 LFB112|568176010 LFB112|568176447 LFB112|568178543 LL3|384162668 LL3|384163195 LL3|384165572 TA208|384157868 TA208|384158311 TA208|384160684 XH7|384166887 XH7|384167361 XH7|384169764 Y2|387896778 Y2|3878…
GP100006: CC178|556556450 CC178|556557680 CC178|556556949 CC178|556556943 DSM7|308173712 FZB42|154685177 FZB42|154686315 FZB42|154685635 FZB42|154685630 IT45|451347449 IT45|451347973 IT45|451348156 LFB112|568176374 LFB112|568176855 LFB112|568177708 LFB112|568177529 LL3|384164772 LL3|384163120 TA208|384158791 TA208|384159838 XH7|384167854 XH7|384168904 XH7|384167283 Y2|387897199 Y2|387897729 AS43|…
GP100008: CC178|556555765 CC178|556557588 DSM7|308171897 DSM7|308173787 FZB42|154684524 FZB42|154686223 IT45|451346822 IT45|451348605 LFB112|568175756 LFB112|568177474 LL3|384162410 LL3|384164370 TA208|384157618 TA208|384159200 XH7|384166630 XH7|384168245 Y2|387896530 Y2|387898529 AS43|429503537 AS43|429505359 CAB946|375360696 CAB946|375362439 NAUB3|549695951 NAUB3|549697897 UCMB5033|530567819 UC…
GP100009: CC178|556555766 CC178|556557589 DSM7|308171898 DSM7|308173788 FZB42|154684525 FZB42|154686224 IT45|451346821 IT45|451348604 LFB112|568175757 LFB112|568177475 LL3|384162411 LL3|384164371 TA208|384157619 TA208|384159199 XH7|384166631 XH7|384168244 Y2|387896531 Y2|387898530 AS43|429503538 AS43|429505360 CAB946|375360697 CAB946|375362440 NAUB3|549695952 NAUB3|549697896 UCMB5033|530567820 UC…
GP100010: CC178|556555852 CC178|556557119 DSM7|308171976 DSM7|308173340 FZB42|154684604 FZB42|154685779 IT45|451347266 IT45|451348524 LFB112|568175836 LFB112|568177035 LL3|384162492 LL3|384163862 TA208|384157699 TA208|384159646 XH7|384166714 XH7|384168705 Y2|387896613 Y2|387897893 AS43|429503620 AS43|429504911 CAB946|375360776 CAB946|375362013 NAUB3|549696030 NAUB3|549698361 UCMB5033|530567900 UC…
GP100011: CC178|556556868 CC178|556557318 DSM7|308173088 DSM7|308173514 FZB42|154685558 FZB42|154685968 IT45|451347078 IT45|451347584 LFB112|568176768 LFB112|568177222 LL3|384163594 LL3|384164099 TA208|384159466 TA208|384159982 XH7|384168513 XH7|384169047 Y2|387897622 Y2|387898129 AS43|429504602 AS43|429505103 CAB946|375361775 CAB946|375362196 NAUB3|549698162 NAUB3|549698615 UCMB5033|530568865 UC…
GP100012: CC178|556557152 CC178|556558154 DSM7|308173365 DSM7|308174290 FZB42|154685809 FZB42|154686762 IT45|451347237 IT45|451346293 LFB112|568177061 LFB112|568178062 LL3|384163891 LL3|384165078 TA208|384159618 TA208|384160148 XH7|384168675 XH7|384169216 Y2|387897923 Y2|387899133 AS43|429504942 AS43|429505909 CAB946|375362038 CAB946|375363033 NAUB3|549697196 NAUB3|549698327 UCMB5033|530569137 UC…
GP100013: CC178|556557207 CC178|556557447 DSM7|308173418 DSM7|308173641 FZB42|154685860 FZB42|154686095 IT45|451346949 IT45|451347186 LFB112|568177112 LFB112|568177349 LL3|384163947 LL3|384164226 TA208|384159339 TA208|384159564 XH7|384168386 XH7|384168619 Y2|387897979 Y2|387898259 AS43|429504996 AS43|429505232 CAB946|375362091 CAB946|375362323 NAUB3|549698033 NAUB3|549698272 UCMB5033|530569190 UC…
GP100014: CC178|556557256 CC178|556559428 DSM7|308173455 DSM7|308175543 FZB42|154685909 FZB42|154687941 IT45|451345030 IT45|451347140 LFB112|568177160 LFB112|568179234 LL3|384164035 LL3|384166338 TA208|384159528 TA208|384161433 XH7|384168579 XH7|384170536 Y2|387898066 Y2|387900471 AS43|429505043 AS43|429507117 CAB946|375362137 CAB946|375364254 NAUB3|549698221 NAUB3|549699680 UCMB5033|530569233 UC…
GP100015: CC178|556558686 CC178|556558687 DSM7|308174827 DSM7|308174828 FZB42|154687247 FZB42|154687248 IT45|451345733 IT45|451345734 LFB112|568178554 LFB112|568178555 LL3|384165583 LL3|384165584 TA208|384160694 TA208|384160695 XH7|384169775 XH7|384169776 Y2|387899727 Y2|387899728 AS43|429506406 AS43|429506407 CAB946|375363563 CAB946|375363564 NAUB3|549698967 NAUB3|549698968 UCMB5033|530570735 UC…
GP100016: CC178|556556469 CC178|556558256 DSM7|308172586 DSM7|308174413 FZB42|154685194 FZB42|154686856 IT45|451346197 IT45|451347953 LFB112|568176394 LFB112|568178158 LL3|384163139 LL3|384165181 TA208|384158259 TA208|384160246 XH7|384167305 XH7|384169320 Y2|387897218 Y2|387899237 AS43|429504215 AS43|429506005 CAB946|375361398 CAB946|375363128 NAUB3|549696615 NAUB3|549697082 UCMB5033|530568510 UC…
GP100017: CC178|556556977 CC178|556558265 DSM7|308173196 DSM7|308174421 FZB42|154685660 FZB42|154686862 IT45|451346190 IT45|451347427 LFB112|568176876 LFB112|568178165 LL3|384163704 LL3|384165189 TA208|384159795 TA208|384160252 XH7|384168862 XH7|384169328 Y2|387897756 Y2|387899244 AS43|429504764 AS43|429506012 CAB946|375361868 CAB946|375363136 NAUB3|549697075 NAUB3|549698508 UCMB5033|530568963 UC…
GP100018: CC178|556558553 CC178|556559307 DSM7|308175433 FZB42|154687127 FZB42|154687820 IT45|451345138 IT45|451345858 LFB112|568178434 LFB112|568179135 LL3|384165459 LL3|384166228 TA208|384160520 TA208|384161324 XH7|384169605 XH7|384170422 Y2|387899594 Y2|387900354 AS43|429506288 AS43|429506998 CAB946|375363405 CAB946|375364145 NAUB3|549699566 NAUB3|549698810 UCMB5033|530570600 UCMB5033|53057131…
GP100019: CC178|556557922 CC178|556559386 DSM7|308174088 DSM7|308175505 FZB42|154686542 FZB42|154687898 IT45|451345066 IT45|451346518 LFB112|568177837 LFB112|568179198 LL3|384164862 LL3|384166299 TA208|384158697 TA208|384161395 XH7|384167759 XH7|384170495 Y2|387898904 Y2|387900430 AS43|429505684 AS43|429507079 CAB946|375362810 CAB946|375364218 NAUB3|549697420 NAUB3|549699639 UCMB5033|530570016 UC…
GP100020: CC178|556558961 CC178|556558966 DSM7|308175122 DSM7|308175127 FZB42|154687506 FZB42|154687511 IT45|451345464 IT45|451345469 LFB112|568178814 LFB112|568178819 LL3|384165891 LL3|384165896 TA208|384161003 TA208|384161008 XH7|384170086 XH7|384170091 Y2|387900000 Y2|387900006 AS43|429506675 AS43|429506680 CAB946|375363821 CAB946|375363826 NAUB3|549699243 NAUB3|549699248 UCMB5033|530571001 UC…
GP100021: CC178|556556515 CC178|556559518 DSM7|308172620 DSM7|308175622 FZB42|154685235 FZB42|154688017 IT45|451347917 IT45|451344951 LFB112|568176430 LFB112|568179311 LL3|384163178 LL3|384166425 TA208|384158294 TA208|384161515 XH7|384167344 XH7|384170626 Y2|387897259 Y2|387900565 AS43|429504263 AS43|429507193 CAB946|375361443 CAB946|375364330 NAUB3|549696654 NAUB3|549699759 UCMB5033|530568540 UC…
GP100022: CC178|556556995 CC178|556556994 DSM7|308173213 DSM7|308173212 FZB42|154685675 FZB42|154685674 IT45|451347411 IT45|451347412 LFB112|568176893 LFB112|568176892 LL3|384163720 LL3|384163719 TA208|384159780 TA208|384159781 XH7|384168846 XH7|384168847 Y2|387897773 Y2|387897772 AS43|429504779 AS43|429504780 CAB946|375361883 NAUB3|549698492 NAUB3|549698493 UCMB5033|530568978 UCMB5033|530568977 …
GP100023: CC178|556556064 CC178|556559384 DSM7|308172185 DSM7|308175503 FZB42|154684814 FZB42|154687897 IT45|451345067 IT45|451348320 LFB112|568176045 LFB112|568179197 LL3|384162702 LL3|384166297 TA208|384157904 TA208|384161393 XH7|384166923 XH7|384170493 Y2|387896815 Y2|387900428 AS43|429503820 AS43|429507078 CAB946|375360978 CAB946|375364217 NAUB3|549696233 NAUB3|549699638 UCMB5033|530568115 UC…
GP100024: CC178|556556065 CC178|556556433 DSM7|308172186 DSM7|308172552 FZB42|154684815 FZB42|154685161 IT45|451347985 IT45|451348319 LFB112|568176046 LFB112|568176362 LL3|384162703 LL3|384163106 TA208|384157905 TA208|384158229 XH7|384166924 XH7|384167269 Y2|387896816 Y2|387897180 AS43|429503821 AS43|429504172 CAB946|375360979 CAB946|375361367 NAUB3|549696234 NAUB3|549696578 UCMB5033|530568116 UC…
GP100025: CC178|556556704 CC178|556557713 DSM7|308172934 DSM7|308173896 FZB42|154685407 FZB42|154686341 IT45|451346709 IT45|451347739 LFB112|568176608 LFB112|568177636 LL3|384163420 LL3|384164491 TA208|384158487 TA208|384159092 XH7|384167536 XH7|384168132 Y2|387897454 Y2|387898658 AS43|429504445 AS43|429505478 CAB946|375361623 CAB946|375362599 NAUB3|549698773 NAUB3|549697782 UCMB5033|530568717 UC…
GP100026: CC178|556559451 CC178|556559466 DSM7|308175567 DSM7|308175580 FZB42|154687964 FZB42|154687977 IT45|451344995 IT45|451345008 LFB112|568179254 LFB112|568179267 LL3|384166364 LL3|384166379 TA208|384161457 TA208|384161471 XH7|384170562 XH7|384170579 Y2|387900513 AS43|429507138 AS43|429507150 CAB946|375364276 CAB946|375364289 NAUB3|549699703 NAUB3|549699718 UCMB5033|530571450 UCMB5033|530571…
GP100027: CC178|556557213 CC178|556558022 CC178|556557480 DSM7|308173672 FZB42|154685866 FZB42|154686639 FZB42|154686126 IT45|451346418 IT45|451346917 IT45|451347180 LFB112|568177118 LFB112|568177936 LFB112|568177383 LL3|384164257 Y2|387897985 Y2|387899007 Y2|387898295 AS43|429505003 AS43|429505782 AS43|429505264 CAB946|375362097 CAB946|375362911 CAB946|375362355 NAUB3|549697323 NAUB3|549697998 N…
GP100028: CC178|556559535 CC178|556557743 DSM7|308175639 DSM7|308173923 FZB42|154688034 FZB42|154686368 IT45|451346678 LFB112|568177666 LL3|384166443 LL3|384164521 TA208|384161532 TA208|384159062 XH7|384170644 XH7|384168101 Y2|387898689 AS43|429505509 AS43|429507216 CAB946|375362627 NAUB3|549697754 UCMB5033|530571523 UCMB5033|530569685 UCMB5036|452857529 UCMB5036|452855886 UCMB5113|530616291 UCMB…
GP100029: CC178|556556070 CC178|556556072 DSM7|308172191 FZB42|154684820 FZB42|154684822 IT45|451348314 LFB112|568176051 LL3|384162708 TA208|384157910 XH7|384166929 Y2|387896822 Y2|387896824 AS43|429503826 CAB946|375360984 NAUB3|549696239 NAUB3|549696241 UCMB5033|530568121 UCMB5033|530568123 UCMB5036|452854362 UCMB5036|452854364 UCMB5113|530613095 UCMB5113|530613097 YAB9601|384263924 YAB9601|3842…
GP100030: CC178|556557552 DSM7|308172847 DSM7|308174965 DSM7|308174785 DSM7|308173753 FZB42|154686192 IT45|451346171 IT45|451346854 LFB112|568177442 LFB112|568177536 LL3|384164336 LL3|384165730 LL3|384164758 TA208|384158803 TA208|384160637 TA208|384160785 TA208|384159234 XH7|384167865 XH7|384169721 XH7|384169866 XH7|384168280 Y2|387898343 Y2|387899265 Y2|387898772 Y2|387898495 AS43|429505327 CAB9…
GP100031: CC178|556558441 DSM7|308173840 DSM7|308174589 FZB42|154687027 IT45|451345956 LFB112|568178337 LL3|384165362 TA208|384159142 TA208|384160424 XH7|384168187 XH7|384169504 Y2|387898600 Y2|387899483 AS43|429506182 CAB946|375363306 NAUB3|549696899 UCMB5033|530569608 UCMB5033|530570501 UCMB5036|452856544 UCMB5113|530615299 YAB9601|384265612 YAB9601|384266444 SQR9|V529_28870 NJN6|AW02_027510 bs…
GP100032: CC178|556557875 CC178|556558894 DSM7|308174043 DSM7|308175058 FZB42|154686499 FZB42|154687440 IT45|451345540 IT45|451346564 LFB112|568177791 LFB112|568178746 LL3|384164818 LL3|384165828 TA208|384158743 TA208|384160939 XH7|384167806 XH7|384170022 Y2|387898855 Y2|387899932 AS43|429505638 AS43|429506605 CAB946|375362765 CAB946|375363753 NAUB3|549697465 NAUB3|549699163 UCMB5033|530569971 UC…
GP100033: CC178|556558521 CC178|556558660 DSM7|308174650 DSM7|308174768 FZB42|154687099 FZB42|154687223 IT45|451345889 IT45|451345766 LFB112|568178403 LFB112|568178528 LL3|384165427 LL3|384165555 TA208|384160489 TA208|384160612 XH7|384169570 XH7|384169701 Y2|387899561 Y2|387899698 AS43|429506257 AS43|429506380 CAB946|375363374 CAB946|375363497 NAUB3|549696831 NAUB3|549698939 UCMB5033|530570570 UC…
GP100034: CC178|556556359 DSM7|308172417 FZB42|154685089 IT45|451348057 LFB112|568176292 LL3|384162959 TA208|384158153 XH7|384167190 Y2|387897100 AS43|429504098 CAB946|375361235 NAUB3|549696499 UCMB5033|530568378 UCMB5036|452854598 UCMB5113|530613355 YAB9601|384264178 SQR9|V529_05570 NJN6|AW02_005450 bs168|16077690 bs168|16077893 bs168|255767418 bs6051|470160782 bs6051|470160986 bs6051|470161943 …
GP100035: CC178|556557033 DSM7|308173267 FZB42|154685706 IT45|451347344 LFB112|568176959 LL3|384163779 TA208|384159724 XH7|384168787 Y2|387897809 Y2|387900699 AS43|429504833 CAB946|375361940 NAUB3|549698439 NAUB3|549699881 UCMB5033|530569030 UCMB5036|452855236 UCMB5113|530613995 YAB9601|384264838 YAB9601|384267556 SQR9|V529_12200 NJN6|AW02_013190 bs168|255767298 bs168|255767873 bs6051|470161459 b…
GP100037: CC178|556557144 DSM7|308173357 FZB42|154685799 IT45|451347247 LFB112|568177053 LL3|384163883 TA208|384159627 XH7|384168683 Y2|387897914 AS43|429504934 CAB946|375362030 NAUB3|549698337 UCMB5033|530569129 UCMB5036|452855333 UCMB5113|530614093 YAB9601|384264932 SQR9|V529_13230 NJN6|AW02_014110 bs168|16077304 bs168|16078453 bs6051|470160385 bs6051|470161566 bsBAB|472328730 bsBAB|472329916 b…
GP100038: CC178|556557482 CC178|556558009 DSM7|308173674 FZB42|154686128 FZB42|154686626 IT45|451346431 IT45|451346915 LFB112|568177385 LFB112|568177922 LL3|384164259 TA208|384159307 XH7|384168353 Y2|387898297 Y2|387898991 AS43|429505266 AS43|429505769 CAB946|375362357 CAB946|375362896 NAUB3|549697336 NAUB3|549697996 UCMB5033|530569456 UCMB5033|530570097 UCMB5036|452855661 UCMB5036|452856136 UCMB…
GP100039: CC178|556559598 DSM7|308175699 FZB42|154688098 IT45|451344876 LFB112|568179390 LL3|384166503 TA208|384161592 XH7|384170707 Y2|387900653 AS43|429507280 CAB946|375364403 NAUB3|549699835 UCMB5033|530571582 UCMB5036|452857590 UCMB5113|530616348 YAB9601|384267511 SQR9|V529_39660 NJN6|AW02_037980 bs168|16077629 bs168|255767625 bs6051|470160725 bs6051|470162919 bsBAB|472329062 bsBAB|472331050 …
GP100040: CC178|556559005 DSM7|308175157 FZB42|154687545 IT45|451345427 LFB112|568178851 LL3|384165932 TA208|384161040 XH7|384170126 Y2|387900031 AS43|429506717 CAB946|375363861 NAUB3|549699268 UCMB5033|530571041 UCMB5036|452857047 UCMB5113|530615805 YAB9601|384266948 SQR9|V529_34070 NJN6|AW02_032570 bs168|16079010 bs168|16081059 bs6051|470162145 bs6051|470164230 bsBAB|472330502 bsBAB|472332398 b…
GP100041: CC178|556558033 DSM7|308174177 FZB42|154686648 IT45|451346409 LFB112|568177945 LL3|384164957 TA208|384160033 XH7|384169097 Y2|387899019 AS43|429505791 CAB946|375362920 NAUB3|549697313 UCMB5033|530570118 UCMB5036|452856155 UCMB5113|530614904 YAB9601|384266000 SQR9|V529_24890 NJN6|AW02_023710 bs168|16081060 bs168|50812264 bs6051|470162593 bs6051|470164231 bsBAB|472330768 bsBAB|472332399 b…
GP100042: CC178|556559509 DSM7|308175615 FZB42|154688011 IT45|451344958 LFB112|568179304 LL3|384166417 TA208|384161508 XH7|384170618 Y2|387900556 AS43|429507186 CAB946|375364324 NAUB3|549699752 UCMB5033|530571496 UCMB5036|452857506 UCMB5113|530616261 YAB9601|384267424 SQR9|V529_38870 NJN6|AW02_037100 bs168|255767819 bs168|255767820 bs6051|470164118 bs6051|470164119 bsBAB|472332289 bsBAB|472332290…
GP100043: CC178|556557326 DSM7|308173521 FZB42|154685975 IT45|451347070 LFB112|568177229 LL3|384164107 TA208|384159458 XH7|384168505 Y2|387898137 CAB946|375362203 NAUB3|549698155 UCMB5033|530569298 UCMB5036|452855506 UCMB5113|530614263 YAB9601|384265140 SQR9|V529_14980 NJN6|AW02_015860 bs168|16078623 bs168|50812214 bs6051|470161251 bs6051|470161739 bsBAB|472329595 bsBAB|472330092 bsBSP1|430756400…
GP100044: CC178|556557833 DSM7|308174001 FZB42|154686457 IT45|451346606 LFB112|568177751 LL3|384164604 TA208|384158982 XH7|384168017 Y2|387898815 AS43|429505597 CAB946|375362723 NAUB3|549697648 UCMB5036|452855971 UCMB5113|530614718 YAB9601|384265807 SQR9|V529_22920 NJN6|AW02_021770 bs168|16079264 bs168|16080297 bs6051|470162408 bs6051|470163457 bsBAB|472330581 bsBAB|472331601 bsBSP1|430757950 bsB…
GP100047: CC178|556557553 DSM7|308173755 FZB42|154686193 IT45|451346853 LFB112|568177443 LL3|384164625 LL3|384164338 TA208|384159232 TA208|384158967 XH7|384168278 XH7|384168003 Y2|387898439 Y2|387898496 AS43|429505328 CAB946|375362409 NAUB3|549697629 NAUB3|549697927 UCMB5033|530569788 UCMB5033|530569515 UCMB5036|452855718 UCMB5113|530614479 YAB9601|384265460 YAB9601|384265515 SQR9|V529_20110 SQR9…
GP100036: CC178|556559421 CC178|556559556 CC178|556558153 FZB42|154686761 FZB42|154688057 FZB42|154687934 IT45|451344864 AS43|429505411 AS43|429507110 AS43|429507340 UCMB5033|530570844 UCMB5036|452857240 UCMB5036|452857246 UCMB5113|530613085 bsRO1|384177678 bsnat|428277724 bsnat|428279495 bsnat|428281089 bsnat|428279594 bsnat|428278800 bsnat|428278643 bsnat|428278267 bsnat|428278235 bsnat|4282781…
GP100045: CC178|556557021 DSM7|308172491 DSM7|308172756 DSM7|308173259 FZB42|154685698 IT45|451347354 LFB112|568176949 LL3|384163320 LL3|384163770 TA208|384159844 TA208|384159732 XH7|384168912 XH7|384168796 Y2|387897798 AS43|429504825 CAB946|375362502 CAB946|375361932 NAUB3|549698447 UCMB5033|530569022 UCMB5036|452855228 UCMB5113|530613987 YAB9601|384264829 SQR9|V529_12100 NJN6|AW02_018890 NJN6|A…
GP100046: CC178|556559432 CC178|556556965 DSM7|308175547 FZB42|154687945 FZB42|154685648 IT45|451347439 LFB112|568176865 LL3|384166342 TA208|384161437 XH7|384170540 Y2|387900476 Y2|387897743 AS43|429504751 CAB946|375361857 NAUB3|549699684 NAUB3|549698521 UCMB5033|530571435 UCMB5033|530568950 UCMB5036|452857441 UCMB5036|452855152 UCMB5113|530616194 UCMB5113|530613917 YAB9601|384267355 YAB9601|3842…
GP100048: CC178|556557510 DSM7|308172805 DSM7|308173698 FZB42|154686151 IT45|451346890 LFB112|568177410 LL3|384164287 TA208|384159280 TA208|384158958 XH7|384168325 XH7|384167998 Y2|387898324 Y2|387898436 AS43|429505291 CAB946|375362382 NAUB3|549697623 NAUB3|549697971 UCMB5033|530569481 UCMB5036|452855686 UCMB5113|530614445 YAB9601|384265327 YAB9601|384265456 SQR9|V529_16820 SQR9|V529_20190 NJN6|A…
GP100049: CC178|556559119 DSM7|308175268 FZB42|154687651 IT45|451345312 LFB112|568178959 LL3|384166047 TA208|384161153 XH7|384170242 Y2|387900164 AS43|429506829 CAB946|375363971 NAUB3|549699392 UCMB5033|530571149 UCMB5036|452857158 UCMB5113|530615914 YAB9601|384267070 SQR9|V529_35190 NJN6|AW02_033640 bs168|16080589 bs6051|470163755 bsBAB|472331911 bsBAB|472331888 bsBSP1|430756682 bsBSn5|321313083…
GP100050: CC178|556556315 DSM7|308172378 FZB42|154685048 LL3|384162917 TA208|384158113 XH7|384167146 Y2|387897051 AS43|429504057 NAUB3|549696454 UCMB5033|530568336 UCMB5036|452854558 UCMB5113|530613313 YAB9601|384264133 bs168|16077591 bs168|16078013 bs6051|470160683 bs6051|470161109 bsBAB|472329010 bsBAB|472329450 bsBSP1|430756818 bsBSP1|430759271 bsBSn5|321314176 bsBSn5|321314672 bsQ928|40277474…
GP100052: CC178|556557000 DSM7|308173220 DSM7|308172492 FZB42|154685680 IT45|451347394 IT45|451347456 LFB112|568176910 LL3|384163729 TA208|384159772 XH7|384168837 Y2|387897778 AS43|429504785 CAB946|375361892 CAB946|375361304 NAUB3|549698487 UCMB5033|530568983 UCMB5033|530568412 UCMB5036|452855189 UCMB5113|530613949 YAB9601|384264811 SQR9|V529_11910 NJN6|AW02_012720 bs168|16078311 bs6051|470161411…
GP100053: CC178|556557511 DSM7|308172806 DSM7|308173699 FZB42|154686152 IT45|451346889 LFB112|568177411 LL3|384164288 LL3|384164629 TA208|384159279 XH7|384168324 Y2|387898325 Y2|387898437 AS43|429505292 CAB946|375362383 NAUB3|549697970 UCMB5033|530569482 UCMB5036|452855687 UCMB5113|530614446 YAB9601|384265328 YAB9601|384265457 SQR9|V529_16830 NJN6|AW02_008260 NJN6|AW02_017660 bs168|16078802 bs168…
GP100054: DSM7|308174772 IT45|451345760 LL3|384165559 TA208|384160618 XH7|384169707 Y2|387899505 Y2|387899842 AS43|429506519 CAB946|375363500 NAUB3|549699076 NAUB3|549696879 UCMB5033|530570843 UCMB5036|452856857 UCMB5113|530615320 YAB9601|384266771 YAB9601|384266464 bs168|255767178 bs6051|470160846 bsBAB|472329183 bsBAB|472330992 bsBSP1|430757219 bsBSP1|430756340 bsBSn5|321314410 bsQ928|402774911…
GP100055: CC178|556557679 DSM7|308173713 FZB42|154686314 IT45|451348157 LFB112|568177707 Y2|387898479 Y2|387898623 AS43|429503998 AS43|429505548 CAB946|375362672 NAUB3|549697698 NAUB3|549697811 UCMB5033|530569628 UCMB5036|452855697 UCMB5036|452855924 UCMB5036|452855830 UCMB5113|530614593 YAB9601|384265500 YAB9601|384265633 SQR9|V529_04750 SQR9|V529_19070 NJN6|AW02_020730 bs168|16078959 bs6051|470…
GP100056: CC178|556558795 DSM7|308173714 DSM7|308174929 FZB42|154687346 IT45|451345629 LFB112|568178656 LL3|384164769 LL3|384165692 TA208|384160847 XH7|384169924 AS43|429506511 CAB946|375363664 NAUB3|549697512 NAUB3|549699069 UCMB5033|530570836 UCMB5033|530569924 UCMB5036|452856850 UCMB5113|530615615 YAB9601|384266764 YAB9601|384265343 SQR9|V529_21660 SQR9|V529_32070 NJN6|AW02_030640 bs168|160802…
GP100057: CC178|556559669 CC178|556558254 DSM7|308174411 FZB42|154688169 FZB42|154686854 IT45|451346199 LFB112|568178156 LL3|384165179 TA208|384160244 XH7|384169318 Y2|387899235 AS43|429506003 AS43|429507351 CAB946|375363126 NAUB3|549697084 UCMB5033|530570326 UCMB5036|452856370 UCMB5113|530615124 YAB9601|384266211 SQR9|V529_27070 NJN6|AW02_025750 bs168|255767875 bs6051|470164299 bsBAB|472332460 b…
GP100058: FZB42|154684754 LL3|384162644 TA208|384157842 XH7|384166859 AS43|429503763 UCMB5033|530568054 UCMB5036|452854292 UCMB5113|530613028 bsBAB|472329438 bsBAB|472330559 bsBAB|472330315 bsRO1|384177109 bsnat|428278026 bsnat|428281169 bsnat|428281101 bsnat|428280410 bsnat|428280171 bsnat|428279922 bsnat|428279861 bsnat|428279418 bsnat|428278924 bsnat|428278585 bsnat|428278576 bsnat|428278489 H…
GP100060: CC178|556556186 CC178|556558071 DSM7|308172299 DSM7|308174215 FZB42|154684927 FZB42|154686684 IT45|451346370 LFB112|568177985 LL3|384162826 LL3|384164996 TA208|384158021 TA208|384160071 XH7|384167045 XH7|384169135 Y2|387899056 AS43|429505831 CAB946|375362956 NAUB3|549697275 UCMB5033|530570154 UCMB5036|452856190 UCMB5113|530614940 YAB9601|384266036 SQR9|V529_25280 NJN6|AW02_024090 bs168|…
GP100059: DSM7|308173250 IT45|451347363 LFB112|568176940 LL3|384163761 TA208|384159741 XH7|384168805 AS43|429504816 CAB946|375361922 NAUB3|549698456 UCMB5033|530569013 UCMB5036|452855219 UCMB5036|452856340 UCMB5113|530613978 SQR9|V529_26830 NJN6|AW02_013020 bs168|16079652 bs168|16078337 bs6051|470162808 bs6051|470161442 bsBAB|472329791 bsBSP1|430756906 bsBSn5|321312094 bsBSn5|321315020 bsQ928|402…
GP100061: CC178|556558869 DSM7|308175035 FZB42|154687417 IT45|451345563 LFB112|568178723 LL3|384165805 TA208|384160916 XH7|384169999 Y2|387899907 AS43|429506582 CAB946|375363730 NAUB3|549699140 UCMB5033|530570908 UCMB5036|452856917 UCMB5113|530615682 YAB9601|384266835 SQR9|V529_32760 NJN6|AW02_031290 bs168|16080357 bs6051|470163521 bsBAB|472331667 bsBSP1|430758013 bsBSn5|321312851 bsQ928|40277746…
GP100062: CC178|556556448 CC178|556556449 FZB42|154685174 FZB42|154685175 FZB42|154685176 IT45|451347974 LFB112|568176373 LL3|384163119 XH7|384167282 Y2|387897193 Y2|387897197 AS43|429504193 AS43|429504194 AS43|429504195 CAB946|375361377 NAUB3|549696589 NAUB3|549696590 NAUB3|549696591 UCMB5033|530568490 UCMB5036|452854680 UCMB5113|530613453 YAB9601|384264266 YAB9601|384264270 NJN6|AW02_006260 bs1…
GP100051: FZB42|154687933 FZB42|154688056 IT45|451344865 AS43|429505410 AS43|429507341 UCMB5033|530570845 UCMB5036|452855239 UCMB5113|530613084 bsRO1|384177677 bsnat|428277723 bsnat|428281088 bsnat|428280296 bsnat|428279593 bsnat|428279494 bsnat|428279007 bsnat|428278801 bsnat|428278725 bsnat|428278644 bsnat|428278266 bsnat|428278234 bsnat|428278147 bsnat|428278103 bsspT|350267207 bsspT|350267630…
GP100063: CC178|556559668 CC178|556558255 DSM7|308174412 FZB42|154688168 FZB42|154686855 IT45|451346198 LFB112|568178157 LL3|384165180 TA208|384160245 XH7|384169319 Y2|387899236 AS43|429506004 AS43|429507350 CAB946|375363127 NAUB3|549697083 UCMB5033|530570327 UCMB5036|452856371 UCMB5113|530615125 YAB9601|384266212 SQR9|V529_27080 NJN6|AW02_025760 bs168|16081118 bs6051|470164298 bsBAB|472332459 bs…
GP100066: CC178|556559483 DSM7|308175596 FZB42|154687992 IT45|451344979 LFB112|568179283 LL3|384166395 TA208|384158076 TA208|384161487 XH7|384167103 XH7|384170596 Y2|387900530 AS43|429507165 CAB946|375364305 NAUB3|549699733 UCMB5033|530571477 UCMB5036|452857487 UCMB5113|530616242 YAB9601|384267405 SQR9|V529_38660 NJN6|AW02_036900 bs168|255767152 bs6051|470160751 bsBAB|472329088 bsBSP1|430756884 b…
GP100068: CC178|556558944 DSM7|308175105 FZB42|154687489 IT45|451345489 LFB112|568178797 LL3|384165874 TA208|384160985 XH7|384170069 AS43|429506657 CAB946|375363803 NAUB3|549699225 NAUB3|549699226 UCMB5033|530570982 UCMB5036|452856990 UCMB5113|530615750 YAB9601|384266904 YAB9601|384266905 SQR9|V529_33490 SQR9|V529_33460 NJN6|AW02_032020 bs168|16079726 bs6051|470162883 bsBAB|472331015 bsBAB|472331…
GP100069: CC178|556557600 DSM7|308173794 DSM7|308173792 FZB42|154686235 IT45|451346811 LFB112|568177485 LL3|384164375 LL3|384164377 TA208|384159193 TA208|384159195 XH7|384168240 Y2|387898541 AS43|429505371 CAB946|375362451 NAUB3|549697885 UCMB5033|530569558 UCMB5036|452855760 UCMB5113|530614522 YAB9601|384265558 SQR9|V529_17710 NJN6|AW02_018400 bs168|16078841 bs6051|470161960 bsBAB|472330328 bsBS…
GP100064: DSM7|308173248 IT45|451347365 LFB112|568176938 LL3|384163759 TA208|384159743 XH7|384168807 AS43|429504814 CAB946|375361920 NAUB3|549698459 UCMB5033|530569011 UCMB5036|452855217 UCMB5113|530613976 NJN6|AW02_013000 bs168|16078335 bs168|16079654 bs6051|470161440 bs6051|470162810 bsBAB|472329789 bsBSP1|430756904 bsBSn5|321312096 bsBSn5|321315018 bsQ928|402775504 bsRO1|384174987 bsXF1|449093…
GP100065: DSM7|308173251 IT45|451347362 LFB112|568176941 LL3|384163762 TA208|384159740 XH7|384168804 AS43|429504817 CAB946|375361923 NAUB3|549698455 UCMB5033|530569014 UCMB5036|452855220 UCMB5113|530613979 NJN6|AW02_013030 bs168|16078338 bs168|16079651 bs6051|470161443 bs6051|470162807 bsBAB|472329792 bsBSP1|430756907 bsBSn5|321312093 bsBSn5|321315021 bsQ928|402775507 bsRO1|384174990 bsXF1|449093…
GP100067: DSM7|308173252 IT45|451347361 LFB112|568176942 LL3|384163763 TA208|384159739 XH7|384168803 AS43|429504818 CAB946|375361925 NAUB3|549698454 UCMB5033|530569015 UCMB5036|452855221 UCMB5113|530613980 NJN6|AW02_013040 bs168|16078339 bs168|255767598 bs6051|470161444 bs6051|470162806 bsBAB|472329793 bsBSP1|430756908 bsBSn5|321315022 bsBSn5|321312092 bsQ928|402775508 bsRO1|384174991 bsXF1|44909…
GP100070: CC178|556556492 DSM7|308172596 FZB42|154685215 IT45|451347942 LFB112|568176405 LL3|384163151 TA208|384158270 XH7|384167317 Y2|387897234 AS43|429504237 CAB946|375361418 NAUB3|549696629 UCMB5033|530568520 UCMB5036|452854715 UCMB5113|530613483 YAB9601|384264306 SQR9|V529_06960 NJN6|AW02_006580 bs168|16077803 bs6051|470160898 bsBAB|472329235 bsBSP1|430757271 bsBSn5|321314466 bsQ928|40277496…
GP100071: CC178|556559464 DSM7|308175578 FZB42|154687975 IT45|451344997 LFB112|568179265 LL3|384166377 TA208|384161469 XH7|384170577 Y2|387900511 AS43|429507148 CAB946|375364287 NAUB3|549699716 UCMB5033|530571460 UCMB5036|452857470 UCMB5113|530616224 YAB9601|384267388 SQR9|V529_38480 NJN6|AW02_036730 bs168|16080907 bs6051|470164079 bsBAB|472332250 bsBSP1|430757563 bsBSn5|321313420 bsQ928|40277802…
GP100072: CC178|556557954 DSM7|308174118 FZB42|154686573 IT45|451346486 LFB112|568177868 LL3|384164894 TA208|384158664 XH7|384167725 Y2|387898936 AS43|429505714 CAB946|375362842 NAUB3|549697390 UCMB5033|530570046 UCMB5036|452856085 UCMB5113|530614832 YAB9601|384265923 SQR9|V529_24120 NJN6|AW02_022950 bs168|16079385 bs6051|470162533 bsBAB|472330708 bsBSP1|430758509 bsBSn5|321311800 bsQ928|40277658…
GP100073: CC178|556559167 DSM7|308175314 FZB42|154687697 IT45|451345266 LFB112|568179006 LL3|384166094 TA208|384161199 XH7|384170290 Y2|387900212 AS43|429506876 CAB946|375364017 NAUB3|549699438 UCMB5033|530571196 UCMB5036|452857204 UCMB5113|530615960 YAB9601|384267116 SQR9|V529_35650 NJN6|AW02_034100 bs168|255767776 bs6051|470163803 bsBAB|472331967 bsBSP1|430756625 bsBSn5|321313128 bsQ928|4027777…
GP100074: CC178|556558261 DSM7|308174417 FZB42|154686859 IT45|451346194 LFB112|568178161 LL3|384165186 TA208|384160249 XH7|384169325 Y2|387899241 AS43|429506008 CAB946|375363132 NAUB3|549697078 UCMB5033|530570331 UCMB5036|452856376 UCMB5113|530615129 YAB9601|384266217 SQR9|V529_27130 NJN6|AW02_025800 bs168|16079773 bs6051|470162929 bsBAB|472331061 bsBSP1|430755853 bsBSn5|321312244 bsQ928|40277687…
GP100075: CC178|556557454 DSM7|308173648 FZB42|154686102 IT45|451346942 LFB112|568177356 LL3|384164233 TA208|384159332 XH7|384168379 Y2|387898265 AS43|429505239 CAB946|375362330 NAUB3|549698026 UCMB5033|530569426 UCMB5036|452855632 UCMB5113|530614390 YAB9601|384265270 SQR9|V529_16260 NJN6|AW02_017110 bs168|16077632 bs6051|470160728 bsBAB|472329065 bsBSP1|430756861 bsBSn5|321314220 bsQ928|40277479…
GP100076: CC178|556558500 DSM7|308174643 FZB42|154687081 IT45|451345899 LFB112|568178394 LL3|384165418 TA208|384160481 XH7|384169560 Y2|387899544 AS43|429506242 CAB946|375363361 NAUB3|549696842 UCMB5033|530570557 UCMB5036|452856598 UCMB5113|530615357 YAB9601|384266501 SQR9|V529_29430 NJN6|AW02_028060 bs168|16080012 bs6051|470163174 bsBAB|472331312 bsBSP1|430756212 bsBSn5|321312497 bsQ928|40277711…
GP100077: CC178|556558732 DSM7|308174869 FZB42|154687288 IT45|451345690 LFB112|568178596 LL3|384165628 TA208|384160734 XH7|384169817 Y2|387899772 AS43|429506450 CAB946|375363604 NAUB3|549699009 UCMB5033|530570778 UCMB5036|452856792 UCMB5113|530615557 YAB9601|384266705 SQR9|V529_31460 NJN6|AW02_030060 bs168|16080230 bs6051|470163393 bsBAB|472331538 bsBSP1|430757783 bsBSn5|321312724 bsQ928|40277733…
GP100078: CC178|556557983 DSM7|308174145 FZB42|154686601 IT45|451346457 LFB112|568177896 LL3|384164925 TA208|384159999 XH7|384169064 Y2|387898964 AS43|429505743 CAB946|375362870 NAUB3|549697361 UCMB5033|530570073 UCMB5036|452856112 UCMB5113|530614859 YAB9601|384265951 SQR9|V529_24400 NJN6|AW02_023230 bs168|255767512 bs6051|470162564 bsBAB|472330736 bsBSP1|430758543 bsBSn5|321311834 bsQ928|4027766…
GP100079: CC178|556559217 DSM7|308175356 FZB42|154687742 IT45|451345221 LFB112|568179051 LL3|384166141 TA208|384161240 XH7|384170336 Y2|387900263 AS43|429506916 CAB946|375364064 NAUB3|549699481 UCMB5033|530571234 UCMB5036|452857250 UCMB5113|530615997 YAB9601|384267160 SQR9|V529_36070 NJN6|AW02_034550 bs168|16080674 bs6051|470163840 bsBAB|472332000 bsBSP1|430756589 bsBSn5|321313165 bsQ928|40277778…
GP100080: DSM7|308173236 IT45|451347377 LFB112|568176926 LL3|384163747 TA208|384159755 XH7|384168819 AS43|429504802 CAB946|375361908 NAUB3|549698471 UCMB5033|530568999 UCMB5036|452855205 UCMB5113|530613964 NJN6|AW02_012880 bs168|16078326 bs168|255767605 bs6051|470161428 bs6051|470162822 bsBAB|472329777 bsBSP1|430755762 bsBSn5|321312110 bsBSn5|321315006 bsQ928|402775492 bsRO1|384174976 bsXF1|44909…
GP100081: DSM7|308173241 IT45|451347371 LFB112|568176932 LL3|384163753 TA208|384159749 XH7|384168813 AS43|429504808 CAB946|375361914 NAUB3|549698465 UCMB5033|530569005 UCMB5036|452855211 UCMB5113|530613970 NJN6|AW02_012940 bs168|255767290 bs168|255767601 bs6051|470161434 bs6051|470162815 bsBAB|472329783 bsBSP1|430755767 bsBSn5|321312103 bsBSn5|321315013 bsQ928|402775498 bsRO1|384174982 bsXF1|4490…
GP100082: DSM7|308173246 DSM7|308173245 IT45|451347367 LFB112|568176936 LL3|384163757 TA208|384159745 XH7|384168809 AS43|429504812 CAB946|375361918 NAUB3|549698461 UCMB5033|530569009 UCMB5036|452855215 UCMB5113|530613974 NJN6|AW02_012980 bs168|255767293 bs168|255767599 bs6051|470161438 bs6051|470162812 bsBAB|472329787 bsBSP1|430756902 bsBSn5|321312098 bsQ928|402775502 bsRO1|384174985 bsXF1|449093…
GP100083: DSM7|308173242 IT45|451347370 LFB112|568176933 LL3|384163754 TA208|384159748 XH7|384168812 AS43|429504809 CAB946|375361915 NAUB3|549698464 UCMB5033|530569006 UCMB5036|452855212 UCMB5113|530613971 NJN6|AW02_012950 bs168|255767600 bs168|16078331 bs6051|470162814 bs6051|470161435 bsBAB|472329784 bsBSP1|430755768 bsBSn5|321312102 bsBSn5|321315014 bsQ928|402775499 bsRO1|384174983 bsXF1|44909…
GP100084: CC178|556558924 DSM7|308175089 FZB42|154687469 IT45|451345509 LFB112|568178777 LL3|384165859 TA208|384160969 XH7|384170052 Y2|387899965 AS43|429506635 CAB946|375363783 NAUB3|549699209 UCMB5033|530570961 UCMB5036|452856970 UCMB5113|530615734 YAB9601|384266888 SQR9|V529_33300 NJN6|AW02_031820 bs168|255767765 bs6051|470163570 bsBAB|472331717 bsBSP1|430758060 bsBSn5|321312900 bsQ928|4027775…
GP100085: CC178|556558849 DSM7|308175021 FZB42|154687399 IT45|451345578 LFB112|568178703 LFB112|568178707 LL3|384165789 TA208|384160901 XH7|384169983 Y2|387899892 AS43|429506566 CAB946|375363714 NAUB3|549699124 UCMB5033|530570893 UCMB5036|452856902 UCMB5113|530615667 YAB9601|384266819 SQR9|V529_32590 NJN6|AW02_031100 NJN6|AW02_031140 bs168|16080340 bs6051|470163506 bsBAB|472331652 bsBSP1|43075799…
GP100086: CC178|556559334 DSM7|308175459 FZB42|154687847 IT45|451345110 LFB112|568179162 LL3|384166254 TA208|384161351 XH7|384170449 Y2|387900381 AS43|429507027 CAB946|375364172 NAUB3|549699593 UCMB5033|530571343 UCMB5036|452857356 UCMB5113|530616104 YAB9601|384267267 SQR9|V529_37170 NJN6|AW02_035620 NJN6|AW02_035720 bs168|16080786 bs6051|470163954 bsBAB|472332120 bsBSP1|430755644 bsBSn5|32131328…
GP100087: CC178|556559003 DSM7|308175155 FZB42|154687543 IT45|451345429 LFB112|568178849 LL3|384165930 TA208|384161038 XH7|384170124 Y2|387900029 AS43|429506715 CAB946|375363859 NAUB3|549699266 UCMB5033|530571039 UCMB5036|452857045 UCMB5113|530615803 YAB9601|384266946 SQR9|V529_34050 NJN6|AW02_032550 bs168|16077237 bs6051|470160321 bsBAB|472328674 bsBSP1|430757060 bsBSn5|321313842 bsQ928|40277441…
GP100088: CC178|556559685 DSM7|308175785 DSM7|308175786 FZB42|154688185 IT45|451344787 LFB112|568179469 TA208|384161675 XH7|384170788 Y2|387900736 AS43|429507366 CAB946|375364488 NAUB3|549699919 UCMB5033|530571665 UCMB5036|452857673 UCMB5113|530616428 YAB9601|384267593 SQR9|V529_40530 NJN6|AW02_038760 bs168|16081134 bs6051|470164314 bsBAB|472332481 bsBAB|472332474 bsBSP1|430756760 bsBSn5|32131364…
GP100089: CC178|556556862 DSM7|308173082 FZB42|154685552 IT45|451347590 LFB112|568176762 LL3|384163588 TA208|384159988 XH7|384169053 Y2|387897616 AS43|429504596 CAB946|375361769 NAUB3|549698621 UCMB5033|530568859 UCMB5036|452855055 UCMB5113|530613826 YAB9601|384264655 SQR9|V529_10640 NJN6|AW02_011090 bs168|16078183 bs6051|470161278 bsBAB|472329625 bsBSP1|430756426 bsBSn5|321314848 bsQ928|40277534…
GP100090: CC178|556557345 DSM7|308173540 FZB42|154685993 IT45|451347052 LFB112|568177247 LL3|384164126 TA208|384159439 XH7|384168486 Y2|387898156 AS43|429505128 CAB946|375362221 NAUB3|549698136 NAUB3|549698135 UCMB5033|530569316 UCMB5036|452855524 UCMB5113|530614281 YAB9601|384265159 SQR9|V529_15170 NJN6|AW02_016040 bs168|16078640 bs6051|470161757 bsBAB|472330110 bsBSP1|430759000 bsBSn5|321315343…
GP100091: CC178|556557362 DSM7|308173557 FZB42|154686010 IT45|451347035 LFB112|568177264 LL3|384164143 TA208|384159422 XH7|384168469 Y2|387898173 AS43|429505145 CAB946|375362238 NAUB3|549698118 UCMB5033|530569333 UCMB5036|452855541 UCMB5113|530614298 YAB9601|384265176 YAB9601|384265177 SQR9|V529_15340 NJN6|AW02_016200 bs168|255767364 bs6051|470161774 bsBAB|472330127 bsBSP1|430758983 bsBSn5|321315…
GP100092: CC178|556557661 DSM7|308173842 FZB42|154686294 IT45|451346756 LFB112|568177590 LL3|384164431 TA208|384159137 XH7|384168180 Y2|387898607 AS43|429505433 CAB946|375362556 NAUB3|549697827 UCMB5033|530569612 UCMB5036|452855815 UCMB5113|530614578 YAB9601|384265617 SQR9|V529_18910 NJN6|AW02_019510 bs168|255767434 bs6051|470162029 bsBAB|472330400 bsBSP1|430757919 bsBSn5|321311491 bsQ928|4027760…
GP100093: CC178|556557717 DSM7|308173900 FZB42|154686345 IT45|451346705 LFB112|568177640 LL3|384164495 TA208|384159088 XH7|384168128 Y2|387898662 AS43|429505482 CAB946|375362603 NAUB3|549697778 UCMB5033|530569661 UCMB5036|452855862 UCMB5113|530614625 YAB9601|384265666 SQR9|V529_19430 NJN6|AW02_019990 bs168|255767453 bs6051|470162130 bsBAB|472330486 bsBSP1|430758299 bsBSP1|430758300 bsBSn5|3213115…
GP100094: CC178|556557796 DSM7|308173969 FZB42|154686424 IT45|451346640 LFB112|568177717 LL3|384164568 TA208|384159017 XH7|384168054 Y2|387898726 AS43|429505561 CAB946|375362687 CAB946|375362688 NAUB3|549697682 UCMB5033|530569735 UCMB5036|452855937 UCMB5113|530614685 YAB9601|384265728 SQR9|V529_21970 NJN6|AW02_020860 bs168|16079236 bs6051|470162378 bsBAB|472330548 bsBSP1|430758355 bsBSn5|32131164…
GP100095: CC178|556558231 DSM7|308174363 FZB42|154686834 IT45|451346219 LFB112|568178137 LL3|384165155 TA208|384160226 XH7|384169296 Y2|387899209 AS43|429505985 CAB946|375363107 NAUB3|549697119 UCMB5033|530570306 UCMB5036|452856339 UCMB5113|530615089 YAB9601|384266186 SQR9|V529_26820 NJN6|AW02_025570 bs6051|470162848 bs6051|470162785 bsBAB|472330963 bsBSP1|430756320 bsBSP1|430756345 bsBSn5|321312…
GP100096: CC178|556559438 DSM7|308175553 FZB42|154687951 IT45|451345021 LFB112|568179243 LL3|384166349 TA208|384161443 XH7|384170547 Y2|387900482 AS43|429507126 CAB946|375364264 NAUB3|549699181 NAUB3|549699690 UCMB5033|530571441 UCMB5036|452857447 UCMB5113|530616200 YAB9601|384267361 SQR9|V529_38220 NJN6|AW02_036510 bs168|16080876 bs6051|470164047 bsBAB|472332219 bsBSP1|430757597 bsBSn5|321313383…
GP100097: CC178|556558393 DSM7|308174545 FZB42|154686983 IT45|451346002 LFB112|568178293 LL3|384165316 TA208|384160379 XH7|384169458 Y2|387899437 AS43|429506139 CAB946|375363261 NAUB3|549696943 UCMB5033|530570457 UCMB5036|452856500 UCMB5113|530615255 YAB9601|384266400 YAB9601|384266399 SQR9|V529_28410 NJN6|AW02_027070 bs168|255767657 bs6051|470163062 bsBAB|472331198 bsBSP1|430757064 bsBSn5|321312…
GP100098: CC178|556558474 DSM7|308174617 FZB42|154687056 IT45|451345925 LFB112|568178369 LL3|384165392 TA208|384160455 XH7|384169534 Y2|387899518 AS43|429506216 CAB946|375363335 NAUB3|549696868 UCMB5033|530570532 UCMB5036|452856573 UCMB5113|530615332 YAB9601|384266475 SQR9|V529_29170 NJN6|AW02_027800 bs168|16079975 bs6051|470163135 bsBAB|472331272 bsBSP1|430756250 bsBSP1|430756251 bsBSn5|32131245…
GP100099: CC178|556557018 DSM7|308173256 FZB42|154685695 IT45|451347357 LFB112|568176946 LL3|384163767 TA208|384159735 TA208|384159846 XH7|384168799 XH7|384168914 Y2|387897795 AS43|429504822 CAB946|375361929 NAUB3|549698450 UCMB5033|530569019 UCMB5036|452855225 UCMB5113|530613984 YAB9601|384264826 SQR9|V529_12070 NJN6|AW02_013080 bs168|16078342 bs6051|470161448 bsBAB|472329796 bsBSP1|430756912 bs…
GP100100: CC178|556557005 DSM7|308173224 FZB42|154685684 IT45|451347389 LFB112|568176915 LL3|384163734 TA208|384159768 XH7|384168832 Y2|387897784 AS43|429504789 CAB946|375361896 NAUB3|549698483 UCMB5033|530568988 UCMB5036|452855194 UCMB5113|530613953 YAB9601|384264815 SQR9|V529_11960 NJN6|AW02_012770 bs168|16078316 bs6051|470161416 bsBAB|472329764 bsBSP1|430755752 bsBSn5|321314262 bsBSn5|32131499…
GP100101: CC178|556559023 DSM7|308175175 FZB42|154687563 IT45|451345409 LFB112|568178869 LL3|384165949 TA208|384161058 XH7|384170144 Y2|387900051 AS43|429506734 CAB946|375363879 NAUB3|549699287 NAUB3|549699286 UCMB5033|530571058 UCMB5036|452857065 UCMB5113|530615823 YAB9601|384266966 SQR9|V529_34250 NJN6|AW02_032750 bs168|16080485 bs6051|470163651 bsBAB|472331807 bsBSP1|430758143 bsBSn5|321312982…
GP100102: CC178|556559163 DSM7|308175311 FZB42|154687694 IT45|451345269 LFB112|568179003 LL3|384166091 TA208|384161196 XH7|384170287 Y2|387900208 AS43|429506872 AS43|429506873 CAB946|375364014 NAUB3|549699435 UCMB5033|530571193 UCMB5036|452857201 UCMB5113|530615957 YAB9601|384267113 SQR9|V529_35620 NJN6|AW02_034070 bs168|16080635 bs6051|470163801 bsBAB|472331965 bsBSP1|430756627 bsBSn5|321313126 …
GP100103: CC178|556558060 DSM7|308174204 DSM7|308174205 FZB42|154686675 IT45|451346382 LFB112|568177973 LL3|384164984 TA208|384160060 XH7|384169123 Y2|387899045 AS43|429505819 CAB946|375362947 NAUB3|549697286 UCMB5033|530570145 UCMB5036|452856182 UCMB5113|530614931 YAB9601|384266026 SQR9|V529_25170 NJN6|AW02_023990 bs168|255767531 bs6051|470162623 bsBAB|472330799 bsBSP1|430759118 bsBSn5|321311897…
GP100104: CC178|556556543 DSM7|308172648 FZB42|154685263 IT45|451347890 LFB112|568176457 LL3|384163205 TA208|384158321 XH7|384167372 Y2|387897285 AS43|429504290 CAB946|375361470 NAUB3|549696681 UCMB5033|530568567 UCMB5036|452854762 UCMB5113|530613531 YAB9601|384264356 SQR9|V529_07470 NJN6|AW02_007090 bs168|16077853 bs6051|470160946 bsBAB|472329281 bsBSP1|430756123 bsBSn5|321314513 bsQ928|40277501…
GP100105: CC178|556556351 DSM7|308172409 FZB42|154685081 IT45|451348065 LFB112|568176284 LL3|384162951 TA208|384158145 XH7|384167182 Y2|387897092 CAB946|375361227 NAUB3|549696491 UCMB5033|530568370 UCMB5036|452854590 UCMB5113|530613347 YAB9601|384264170 SQR9|V529_05490 NJN6|AW02_005370 bs168|16081100 bs6051|470164275 bsBAB|472332443 bsBSP1|430756737 bsBSn5|321313610 bsQ928|402778217 bsRO1|3841777…
GP100107: CC178|556558510 DSM7|308173161 FZB42|154687089 IT45|451345890 LFB112|568178402 LL3|384163671 TA208|384159830 XH7|384168896 Y2|387899554 AS43|429506251 NAUB3|549696346 UCMB5036|452855696 UCMB5113|530615366 YAB9601|384266509 SQR9|V529_29510 NJN6|AW02_020750 NJN6|AW02_028140 bs168|255767449 bs168|16079218 bs6051|470162093 bs6051|470162360 bsBAB|472330449 bsBSP1|430758264 bsBSn5|321311541 b…
GP100310: CC178|556559215 DSM7|308175354 FZB42|154687740 IT45|451345223 IT45|451345226 LFB112|568179049 LL3|384166139 TA208|384161238 XH7|384170334 Y2|387900261 AS43|429506914 CAB946|375364062 CAB946|375364057 NAUB3|549699479 UCMB5033|530571232 UCMB5036|452857248 UCMB5113|530615995 YAB9601|384267158 SQR9|V529_36050 NJN6|AW02_034530 bs168|16080672 bs6051|470163838 bsBSP1|430756663 bsBSn5|321313163…
GP100106: CC178|556556358 DSM7|308172416 FZB42|154685088 IT45|451348058 LFB112|568176291 LL3|384162958 TA208|384158152 XH7|384167189 Y2|387897099 AS43|429504097 CAB946|375361234 NAUB3|549696498 UCMB5033|530568377 UCMB5036|452854597 UCMB5113|530613354 YAB9601|384264177 SQR9|V529_05560 NJN6|AW02_005440 bs168|16078096 bs6051|470161191 bsBAB|472329534 bsBSP1|430759194 bsBSn5|321314756 bsBSn5|32131207…
GP100108: CC178|556556723 DSM7|308172950 FZB42|154685423 IT45|451347723 LFB112|568176624 LL3|384163437 TA208|384158503 XH7|384167553 Y2|387897472 AS43|429504461 CAB946|375361638 NAUB3|549698757 UCMB5033|530568732 UCMB5036|452854931 UCMB5113|530613698 YAB9601|384264524 SQR9|V529_09250 NJN6|AW02_009760 bs168|16078031 bs6051|470161126 bsBAB|472329467 bsBSP1|430759253 bsBSn5|321314689 bsQ928|40277518…
GP100109: CC178|556555767 DSM7|308171899 FZB42|154684526 IT45|451348603 LFB112|568175758 LL3|384162412 XH7|384166632 Y2|387896532 AS43|429503539 CAB946|375360698 NAUB3|549695953 UCMB5033|530567821 UCMB5036|452854070 UCMB5113|530612804 YAB9601|384263639 SQR9|V529_00080 NJN6|AW02_000080 bs168|16077076 bs6051|470160159 bsBAB|472328511 bsBSP1|430756715 bsBSn5|321313675 bsQ928|402774251 bsRO1|38417366…
GP100110: DSM7|308173233 IT45|451347380 LFB112|568176924 LL3|384163744 TA208|384159758 XH7|384168822 AS43|429504799 CAB946|375361905 NAUB3|549698474 UCMB5033|530568996 UCMB5036|452855202 UCMB5113|530613961 NJN6|AW02_012850 bs168|16078323 bs168|16079672 bs6051|470161425 bs6051|470162827 bsBAB|472329774 bsBSP1|430755759 bsBSn5|321312115 bsBSn5|321315003 bsQ928|402775489 bsRO1|384174973 bsnat|428278…
GP100111: DSM7|308173234 IT45|451347379 LL3|384163745 TA208|384159757 XH7|384168821 AS43|429504800 CAB946|375361906 NAUB3|549698473 UCMB5033|530568997 UCMB5036|452855203 UCMB5113|530613962 NJN6|AW02_012860 bs168|16079671 bs168|255767286 bs6051|470161426 bs6051|470162826 bsBAB|472329775 bsBSP1|430755760 bsBSn5|321312114 bsBSn5|321315004 bsQ928|402775490 bsRO1|384174974 bsXF1|449093955 bsnat|428278…
GP100112: DSM7|308173709 LL3|384164773 TA208|384159906 TA208|384158788 XH7|384168971 XH7|384167851 Y2|387898335 AS43|429505551 CAB946|375362675 NAUB3|549697508 NAUB3|549697695 UCMB5033|530569725 UCMB5033|530569930 UCMB5036|452855927 YAB9601|384265339 SQR9|V529_21730 bs168|16078825 bs168|16079220 bs6051|470161942 bs6051|470162362 bsBAB|472330307 bsBSP1|430758810 bsBSn5|321311399 bsQ928|402776005 b…
GP100113: CC178|556555760 DSM7|308171892 FZB42|154684519 IT45|451348610 LFB112|568175751 LL3|384162405 TA208|384157613 XH7|384166625 Y2|387896525 AS43|429503532 CAB946|375360691 NAUB3|549695946 UCMB5033|530567814 UCMB5036|452854063 UCMB5113|530612797 YAB9601|384263632 SQR9|V529_00010 NJN6|AW02_000010 bs168|16077069 bs6051|470160152 bsBAB|472328504 bsBSP1|430756782 bsBSn5|321313668 bsQ928|40277424…
GP100114: CC178|556555761 DSM7|308171893 FZB42|154684520 IT45|451348609 LFB112|568175752 LL3|384162406 TA208|384157614 XH7|384166626 Y2|387896526 AS43|429503533 CAB946|375360692 NAUB3|549695947 UCMB5033|530567815 UCMB5036|452854064 UCMB5113|530612798 YAB9601|384263633 SQR9|V529_00020 NJN6|AW02_000020 bs168|16077070 bs6051|470160153 bsBAB|472328505 bsBSP1|430756783 bsBSn5|321313669 bsQ928|40277424…
GP100115: CC178|556555762 DSM7|308171894 FZB42|154684521 IT45|451348608 LFB112|568175753 LL3|384162407 TA208|384157615 XH7|384166627 Y2|387896527 AS43|429503534 CAB946|375360693 NAUB3|549695948 UCMB5033|530567816 UCMB5036|452854065 UCMB5113|530612799 YAB9601|384263634 SQR9|V529_00030 NJN6|AW02_000030 bs168|16077071 bs6051|470160154 bsBAB|472328506 bsBSP1|430756784 bsBSn5|321313670 bsQ928|40277424…
GP100116: CC178|556555763 DSM7|308171895 FZB42|154684522 IT45|451348607 LFB112|568175754 LL3|384162408 TA208|384157616 XH7|384166628 Y2|387896528 AS43|429503535 CAB946|375360694 NAUB3|549695949 UCMB5033|530567817 UCMB5036|452854066 UCMB5113|530612800 YAB9601|384263635 SQR9|V529_00040 NJN6|AW02_000040 bs168|16077072 bs6051|470160155 bsBAB|472328507 bsBSP1|430756785 bsBSn5|321313671 bsQ928|40277424…
GP100117: CC178|556555764 DSM7|308171896 FZB42|154684523 IT45|451348606 LFB112|568175755 LL3|384162409 TA208|384157617 XH7|384166629 Y2|387896529 AS43|429503536 CAB946|375360695 NAUB3|549695950 UCMB5033|530567818 UCMB5036|452854067 UCMB5113|530612801 YAB9601|384263636 SQR9|V529_00050 NJN6|AW02_000050 bs168|255767014 bs6051|470160156 bsBAB|472328508 bsBSP1|430756786 bsBSn5|321313672 bsQ928|4027742…
GP100118: CC178|556555788 DSM7|308171917 FZB42|154684545 IT45|451348584 LFB112|568175778 LL3|384162432 TA208|384157639 XH7|384166653 Y2|387896552 AS43|429503559 CAB946|375360717 NAUB3|549695971 UCMB5033|530567840 UCMB5036|452854089 UCMB5113|530612823 YAB9601|384263657 SQR9|V529_00270 NJN6|AW02_000270 bs168|16077094 bs6051|470160177 bsBAB|472328529 bsBSP1|430757292 bsBSn5|321313696 bsQ928|40277426…
GP100119: CC178|556555789 DSM7|308171918 FZB42|154684546 IT45|451348583 LFB112|568175779 LL3|384162433 TA208|384157640 XH7|384166654 Y2|387896553 AS43|429503560 CAB946|375360718 NAUB3|549695972 UCMB5033|530567841 UCMB5036|452854090 UCMB5113|530612824 YAB9601|384263658 SQR9|V529_00280 NJN6|AW02_000280 bs168|16077095 bs6051|470160178 bsBAB|472328530 bsBSP1|430757293 bsBSn5|321313697 bsQ928|40277427…
GP100120: CC178|556555790 DSM7|308171919 FZB42|154684547 IT45|451348582 LFB112|568175780 LL3|384162434 TA208|384157641 XH7|384166655 Y2|387896554 AS43|429503561 CAB946|375360719 NAUB3|549695973 UCMB5033|530567842 UCMB5036|452854091 UCMB5113|530612825 YAB9601|384263659 SQR9|V529_00290 NJN6|AW02_000290 bs168|255767017 bs6051|470160179 bsBAB|472328531 bsBSP1|430757295 bsBSn5|321313698 bsQ928|4027742…
GP100121: CC178|556555791 DSM7|308171920 FZB42|154684548 IT45|451348581 LFB112|568175781 LL3|384162435 TA208|384157642 XH7|384166656 Y2|387896555 AS43|429503562 CAB946|375360720 NAUB3|549695974 UCMB5033|530567843 UCMB5036|452854092 UCMB5113|530612826 YAB9601|384263660 SQR9|V529_00300 NJN6|AW02_000300 bs168|16077097 bs6051|470160180 bsBAB|472328532 bsBSP1|430757296 bsBSn5|321313699 bsQ928|40277427…
GP100122: CC178|556555792 DSM7|308171921 FZB42|154684549 IT45|451348580 LFB112|568175782 LL3|384162436 TA208|384157643 XH7|384166657 Y2|387896556 AS43|429503563 CAB946|375360721 NAUB3|549695975 UCMB5033|530567844 UCMB5036|452854093 UCMB5113|530612827 YAB9601|384263661 SQR9|V529_00310 NJN6|AW02_000310 bs168|16077098 bs6051|470160181 bsBAB|472328533 bsBSP1|430757297 bsBSn5|321313700 bsQ928|40277427…
GP100123: CC178|556555793 DSM7|308171922 FZB42|154684550 IT45|451348579 LFB112|568175783 LL3|384162437 TA208|384157644 XH7|384166658 Y2|387896557 AS43|429503564 CAB946|375360722 NAUB3|549695976 UCMB5033|530567845 UCMB5036|452854094 UCMB5113|530612828 YAB9601|384263662 SQR9|V529_00320 NJN6|AW02_000320 bs168|16077099 bs6051|470160182 bsBAB|472328534 bsBSP1|430757298 bsBSn5|321313701 bsQ928|40277427…
GP100124: CC178|556555794 DSM7|308171923 FZB42|154684551 IT45|451348578 LFB112|568175784 LL3|384162438 TA208|384157645 XH7|384166659 Y2|387896558 AS43|429503565 CAB946|375360723 NAUB3|549695977 UCMB5033|530567846 UCMB5036|452854095 UCMB5113|530612829 YAB9601|384263663 SQR9|V529_00330 NJN6|AW02_000330 bs168|16077100 bs6051|470160183 bsBAB|472328535 bsBSP1|430757299 bsBSn5|321313702 bsQ928|40277427…
GP100125: CC178|556555795 DSM7|308171924 FZB42|154684552 IT45|451348577 LFB112|568175785 LL3|384162439 TA208|384157646 XH7|384166660 Y2|387896559 AS43|429503566 CAB946|375360724 NAUB3|549695978 UCMB5033|530567847 UCMB5036|452854096 UCMB5113|530612830 YAB9601|384263664 SQR9|V529_00340 NJN6|AW02_000340 bs168|16077101 bs6051|470160184 bsBAB|472328536 bsBSP1|430757300 bsBSn5|321313703 bsQ928|40277427…
GP100126: CC178|556555796 DSM7|308171925 FZB42|154684553 IT45|451348576 LFB112|568175786 LL3|384162440 TA208|384157647 XH7|384166661 Y2|387896560 AS43|429503567 CAB946|375360725 NAUB3|549695979 UCMB5033|530567848 UCMB5036|452854097 UCMB5113|530612831 YAB9601|384263665 SQR9|V529_00350 NJN6|AW02_000350 bs168|16077102 bs6051|470160185 bsBAB|472328537 bsBSP1|430757301 bsBSn5|321313704 bsQ928|40277427…
GP100127: CC178|556555797 DSM7|308171926 FZB42|154684554 IT45|451348575 LFB112|568175787 LL3|384162441 TA208|384157648 XH7|384166662 Y2|387896561 AS43|429503568 CAB946|375360726 NAUB3|549695980 UCMB5033|530567849 UCMB5036|452854098 UCMB5113|530612832 YAB9601|384263666 SQR9|V529_00360 NJN6|AW02_000360 bs168|16077103 bs6051|470160186 bsBAB|472328538 bsBSP1|430757302 bsBSn5|321313705 bsQ928|40277427…
GP100128: CC178|556555798 DSM7|308171927 FZB42|154684555 IT45|451348574 LFB112|568175788 LL3|384162442 TA208|384157649 XH7|384166663 Y2|387896562 AS43|429503569 CAB946|375360727 NAUB3|549695981 UCMB5033|530567850 UCMB5036|452854099 UCMB5113|530612833 YAB9601|384263667 SQR9|V529_00370 NJN6|AW02_000370 bs168|16077104 bs6051|470160187 bsBAB|472328539 bsBSP1|430757303 bsBSn5|321313706 bsQ928|40277427…
GP100129: CC178|556555799 DSM7|308171928 FZB42|154684556 IT45|451348573 LFB112|568175789 LL3|384162443 TA208|384157650 XH7|384166664 Y2|387896563 AS43|429503570 CAB946|375360728 NAUB3|549695982 UCMB5033|530567851 UCMB5036|452854100 UCMB5113|530612834 YAB9601|384263668 SQR9|V529_00380 NJN6|AW02_000380 bs168|16077105 bs6051|470160188 bsBAB|472328540 bsBSP1|430757304 bsBSn5|321313707 bsQ928|40277428…
GP100130: CC178|556555800 DSM7|308171929 FZB42|154684557 IT45|451348572 LFB112|568175790 LL3|384162444 TA208|384157651 XH7|384166665 Y2|387896564 AS43|429503571 CAB946|375360729 NAUB3|549695983 UCMB5033|530567852 UCMB5036|452854101 UCMB5113|530612835 YAB9601|384263669 SQR9|V529_00390 NJN6|AW02_000390 bs168|16077106 bs6051|470160189 bsBAB|472328541 bsBSP1|430757305 bsBSn5|321313708 bsQ928|40277428…
GP100131: CC178|556555801 DSM7|308171930 FZB42|154684558 IT45|451348571 LFB112|568175791 LL3|384162445 TA208|384157652 XH7|384166666 Y2|387896565 AS43|429503572 CAB946|375360730 NAUB3|549695984 UCMB5033|530567853 UCMB5036|452854102 UCMB5113|530612836 YAB9601|384263670 SQR9|V529_00400 NJN6|AW02_000400 bs168|16077107 bs6051|470160190 bsBAB|472328542 bsBSP1|430757306 bsBSn5|321313709 bsQ928|40277428…
GP100132: CC178|556555803 DSM7|308171931 FZB42|154684559 IT45|451348570 LFB112|568175792 LL3|384162446 TA208|384157653 XH7|384166668 Y2|387896566 AS43|429503573 CAB946|375360731 NAUB3|549695985 UCMB5033|530567854 UCMB5036|452854103 UCMB5113|530612837 YAB9601|384263671 SQR9|V529_00410 NJN6|AW02_000410 bs168|16077108 bs6051|470160191 bsBAB|472328543 bsBSP1|430757307 bsBSn5|321313710 bsQ928|40277428…
GP100133: CC178|556555804 DSM7|308171932 FZB42|154684560 IT45|451348569 LFB112|568175793 LL3|384162447 TA208|384157654 XH7|384166669 Y2|387896567 AS43|429503574 CAB946|375360732 NAUB3|549695986 UCMB5033|530567855 UCMB5036|452854104 UCMB5113|530612838 YAB9601|384263672 SQR9|V529_00420 NJN6|AW02_000420 bs168|16077109 bs6051|470160192 bsBAB|472328544 bsBSP1|430757308 bsBSn5|321313711 bsQ928|40277428…
GP100134: CC178|556555805 DSM7|308171933 FZB42|154684561 IT45|451348568 LFB112|568175794 LL3|384162448 TA208|384157655 XH7|384166670 Y2|387896568 AS43|429503575 CAB946|375360733 NAUB3|549695987 UCMB5033|530567856 UCMB5036|452854105 UCMB5113|530612839 YAB9601|384263673 SQR9|V529_00430 NJN6|AW02_000430 bs168|16077110 bs6051|470160193 bsBAB|472328545 bsBSP1|430757309 bsBSn5|321313712 bsQ928|40277428…
GP100135: CC178|556555806 DSM7|308171934 FZB42|154684562 IT45|451348567 LFB112|568175795 LL3|384162449 TA208|384157656 XH7|384166671 Y2|387896569 AS43|429503576 CAB946|375360734 NAUB3|549695988 UCMB5033|530567857 UCMB5036|452854106 UCMB5113|530612840 YAB9601|384263674 SQR9|V529_00440 NJN6|AW02_000440 bs168|16077111 bs6051|470160194 bsBAB|472328546 bsBSP1|430757310 bsBSn5|321313713 bsQ928|40277428…
GP100136: CC178|556555807 DSM7|308171935 FZB42|154684563 IT45|451348566 LFB112|568175796 LL3|384162450 TA208|384157657 XH7|384166672 Y2|387896570 AS43|429503577 CAB946|375360735 NAUB3|549695989 UCMB5033|530567858 UCMB5036|452854107 UCMB5113|530612841 YAB9601|384263675 SQR9|V529_00450 NJN6|AW02_000450 bs168|16077112 bs6051|470160195 bsBAB|472328547 bsBSP1|430757311 bsBSn5|321313714 bsQ928|40277428…
GP100137: CC178|556555809 DSM7|308171937 FZB42|154684565 IT45|451348564 LFB112|568175798 LL3|384162452 TA208|384157659 XH7|384166674 Y2|387896572 AS43|429503579 CAB946|375360737 NAUB3|549695991 UCMB5033|530567860 UCMB5036|452854109 UCMB5113|530612843 YAB9601|384263677 SQR9|V529_00470 NJN6|AW02_000470 bs168|16077114 bs6051|470160197 bsBAB|472328549 bsBSP1|430757313 bsBSn5|321313716 bsQ928|40277428…
GP100138: CC178|556555810 DSM7|308171938 FZB42|154684566 IT45|451348563 LFB112|568175799 LL3|384162453 TA208|384157660 XH7|384166675 Y2|387896573 AS43|429503580 CAB946|375360738 NAUB3|549695992 UCMB5033|530567861 UCMB5036|452854110 UCMB5113|530612844 YAB9601|384263678 SQR9|V529_00480 NJN6|AW02_000480 bs168|16077115 bs6051|470160198 bsBAB|472328550 bsBSP1|430757314 bsBSn5|321313717 bsQ928|40277429…
GP100139: CC178|556555811 DSM7|308171939 FZB42|154684567 IT45|451348562 LFB112|568175800 LL3|384162454 TA208|384157661 XH7|384166676 Y2|387896574 AS43|429503581 CAB946|375360739 NAUB3|549695993 UCMB5033|530567862 UCMB5036|452854111 UCMB5113|530612845 YAB9601|384263679 SQR9|V529_00490 NJN6|AW02_000490 bs168|16077116 bs6051|470160199 bsBAB|472328551 bsBSP1|430757315 bsBSn5|321313718 bsQ928|40277429…
GP100140: CC178|556555812 DSM7|308171940 FZB42|154684568 IT45|451348561 LFB112|568175801 LL3|384162455 TA208|384157662 XH7|384166677 Y2|387896575 AS43|429503582 CAB946|375360740 NAUB3|549695994 UCMB5033|530567863 UCMB5036|452854112 UCMB5113|530612846 YAB9601|384263680 SQR9|V529_00500 NJN6|AW02_000500 bs168|16077117 bs6051|470160200 bsBAB|472328552 bsBSP1|430757316 bsBSn5|321313719 bsQ928|40277429…
GP100141: CC178|556555815 DSM7|308171943 FZB42|154684571 IT45|451348558 LFB112|568175804 LL3|384162458 TA208|384157665 XH7|384166680 Y2|387896578 AS43|429503585 CAB946|375360743 NAUB3|549695997 UCMB5033|530567866 UCMB5036|452854115 UCMB5113|530612849 YAB9601|384263683 SQR9|V529_00530 NJN6|AW02_000530 bs168|16077120 bs6051|470160203 bsBAB|472328555 bsBSP1|430757317 bsBSn5|321313722 bsQ928|40277429…
GP100142: CC178|556555816 DSM7|308171944 FZB42|154684572 IT45|451348557 LFB112|568175805 LL3|384162459 TA208|384157666 XH7|384166681 Y2|387896579 AS43|429503586 CAB946|375360744 NAUB3|549695998 UCMB5033|530567867 UCMB5036|452854116 UCMB5113|530612850 YAB9601|384263684 SQR9|V529_00540 NJN6|AW02_000540 bs168|16077121 bs6051|470160204 bsBAB|472328556 bsBSP1|430757318 bsBSn5|321313723 bsQ928|40277429…
GP100143: CC178|556555817 DSM7|308171945 FZB42|154684573 IT45|451348556 LFB112|568175806 LL3|384162460 TA208|384157667 XH7|384166682 Y2|387896580 AS43|429503587 CAB946|375360745 NAUB3|549695999 UCMB5033|530567868 UCMB5036|452854117 UCMB5113|530612851 YAB9601|384263685 SQR9|V529_00550 NJN6|AW02_000550 bs168|16077122 bs6051|470160205 bsBAB|472328557 bsBSP1|430757319 bsBSn5|321313724 bsQ928|40277429…
GP100144: CC178|556555818 DSM7|308171946 FZB42|154684574 IT45|451348555 LFB112|568175807 LL3|384162461 TA208|384157668 XH7|384166683 Y2|387896581 AS43|429503588 CAB946|375360746 NAUB3|549696000 UCMB5033|530567869 UCMB5036|452854118 UCMB5113|530612852 YAB9601|384263686 SQR9|V529_00560 NJN6|AW02_000560 bs168|16077123 bs6051|470160206 bsBAB|472328558 bsBSP1|430757320 bsBSn5|321313725 bsQ928|40277429…
GP100145: CC178|556555819 DSM7|308171947 FZB42|154684575 IT45|451348554 LFB112|568175808 LL3|384162462 TA208|384157669 XH7|384166684 Y2|387896582 AS43|429503589 CAB946|375360747 NAUB3|549696001 UCMB5033|530567870 UCMB5036|452854119 UCMB5113|530612853 YAB9601|384263687 SQR9|V529_00570 NJN6|AW02_000570 bs168|16077124 bs6051|470160207 bsBAB|472328559 bsBSP1|430757321 bsBSn5|321313726 bsQ928|40277429…
GP100146: CC178|556555820 DSM7|308171948 FZB42|154684576 IT45|451348553 LFB112|568175809 LL3|384162463 TA208|384157670 XH7|384166685 Y2|387896583 AS43|429503590 CAB946|375360748 NAUB3|549696002 UCMB5033|530567871 UCMB5036|452854120 UCMB5113|530612854 YAB9601|384263688 SQR9|V529_00580 NJN6|AW02_000580 bs168|16077125 bs6051|470160208 bsBAB|472328560 bsBSP1|430757322 bsBSn5|321313727 bsQ928|40277430…
GP100147: CC178|556555821 DSM7|308171949 FZB42|154684577 IT45|451348552 LFB112|568175810 LL3|384162464 TA208|384157671 XH7|384166686 Y2|387896584 AS43|429503591 CAB946|375360749 NAUB3|549696003 UCMB5033|530567872 UCMB5036|452854121 UCMB5113|530612855 YAB9601|384263689 SQR9|V529_00590 NJN6|AW02_000590 bs168|16077126 bs6051|470160209 bsBAB|472328561 bsBSP1|430757323 bsBSn5|321313728 bsQ928|40277430…
GP100148: CC178|556555822 DSM7|308171950 FZB42|154684578 IT45|451348551 LFB112|568175811 LL3|384162465 TA208|384157672 XH7|384166687 Y2|387896585 AS43|429503592 CAB946|375360750 NAUB3|549696004 UCMB5033|530567873 UCMB5036|452854122 UCMB5113|530612856 YAB9601|384263690 SQR9|V529_00600 NJN6|AW02_000600 bs168|16077127 bs6051|470160210 bsBAB|472328562 bsBSP1|430757324 bsBSn5|321313729 bsQ928|40277430…
GP100149: CC178|556555823 DSM7|308171951 FZB42|154684579 IT45|451348550 LFB112|568175812 LL3|384162466 TA208|384157673 XH7|384166688 Y2|387896586 AS43|429503593 CAB946|375360751 NAUB3|549696005 UCMB5033|530567874 UCMB5036|452854123 UCMB5113|530612857 YAB9601|384263691 SQR9|V529_00610 NJN6|AW02_000610 bs168|16077128 bs6051|470160211 bsBAB|472328563 bsBSP1|430757325 bsBSn5|321313730 bsQ928|40277430…
GP100150: CC178|556555824 DSM7|308171952 FZB42|154684580 IT45|451348549 LFB112|568175813 LL3|384162467 TA208|384157674 XH7|384166689 Y2|387896587 AS43|429503594 CAB946|375360752 NAUB3|549696006 UCMB5033|530567875 UCMB5036|452854124 UCMB5113|530612858 YAB9601|384263692 SQR9|V529_00620 NJN6|AW02_000620 bs168|16077129 bs6051|470160212 bsBAB|472328564 bsBSP1|430757326 bsBSn5|321313731 bsQ928|40277430…
GP100151: CC178|556555826 DSM7|308171954 FZB42|154684582 IT45|451348547 LFB112|568175815 LL3|384162469 TA208|384157676 XH7|384166691 Y2|387896589 AS43|429503596 CAB946|375360754 NAUB3|549696008 UCMB5033|530567877 UCMB5036|452854126 UCMB5113|530612860 YAB9601|384263694 SQR9|V529_00640 NJN6|AW02_000640 bs168|16077131 bs6051|470160214 bsBAB|472328566 bsBSP1|430757328 bsBSn5|321313733 bsQ928|40277430…
GP100152: CC178|556555829 DSM7|308171956 FZB42|154684584 IT45|451348545 LFB112|568175817 LL3|384162471 TA208|384157678 XH7|384166693 Y2|387896592 AS43|429503599 CAB946|375360756 NAUB3|549696010 UCMB5033|530567879 UCMB5036|452854128 UCMB5113|530612862 YAB9601|384263696 SQR9|V529_00670 NJN6|AW02_000660 bs168|16077133 bs6051|470160216 bsBAB|472328568 bsBSP1|430756369 bsBSn5|321313735 bsQ928|40277430…
GP100153: CC178|556555830 DSM7|308171957 FZB42|154684585 IT45|451348544 LFB112|568175818 LL3|384162472 TA208|384157679 XH7|384166694 Y2|387896593 AS43|429503600 CAB946|375360757 NAUB3|549696011 UCMB5033|530567880 UCMB5036|452854129 UCMB5113|530612863 YAB9601|384263697 SQR9|V529_00680 NJN6|AW02_000670 bs168|50812174 bs6051|470160217 bsBAB|472328569 bsBSP1|430756370 bsBSn5|321313736 bsQ928|40277430…
GP100154: CC178|556555832 DSM7|308171959 FZB42|154684587 IT45|451348542 LFB112|568175820 LL3|384162474 TA208|384157681 XH7|384166696 Y2|387896595 AS43|429503602 CAB946|375360759 NAUB3|549696013 UCMB5033|530567882 UCMB5036|452854131 UCMB5113|530612865 YAB9601|384263699 SQR9|V529_00700 NJN6|AW02_000690 bs168|16077136 bs6051|470160219 bsBAB|472328571 bsBSP1|430756372 bsBSn5|321313738 bsQ928|40277431…
GP100155: CC178|556555833 DSM7|308171960 FZB42|154684588 IT45|451348541 LFB112|568175821 LL3|384162475 TA208|384157682 XH7|384166697 Y2|387896596 AS43|429503603 CAB946|375360760 NAUB3|549696014 UCMB5033|530567883 UCMB5036|452854132 UCMB5113|530612866 YAB9601|384263700 SQR9|V529_00710 NJN6|AW02_000700 bs168|16077137 bs6051|470160220 bsBAB|472328572 bsBSP1|430756373 bsBSn5|321313739 bsQ928|40277431…
GP100156: CC178|556555834 DSM7|308171961 FZB42|154684589 IT45|451348540 LFB112|568175822 LL3|384162476 TA208|384157683 XH7|384166698 Y2|387896597 AS43|429503604 CAB946|375360761 NAUB3|549696015 UCMB5033|530567884 UCMB5036|452854133 UCMB5113|530612867 YAB9601|384263701 SQR9|V529_00720 NJN6|AW02_000710 bs168|255767018 bs6051|470160221 bsBAB|472328573 bsBSP1|430756374 bsBSn5|321313740 bsQ928|4027743…
GP100157: CC178|556555835 DSM7|308171962 FZB42|154684590 IT45|451348539 LFB112|568175823 LL3|384162477 TA208|384157684 XH7|384166699 Y2|387896598 AS43|429503605 CAB946|375360762 NAUB3|549696016 UCMB5033|530567885 UCMB5036|452854134 UCMB5113|530612868 YAB9601|384263702 SQR9|V529_00730 NJN6|AW02_000720 bs168|16077139 bs6051|470160222 bsBAB|472328574 bsBSP1|430756375 bsBSn5|321313741 bsQ928|40277431…
GP100158: CC178|556555836 DSM7|308171963 FZB42|154684591 IT45|451348538 LFB112|568175824 LL3|384162478 TA208|384157685 XH7|384166700 Y2|387896599 AS43|429503606 CAB946|375360763 NAUB3|549696017 UCMB5033|530567886 UCMB5036|452854135 UCMB5113|530612869 YAB9601|384263703 SQR9|V529_00740 NJN6|AW02_000730 bs168|16077140 bs6051|470160223 bsBAB|472328575 bsBSP1|430756376 bsBSn5|321313742 bsQ928|40277431…
GP100159: CC178|556555837 DSM7|308171964 FZB42|154684592 IT45|451348537 LFB112|568175825 LL3|384162479 TA208|384157686 XH7|384166701 Y2|387896600 AS43|429503607 CAB946|375360764 NAUB3|549696018 UCMB5033|530567887 UCMB5036|452854136 UCMB5113|530612870 YAB9601|384263704 SQR9|V529_00750 NJN6|AW02_000740 bs168|16077141 bs6051|470160224 bsBAB|472328576 bsBSP1|430756377 bsBSn5|321313743 bsQ928|40277431…
GP100160: CC178|556555840 DSM7|308171966 FZB42|154684594 IT45|451348535 LFB112|568175827 LL3|384162481 TA208|384157688 XH7|384166703 Y2|387896602 AS43|429503609 CAB946|375360766 NAUB3|549696020 UCMB5033|530567889 UCMB5036|452854138 UCMB5113|530612872 YAB9601|384263706 SQR9|V529_00770 NJN6|AW02_000760 bs168|16077143 bs6051|470160226 bsBAB|472328578 bsBSP1|430756379 bsBSn5|321313745 bsQ928|40277431…
GP100161: CC178|556555842 DSM7|308171968 FZB42|154684596 IT45|451348533 LFB112|568175828 LL3|384162483 TA208|384157690 XH7|384166705 Y2|387896604 AS43|429503611 CAB946|375360768 NAUB3|549696022 UCMB5033|530567891 UCMB5036|452854140 UCMB5113|530612874 YAB9601|384263708 SQR9|V529_00790 NJN6|AW02_000780 bs168|16077145 bs6051|470160228 bsBAB|472328580 bsBSP1|430756381 bsBSn5|321313747 bsQ928|40277432…
GP100162: CC178|556555843 DSM7|308171969 FZB42|154684597 IT45|451348532 LFB112|568175829 LL3|384162484 TA208|384157691 XH7|384166706 Y2|387896605 AS43|429503612 CAB946|375360769 NAUB3|549696023 UCMB5033|530567892 UCMB5036|452854141 UCMB5113|530612875 YAB9601|384263709 SQR9|V529_00800 NJN6|AW02_000790 bs168|16077146 bs6051|470160229 bsBAB|472328581 bsBSP1|430756382 bsBSn5|321313748 bsQ928|40277432…
GP100163: CC178|556555844 DSM7|308171970 FZB42|154684598 IT45|451348531 LFB112|568175830 LL3|384162485 TA208|384157692 XH7|384166707 Y2|387896606 AS43|429503613 CAB946|375360770 NAUB3|549696024 UCMB5033|530567893 UCMB5036|452854142 UCMB5113|530612876 YAB9601|384263710 SQR9|V529_00810 NJN6|AW02_000800 bs168|16077147 bs6051|470160230 bsBAB|472328582 bsBSP1|430756383 bsBSn5|321313749 bsQ928|40277432…
GP100164: CC178|556555846 DSM7|308171971 FZB42|154684599 IT45|451348529 LFB112|568175831 LL3|384162487 TA208|384157694 XH7|384166709 Y2|387896608 AS43|429503615 CAB946|375360771 NAUB3|549696025 UCMB5033|530567895 UCMB5036|452854144 UCMB5113|530612878 YAB9601|384263711 SQR9|V529_00830 NJN6|AW02_000820 bs168|16077149 bs6051|470160232 bsBAB|472328584 bsBSP1|430756385 bsBSn5|321313751 bsQ928|40277432…
GP100165: CC178|556555847 DSM7|308171972 FZB42|154684600 IT45|451348528 LFB112|568175832 LL3|384162488 TA208|384157695 XH7|384166710 Y2|387896609 AS43|429503616 CAB946|375360772 NAUB3|549696026 UCMB5033|530567896 UCMB5036|452854145 UCMB5113|530612879 YAB9601|384263712 SQR9|V529_00840 NJN6|AW02_000830 bs168|16077150 bs6051|470160233 bsBAB|472328585 bsBSP1|430756386 bsBSn5|321313752 bsQ928|40277432…
GP100166: CC178|556555849 DSM7|308171973 FZB42|154684601 IT45|451348527 LFB112|568175833 LL3|384162489 TA208|384157696 XH7|384166711 Y2|387896610 AS43|429503617 CAB946|375360773 NAUB3|549696027 UCMB5033|530567897 UCMB5036|452854146 UCMB5113|530612880 YAB9601|384263713 SQR9|V529_00850 NJN6|AW02_000840 bs168|16077151 bs6051|470160234 bsBAB|472328586 bsBSP1|430755615 bsBSn5|321313753 bsQ928|40277432…
GP100167: CC178|556555850 DSM7|308171974 FZB42|154684602 IT45|451348526 LFB112|568175834 LL3|384162490 TA208|384157697 XH7|384166712 Y2|387896611 AS43|429503618 CAB946|375360774 NAUB3|549696028 UCMB5033|530567898 UCMB5036|452854147 UCMB5113|530612881 YAB9601|384263714 SQR9|V529_00860 NJN6|AW02_000850 bs168|16077152 bs6051|470160235 bsBAB|472328587 bsBSP1|430755614 bsBSn5|321313754 bsQ928|40277432…
GP100168: CC178|556555851 DSM7|308171975 FZB42|154684603 IT45|451348525 LFB112|568175835 LL3|384162491 TA208|384157698 XH7|384166713 Y2|387896612 AS43|429503619 CAB946|375360775 NAUB3|549696029 UCMB5033|530567899 UCMB5036|452854148 UCMB5113|530612882 YAB9601|384263715 SQR9|V529_00870 NJN6|AW02_000860 bs168|16077153 bs6051|470160236 bsBAB|472328588 bsBSP1|430755613 bsBSn5|321313755 bsQ928|40277432…
GP100169: CC178|556555853 DSM7|308171977 FZB42|154684605 IT45|451348523 LFB112|568175837 LL3|384162493 TA208|384157700 XH7|384166715 Y2|387896614 AS43|429503621 CAB946|375360777 NAUB3|549696031 UCMB5033|530567901 UCMB5036|452854150 UCMB5113|530612884 YAB9601|384263717 SQR9|V529_00890 NJN6|AW02_000880 bs168|16077155 bs6051|470160238 bsBAB|472328590 bsBSP1|430755611 bsBSn5|321313757 bsQ928|40277433…
GP100170: CC178|556555854 DSM7|308171978 FZB42|154684606 IT45|451348522 LFB112|568175838 LL3|384162494 TA208|384157701 XH7|384166716 Y2|387896615 AS43|429503622 CAB946|375360778 NAUB3|549696032 UCMB5033|530567902 UCMB5036|452854151 UCMB5113|530612885 YAB9601|384263718 SQR9|V529_00900 NJN6|AW02_000890 bs168|16077156 bs6051|470160239 bsBAB|472328591 bsBSP1|430755610 bsBSn5|321313758 bsQ928|40277433…
GP100171: CC178|556555855 DSM7|308171979 FZB42|154684607 IT45|451348521 LFB112|568175839 LL3|384162495 TA208|384157702 XH7|384166717 Y2|387896616 AS43|429503623 CAB946|375360779 NAUB3|549696033 UCMB5033|530567903 UCMB5036|452854152 UCMB5113|530612886 YAB9601|384263719 SQR9|V529_00910 NJN6|AW02_000900 bs168|16077157 bs6051|470160240 bsBAB|472328592 bsBSP1|430755609 bsBSn5|321313759 bsQ928|40277433…
GP100172: CC178|556555856 DSM7|308171980 FZB42|154684608 IT45|451348520 LFB112|568175840 LL3|384162496 TA208|384157703 XH7|384166718 Y2|387896617 AS43|429503624 CAB946|375360780 NAUB3|549696034 UCMB5033|530567904 UCMB5036|452854153 UCMB5113|530612887 YAB9601|384263720 SQR9|V529_00920 NJN6|AW02_000910 bs168|16077158 bs6051|470160241 bsBAB|472328593 bsBSP1|430755608 bsBSn5|321313760 bsQ928|40277433…
GP100173: CC178|556555857 DSM7|308171981 FZB42|154684609 IT45|451348519 LFB112|568175841 LL3|384162497 TA208|384157704 XH7|384166719 Y2|387896618 AS43|429503625 CAB946|375360781 NAUB3|549696035 UCMB5033|530567905 UCMB5036|452854154 UCMB5113|530612888 YAB9601|384263721 SQR9|V529_00930 NJN6|AW02_000920 bs168|16077159 bs6051|470160242 bsBAB|472328594 bsBSP1|430755607 bsBSn5|321313761 bsQ928|40277433…
GP100174: CC178|556555858 DSM7|308171982 FZB42|154684610 IT45|451348518 LFB112|568175842 LL3|384162498 TA208|384157705 XH7|384166720 Y2|387896619 AS43|429503626 CAB946|375360782 NAUB3|549696036 UCMB5033|530567906 UCMB5036|452854155 UCMB5113|530612889 YAB9601|384263722 SQR9|V529_00940 NJN6|AW02_000930 bs168|16077160 bs6051|470160243 bsBAB|472328595 bsBSP1|430755606 bsBSn5|321313762 bsQ928|40277433…
GP100175: CC178|556555860 DSM7|308171984 FZB42|154684611 IT45|451348517 LFB112|568175843 LL3|384162500 TA208|384157706 XH7|384166722 Y2|387896621 AS43|429503627 CAB946|375360783 NAUB3|549696037 UCMB5033|530567907 UCMB5036|452854156 UCMB5113|530612890 YAB9601|384263723 SQR9|V529_00960 NJN6|AW02_000940 bs168|16077161 bs6051|470160244 bsBAB|472328597 bsBSP1|430755605 bsBSn5|321313764 bsQ928|40277433…
GP100176: CC178|556555861 DSM7|308171985 FZB42|154684612 IT45|451348516 LFB112|568175844 LL3|384162501 TA208|384157707 XH7|384166723 Y2|387896622 AS43|429503628 CAB946|375360784 NAUB3|549696038 UCMB5033|530567908 UCMB5036|452854157 UCMB5113|530612891 YAB9601|384263724 SQR9|V529_00970 NJN6|AW02_000950 bs168|16077162 bs6051|470160245 bsBAB|472328598 bsBSP1|430755604 bsBSn5|321313765 bsQ928|40277433…
GP100177: CC178|556555862 DSM7|308171986 FZB42|154684613 IT45|451348515 LFB112|568175845 LL3|384162502 TA208|384157708 XH7|384166724 Y2|387896623 AS43|429503629 CAB946|375360785 NAUB3|549696039 UCMB5033|530567909 UCMB5036|452854158 UCMB5113|530612892 YAB9601|384263725 SQR9|V529_00980 NJN6|AW02_000960 bs168|16077163 bs6051|470160246 bsBAB|472328599 bsBSP1|430755603 bsBSn5|321313766 bsQ928|40277433…
GP100178: CC178|556555863 DSM7|308171987 FZB42|154684614 IT45|451348514 LFB112|568175846 LL3|384162503 TA208|384157709 XH7|384166725 Y2|387896624 AS43|429503630 CAB946|375360786 NAUB3|549696040 UCMB5033|530567910 UCMB5036|452854159 UCMB5113|530612893 YAB9601|384263726 SQR9|V529_00990 NJN6|AW02_000970 bs168|16077164 bs6051|470160247 bsBAB|472328600 bsBSP1|430755602 bsBSn5|321313767 bsQ928|40277433…
GP100179: CC178|556555864 DSM7|308171988 FZB42|154684615 IT45|451348513 LFB112|568175847 LL3|384162504 TA208|384157710 XH7|384166726 Y2|387896625 AS43|429503631 CAB946|375360787 NAUB3|549696041 UCMB5033|530567911 UCMB5036|452854160 UCMB5113|530612894 YAB9601|384263727 SQR9|V529_01000 NJN6|AW02_000980 bs168|16077165 bs6051|470160248 bsBAB|472328601 bsBSP1|430755601 bsBSn5|321313768 bsQ928|40277434…
GP100180: CC178|556555865 DSM7|308171989 FZB42|154684616 IT45|451348512 LFB112|568175848 LL3|384162505 TA208|384157711 XH7|384166727 Y2|387896626 AS43|429503632 CAB946|375360788 NAUB3|549696042 UCMB5033|530567912 UCMB5036|452854161 UCMB5113|530612895 YAB9601|384263728 SQR9|V529_01010 NJN6|AW02_000990 bs168|16077166 bs6051|470160249 bsBAB|472328602 bsBSP1|430755600 bsBSn5|321313769 bsQ928|40277434…
GP100181: CC178|556555867 DSM7|308171991 FZB42|154684618 IT45|451348510 LFB112|568175850 LL3|384162507 TA208|384157713 XH7|384166729 Y2|387896628 AS43|429503634 CAB946|375360790 NAUB3|549696044 UCMB5033|530567913 UCMB5036|452854162 UCMB5113|530612896 YAB9601|384263730 SQR9|V529_01030 NJN6|AW02_001000 bs168|16077168 bs6051|470160251 bsBAB|472328604 bsBSP1|430755598 bsBSn5|321313771 bsQ928|40277434…
GP100182: CC178|556555869 DSM7|308171993 FZB42|154684620 IT45|451348508 LFB112|568175852 LL3|384162509 TA208|384157715 XH7|384166731 Y2|387896630 AS43|429503636 CAB946|375360792 NAUB3|549696046 UCMB5033|530567915 UCMB5036|452854164 UCMB5113|530612898 YAB9601|384263732 SQR9|V529_01050 NJN6|AW02_001020 bs168|255767019 bs6051|470160253 bsBAB|472328606 bsBSP1|430755596 bsBSn5|321313773 bsQ928|4027743…
GP100183: CC178|556555870 DSM7|308171994 FZB42|154684621 IT45|451348507 LFB112|568175853 LL3|384162510 TA208|384157716 XH7|384166732 Y2|387896631 AS43|429503637 CAB946|375360793 NAUB3|549696047 UCMB5033|530567916 UCMB5036|452854165 UCMB5113|530612899 YAB9601|384263733 SQR9|V529_01060 NJN6|AW02_001030 bs168|255767020 bs6051|470160254 bsBAB|472328607 bsBSP1|430755595 bsBSn5|321313774 bsQ928|4027743…
GP100184: CC178|556555871 DSM7|308171995 FZB42|154684622 IT45|451348506 LFB112|568175854 LL3|384162511 TA208|384157717 XH7|384166733 Y2|387896632 AS43|429503638 CAB946|375360794 NAUB3|549696048 UCMB5033|530567917 UCMB5036|452854166 UCMB5113|530612900 YAB9601|384263734 SQR9|V529_01070 NJN6|AW02_001040 bs168|255767021 bs6051|470160255 bsBAB|472328608 bsBSP1|430755594 bsBSn5|321313775 bsQ928|4027743…
GP100185: CC178|556555872 DSM7|308171996 FZB42|154684623 IT45|451348505 LFB112|568175855 LL3|384162512 TA208|384157718 XH7|384166734 Y2|387896633 AS43|429503639 CAB946|375360795 NAUB3|549696049 UCMB5033|530567918 UCMB5036|452854167 UCMB5113|530612901 YAB9601|384263735 SQR9|V529_01080 NJN6|AW02_001050 bs168|16077173 bs6051|470160256 bsBAB|472328609 bsBSP1|430755593 bsBSn5|321313776 bsQ928|40277434…
GP100186: CC178|556555873 DSM7|308171997 FZB42|154684624 IT45|451348504 LFB112|568175856 LL3|384162513 TA208|384157719 XH7|384166735 Y2|387896634 AS43|429503640 CAB946|375360796 NAUB3|549696050 UCMB5033|530567919 UCMB5036|452854168 UCMB5113|530612902 YAB9601|384263736 SQR9|V529_01090 NJN6|AW02_001060 bs168|16077174 bs6051|470160257 bsBAB|472328610 bsBSP1|430755592 bsBSn5|321313777 bsQ928|40277434…
GP100187: CC178|556555874 DSM7|308171998 FZB42|154684625 IT45|451348503 LFB112|568175857 LL3|384162514 TA208|384157720 XH7|384166736 Y2|387896635 AS43|429503641 CAB946|375360797 NAUB3|549696051 UCMB5033|530567920 UCMB5036|452854169 UCMB5113|530612903 YAB9601|384263737 SQR9|V529_01100 NJN6|AW02_001070 bs168|255767022 bs6051|470160258 bsBAB|472328611 bsBSP1|430755591 bsBSn5|321313778 bsQ928|4027743…
GP100188: CC178|556555875 DSM7|308171999 FZB42|154684626 IT45|451348502 LFB112|568175858 LL3|384162515 TA208|384157721 XH7|384166737 Y2|387896636 AS43|429503642 CAB946|375360798 NAUB3|549696052 UCMB5033|530567921 UCMB5036|452854170 UCMB5113|530612904 YAB9601|384263738 SQR9|V529_01110 NJN6|AW02_001080 bs168|255767023 bs6051|470160259 bsBAB|472328612 bsBSP1|430755590 bsBSn5|321313779 bsQ928|4027743…
GP100189: CC178|556555876 DSM7|308172000 FZB42|154684627 IT45|451348501 LFB112|568175859 LL3|384162516 TA208|384157722 XH7|384166738 Y2|387896637 AS43|429503643 CAB946|375360799 NAUB3|549696053 UCMB5033|530567922 UCMB5036|452854171 UCMB5113|530612905 YAB9601|384263739 SQR9|V529_01120 NJN6|AW02_001090 bs168|16077177 bs6051|470160260 bsBAB|472328613 bsBSP1|430755589 bsBSn5|321313780 bsQ928|40277435…
GP100190: CC178|556555877 DSM7|308172002 FZB42|154684629 IT45|451348499 LFB112|568175861 LL3|384162517 TA208|384157724 XH7|384166739 Y2|387896638 AS43|429503645 CAB946|375360801 NAUB3|549696055 UCMB5033|530567924 UCMB5036|452854173 UCMB5113|530612907 YAB9601|384263741 SQR9|V529_01140 NJN6|AW02_001110 bs168|255767025 bs6051|470160262 bsBAB|472328615 bsBSP1|430755587 bsBSn5|321313782 bsQ928|4027743…
GP100191: CC178|556555878 DSM7|308172003 FZB42|154684630 IT45|451348498 LFB112|568175862 LL3|384162518 TA208|384157725 XH7|384166740 Y2|387896639 AS43|429503646 CAB946|375360802 NAUB3|549696056 UCMB5033|530567925 UCMB5036|452854174 UCMB5113|530612908 YAB9601|384263742 SQR9|V529_01150 NJN6|AW02_001120 bs168|255767026 bs6051|470160263 bsBAB|472328616 bsBSP1|430755586 bsBSn5|321313783 bsQ928|4027743…
GP100192: CC178|556555879 DSM7|308172004 FZB42|154684631 IT45|451348497 LFB112|568175863 LL3|384162519 TA208|384157726 XH7|384166741 Y2|387896640 AS43|429503647 CAB946|375360803 NAUB3|549696057 UCMB5033|530567926 UCMB5036|452854175 UCMB5113|530612909 YAB9601|384263743 SQR9|V529_01160 NJN6|AW02_001130 bs168|16077181 bs6051|470160264 bsBAB|472328617 bsBSP1|430755585 bsBSn5|321313784 bsQ928|40277435…
GP100193: CC178|556555880 DSM7|308172005 FZB42|154684632 IT45|451348496 LFB112|568175864 LL3|384162520 TA208|384157727 XH7|384166742 Y2|387896641 AS43|429503648 CAB946|375360804 NAUB3|549696058 UCMB5033|530567927 UCMB5036|452854176 UCMB5113|530612910 YAB9601|384263744 SQR9|V529_01170 NJN6|AW02_001140 bs168|255767027 bs6051|470160265 bsBAB|472328618 bsBSP1|430755584 bsBSn5|321313785 bsQ928|4027743…
GP100194: CC178|556555882 DSM7|308172007 FZB42|154684634 IT45|451348494 LFB112|568175866 LL3|384162522 TA208|384157729 XH7|384166744 Y2|387896643 AS43|429503650 CAB946|375360806 NAUB3|549696060 UCMB5033|530567929 UCMB5036|452854178 UCMB5113|530612912 YAB9601|384263746 SQR9|V529_01190 NJN6|AW02_001160 bs168|16077184 bs6051|470160267 bsBAB|472328620 bsBSP1|430755582 bsBSn5|321313787 bsQ928|40277435…
GP100195: CC178|556555883 DSM7|308172008 FZB42|154684635 IT45|451348493 LFB112|568175867 LL3|384162523 TA208|384157730 XH7|384166745 Y2|387896645 AS43|429503651 CAB946|375360807 NAUB3|549696061 UCMB5033|530567930 UCMB5036|452854179 UCMB5113|530612913 YAB9601|384263747 SQR9|V529_01200 NJN6|AW02_001170 bs168|16077185 bs6051|470160268 bsBAB|472328621 bsBSP1|430755581 bsBSn5|321313788 bsQ928|40277435…
GP100196: CC178|556555884 DSM7|308172009 FZB42|154684636 IT45|451348492 LFB112|568175868 LL3|384162524 TA208|384157731 XH7|384166746 Y2|387896646 AS43|429503652 CAB946|375360808 NAUB3|549696062 UCMB5033|530567931 UCMB5036|452854180 UCMB5113|530612914 YAB9601|384263748 SQR9|V529_01210 NJN6|AW02_001180 bs168|255767028 bs6051|470160269 bsBAB|472328622 bsBSP1|430755580 bsBSn5|321313789 bsQ928|4027743…
GP100197: CC178|556555885 DSM7|308172010 FZB42|154684637 IT45|451348491 LFB112|568175869 LL3|384162525 TA208|384157732 XH7|384166747 Y2|387896647 AS43|429503653 CAB946|375360809 NAUB3|549696063 UCMB5033|530567932 UCMB5036|452854181 UCMB5113|530612915 YAB9601|384263749 SQR9|V529_01220 NJN6|AW02_001190 bs168|255767029 bs6051|470160270 bsBAB|472328623 bsBSP1|430755579 bsBSn5|321313790 bsQ928|4027743…
GP100198: CC178|556555886 DSM7|308172014 FZB42|154684641 IT45|451348487 LFB112|568175873 LL3|384162528 TA208|384157736 XH7|384166750 Y2|387896649 AS43|429503657 CAB946|375360813 NAUB3|549696067 UCMB5033|530567936 UCMB5036|452854185 UCMB5113|530612919 YAB9601|384263753 SQR9|V529_01260 NJN6|AW02_001230 bs168|16077191 bs6051|470160274 bsBAB|472328627 bsBSP1|430755575 bsBSn5|321313794 bsQ928|40277436…
GP100199: CC178|556555887 DSM7|308172015 FZB42|154684642 IT45|451348486 LFB112|568175874 LL3|384162529 TA208|384157737 XH7|384166751 Y2|387896650 AS43|429503658 CAB946|375360814 NAUB3|549696068 UCMB5033|530567937 UCMB5036|452854186 UCMB5113|530612920 YAB9601|384263754 SQR9|V529_01270 NJN6|AW02_001240 bs168|16077192 bs6051|470160275 bsBAB|472328628 bsBSP1|430755574 bsBSn5|321313795 bsQ928|40277436…
GP100200: CC178|556555888 DSM7|308172016 FZB42|154684643 IT45|451348485 LFB112|568175875 LL3|384162530 TA208|384157738 XH7|384166752 Y2|387896651 AS43|429503659 CAB946|375360815 NAUB3|549696069 UCMB5033|530567938 UCMB5036|452854187 UCMB5113|530612921 YAB9601|384263755 SQR9|V529_01280 NJN6|AW02_001250 bs168|16077193 bs6051|470160276 bsBAB|472328629 bsBSP1|430755573 bsBSn5|321313796 bsQ928|40277436…
GP100201: CC178|556555889 DSM7|308172018 FZB42|154684645 IT45|451348483 LFB112|568175877 LL3|384162531 TA208|384157740 XH7|384166753 Y2|387896652 AS43|429503661 CAB946|375360817 NAUB3|549696071 UCMB5033|530567940 UCMB5036|452854189 UCMB5113|530612923 YAB9601|384263757 SQR9|V529_01300 NJN6|AW02_001270 bs168|16077195 bs6051|470160278 bsBAB|472328631 bsBSP1|430755571 bsBSn5|321313798 bsQ928|40277436…
GP100202: CC178|556555890 DSM7|308172019 FZB42|154684646 IT45|451348482 LFB112|568175878 LL3|384162532 TA208|384157741 XH7|384166754 Y2|387896653 AS43|429503662 CAB946|375360818 NAUB3|549696072 UCMB5033|530567941 UCMB5036|452854190 UCMB5113|530612924 YAB9601|384263758 SQR9|V529_01310 NJN6|AW02_001280 bs168|16077196 bs6051|470160279 bsBAB|472328632 bsBSP1|430755570 bsBSn5|321313799 bsQ928|40277437…
GP100203: CC178|556555891 DSM7|308172021 FZB42|154684648 IT45|451348480 LFB112|568175880 LL3|384162534 TA208|384157743 XH7|384166755 Y2|387896654 AS43|429503664 CAB946|375360820 NAUB3|549696074 UCMB5033|530567942 UCMB5036|452854191 UCMB5113|530612925 YAB9601|384263760 SQR9|V529_01330 NJN6|AW02_001300 bs168|255767031 bs6051|470160281 bsBAB|472328634 bsBSP1|430755568 bsBSn5|321313801 bsQ928|4027743…
GP100204: CC178|556555892 DSM7|308172022 FZB42|154684649 IT45|451348479 LFB112|568175881 LL3|384162535 TA208|384157744 XH7|384166756 Y2|387896655 AS43|429503665 CAB946|375360821 NAUB3|549696075 UCMB5033|530567943 UCMB5036|452854192 UCMB5113|530612926 YAB9601|384263761 SQR9|V529_01340 NJN6|AW02_001310 bs168|16077199 bs6051|470160282 bsBAB|472328635 bsBSP1|430755567 bsBSn5|321313802 bsQ928|40277437…
GP100205: CC178|556555893 DSM7|308172023 FZB42|154684650 IT45|451348478 LFB112|568175882 LL3|384162536 TA208|384157745 XH7|384166757 Y2|387896656 AS43|429503666 CAB946|375360822 NAUB3|549696076 UCMB5033|530567944 UCMB5036|452854193 UCMB5113|530612927 YAB9601|384263762 SQR9|V529_01350 NJN6|AW02_001320 bs168|255767032 bs6051|470160283 bsBAB|472328636 bsBSP1|430755566 bsBSn5|321313803 bsQ928|4027743…
GP100206: CC178|556555894 DSM7|308172024 FZB42|154684651 IT45|451348477 LFB112|568175883 LL3|384162537 TA208|384157746 XH7|384166758 Y2|387896657 AS43|429503667 CAB946|375360823 NAUB3|549696077 UCMB5033|530567945 UCMB5036|452854194 UCMB5113|530612928 YAB9601|384263763 SQR9|V529_01360 NJN6|AW02_001330 bs168|16077201 bs6051|470160284 bsBAB|472328637 bsBSP1|430755565 bsBSn5|321313804 bsQ928|40277437…
GP100207: CC178|556555895 DSM7|308172025 FZB42|154684652 IT45|451348476 LFB112|568175884 LL3|384162538 TA208|384157747 XH7|384166759 Y2|387896658 AS43|429503668 CAB946|375360824 NAUB3|549696078 UCMB5033|530567946 UCMB5036|452854195 UCMB5113|530612929 YAB9601|384263764 SQR9|V529_01370 NJN6|AW02_001340 bs168|16077202 bs6051|470160285 bsBAB|472328638 bsBSP1|430755564 bsBSn5|321313805 bsQ928|40277437…
GP100208: CC178|556555896 DSM7|308172026 FZB42|154684653 IT45|451348475 LFB112|568175885 LL3|384162539 TA208|384157748 XH7|384166760 Y2|387896660 AS43|429503669 CAB946|375360825 NAUB3|549696079 UCMB5033|530567947 UCMB5036|452854196 UCMB5113|530612930 YAB9601|384263765 SQR9|V529_01380 NJN6|AW02_001350 bs168|16077203 bs6051|470160286 bsBAB|472328639 bsBSP1|430755563 bsBSn5|321313806 bsQ928|40277437…
GP100209: CC178|556555897 DSM7|308172027 FZB42|154684654 IT45|451348474 LFB112|568175886 LL3|384162540 TA208|384157749 XH7|384166761 Y2|387896661 AS43|429503670 CAB946|375360826 NAUB3|549696080 UCMB5033|530567949 UCMB5036|452854197 UCMB5113|530612931 YAB9601|384263766 SQR9|V529_01390 NJN6|AW02_001360 bs168|16077204 bs6051|470160287 bsBAB|472328640 bsBSP1|430755562 bsBSn5|321313807 bsQ928|40277437…
GP100210: CC178|556555899 DSM7|308172029 FZB42|154684656 IT45|451348472 LFB112|568175888 LL3|384162542 TA208|384157751 XH7|384166763 Y2|387896662 AS43|429503672 CAB946|375360828 NAUB3|549696082 UCMB5033|530567951 UCMB5036|452854199 UCMB5113|530612933 YAB9601|384263768 SQR9|V529_01410 NJN6|AW02_001380 bs168|16077206 bs6051|470160289 bsBAB|472328642 bsBSP1|430755560 bsBSn5|321313809 bsQ928|40277438…
GP100211: CC178|556555902 DSM7|308172032 FZB42|154684659 IT45|451348469 LFB112|568175891 LL3|384162544 TA208|384157754 XH7|384166765 Y2|387896663 AS43|429503675 CAB946|375360831 NAUB3|549696085 UCMB5033|530567953 UCMB5036|452854201 UCMB5113|530612935 YAB9601|384263771 SQR9|V529_01440 NJN6|AW02_001410 bs168|255767034 bs6051|470160293 bsBAB|472328646 bsBSP1|430755557 bsBSn5|321313813 bsQ928|4027743…
GP100212: CC178|556555903 DSM7|308172034 FZB42|154684661 IT45|451348467 LFB112|568175893 LL3|384162545 TA208|384157756 XH7|384166766 Y2|387896664 AS43|429503677 CAB946|375360833 NAUB3|549696087 UCMB5033|530567956 UCMB5036|452854203 UCMB5113|530612938 YAB9601|384263773 SQR9|V529_01460 NJN6|AW02_001430 bs168|16077211 bs6051|470160295 bsBAB|472328648 bsBSP1|430755555 bsBSn5|321313815 bsQ928|40277438…
GP100213: CC178|556555904 DSM7|308172036 FZB42|154684663 IT45|451348465 LFB112|568175895 LL3|384162546 TA208|384157758 XH7|384166767 Y2|387896665 AS43|429503679 CAB946|375360835 NAUB3|549696089 UCMB5033|530567958 UCMB5036|452854205 UCMB5113|530612940 YAB9601|384263775 SQR9|V529_01480 NJN6|AW02_001450 bs168|255767035 bs6051|470160297 bsBAB|472328650 bsBSP1|430755553 bsBSn5|321313817 bsQ928|4027743…
GP100214: CC178|556555906 DSM7|308172038 FZB42|154684665 IT45|451348463 LFB112|568175897 LL3|384162548 TA208|384157760 XH7|384166769 Y2|387896667 AS43|429503681 CAB946|375360837 NAUB3|549696091 UCMB5033|530567960 UCMB5036|452854207 UCMB5113|530612942 YAB9601|384263777 SQR9|V529_01500 NJN6|AW02_001470 bs168|255767036 bs6051|470160299 bsBAB|472328652 bsBSP1|430755551 bsBSn5|321313819 bsQ928|4027743…
GP100215: CC178|556555907 DSM7|308172039 FZB42|154684666 IT45|451348462 LFB112|568175898 LL3|384162549 TA208|384157761 XH7|384166770 Y2|387896668 AS43|429503682 CAB946|375360838 NAUB3|549696092 UCMB5033|530567961 UCMB5036|452854208 UCMB5113|530612943 YAB9601|384263778 SQR9|V529_01510 NJN6|AW02_001480 bs168|255767037 bs6051|470160300 bsBAB|472328653 bsBSP1|430755550 bsBSn5|321313820 bsQ928|4027743…
GP100216: CC178|556555911 DSM7|308172043 FZB42|154684671 IT45|451348457 LFB112|568175903 LL3|384162553 TA208|384157765 XH7|384166774 Y2|387896671 AS43|429503687 CAB946|375360843 NAUB3|549696097 UCMB5033|530567966 UCMB5036|452854213 UCMB5113|530612948 YAB9601|384263783 SQR9|V529_01560 NJN6|AW02_001530 bs168|16077220 bs6051|470160304 bsBAB|472328657 bsBSP1|430755546 bsBSn5|321313824 bsQ928|40277439…
GP100217: CC178|556555912 DSM7|308172044 FZB42|154684672 IT45|451348456 LFB112|568175904 LL3|384162554 TA208|384157766 XH7|384166775 Y2|387896672 AS43|429503688 CAB946|375360844 NAUB3|549696098 UCMB5033|530567967 UCMB5036|452854214 UCMB5113|530612949 YAB9601|384263784 SQR9|V529_01570 NJN6|AW02_001540 bs168|16077221 bs6051|470160305 bsBAB|472328658 bsBSP1|430755545 bsBSn5|321313825 bsQ928|40277439…
GP100218: CC178|556555913 DSM7|308172045 FZB42|154684673 IT45|451348455 LFB112|568175905 LL3|384162555 TA208|384157767 XH7|384166776 Y2|387896673 AS43|429503689 CAB946|375360845 NAUB3|549696099 UCMB5033|530567968 UCMB5036|452854215 UCMB5113|530612950 YAB9601|384263785 SQR9|V529_01580 NJN6|AW02_001550 bs168|16077222 bs6051|470160306 bsBAB|472328659 bsBSP1|430755544 bsBSn5|321313826 bsQ928|40277439…
GP100219: CC178|556555914 DSM7|308172046 FZB42|154684674 IT45|451348454 LFB112|568175906 LL3|384162556 TA208|384157768 XH7|384166777 Y2|387896674 AS43|429503690 CAB946|375360846 NAUB3|549696100 UCMB5033|530567969 UCMB5036|452854216 UCMB5113|530612951 YAB9601|384263786 SQR9|V529_01590 NJN6|AW02_001560 bs168|16077223 bs6051|470160307 bsBAB|472328660 bsBSP1|430755543 bsBSn5|321313827 bsQ928|40277439…
GP100220: CC178|556555915 DSM7|308172047 FZB42|154684675 IT45|451348453 LFB112|568175907 LL3|384162557 TA208|384157769 XH7|384166778 Y2|387896675 AS43|429503691 CAB946|375360847 NAUB3|549696101 UCMB5033|530567970 UCMB5036|452854217 UCMB5113|530612952 YAB9601|384263787 SQR9|V529_01600 NJN6|AW02_001570 bs168|16077224 bs6051|470160308 bsBAB|472328661 bsBSP1|430755542 bsBSn5|321313828 bsQ928|40277439…
GP100221: CC178|556555916 DSM7|308172048 FZB42|154684676 IT45|451348452 LFB112|568175908 LL3|384162558 TA208|384157770 XH7|384166779 Y2|387896676 AS43|429503692 CAB946|375360848 NAUB3|549696102 UCMB5033|530567971 UCMB5036|452854218 UCMB5113|530612953 YAB9601|384263788 SQR9|V529_01610 NJN6|AW02_001580 bs168|16077225 bs6051|470160309 bsBAB|472328662 bsBSP1|430755541 bsBSn5|321313829 bsQ928|40277440…
GP100222: CC178|556555921 DSM7|308172053 FZB42|154684681 IT45|451348447 LFB112|568175913 LL3|384162565 TA208|384157775 XH7|384166786 Y2|387896681 AS43|429503697 CAB946|375360853 NAUB3|549696108 UCMB5033|530567976 UCMB5036|452854223 UCMB5113|530612958 YAB9601|384263793 SQR9|V529_01670 NJN6|AW02_001630 bs168|16077226 bs6051|470160310 bsBAB|472328663 bsBSP1|430757049 bsBSn5|321313831 bsQ928|40277440…
GP100223: CC178|556555922 DSM7|308172054 FZB42|154684682 IT45|451348446 LFB112|568175914 LL3|384162566 TA208|384157776 XH7|384166787 Y2|387896682 AS43|429503698 CAB946|375360854 NAUB3|549696109 UCMB5033|530567977 UCMB5036|452854224 UCMB5113|530612959 YAB9601|384263794 SQR9|V529_01680 NJN6|AW02_001640 bs168|255767040 bs6051|470160311 bsBAB|472328664 bsBSP1|430757050 bsBSn5|321313832 bsQ928|4027744…
GP100224: CC178|556555928 DSM7|308172060 FZB42|154684688 IT45|451348440 LFB112|568175920 LL3|384162572 TA208|384157783 XH7|384166793 Y2|387896688 AS43|429503705 CAB946|375360860 NAUB3|549696115 UCMB5033|530567983 UCMB5036|452854229 UCMB5113|530612965 YAB9601|384263800 SQR9|V529_01740 NJN6|AW02_001700 bs168|16077233 bs6051|470160317 bsBAB|472328670 bsBSP1|430757056 bsBSn5|321313838 bsQ928|40277440…
GP100225: CC178|556555930 DSM7|308172062 FZB42|154684690 IT45|451348438 LFB112|568175922 LL3|384162574 TA208|384157785 XH7|384166795 Y2|387896690 AS43|429503706 CAB946|375360862 NAUB3|549696117 UCMB5033|530567985 UCMB5036|452854231 UCMB5113|530612967 YAB9601|384263802 SQR9|V529_01760 NJN6|AW02_001720 bs168|255767043 bs6051|470160319 bsBAB|472328672 bsBSP1|430757058 bsBSn5|321313840 bsQ928|4027744…
GP100226: CC178|556555931 DSM7|308172063 FZB42|154684691 IT45|451348437 LFB112|568175923 LL3|384162575 TA208|384157786 XH7|384166796 Y2|387896691 AS43|429503707 CAB946|375360863 NAUB3|549696118 UCMB5033|530567986 UCMB5036|452854232 UCMB5113|530612968 YAB9601|384263803 SQR9|V529_01770 NJN6|AW02_001730 bs168|255767044 bs6051|470160320 bsBAB|472328673 bsBSP1|430757059 bsBSn5|321313841 bsQ928|4027744…
GP100227: CC178|556555932 DSM7|308172064 FZB42|154684692 IT45|451348436 LFB112|568175924 LL3|384162577 TA208|384157788 XH7|384166798 Y2|387896692 AS43|429503708 CAB946|375360864 NAUB3|549696119 UCMB5033|530567987 UCMB5036|452854233 UCMB5113|530612969 YAB9601|384263804 SQR9|V529_01780 NJN6|AW02_001740 bs168|16077238 bs6051|470160322 bsBAB|472328675 bsBSP1|430757061 bsBSn5|321313843 bsQ928|40277441…
GP100228: CC178|556559621 DSM7|308175734 FZB42|154688122 IT45|451344851 LFB112|568179409 LL3|384166539 TA208|384161620 XH7|384170732 Y2|387900674 AS43|429507302 CAB946|375364422 NAUB3|549699853 UCMB5033|530571603 UCMB5036|452857612 UCMB5113|530616370 YAB9601|384267531 SQR9|V529_39860 NJN6|AW02_038170 bs168|16081084 bs6051|470164258 bsBAB|472332425 bsBSP1|430755629 bsBSn5|321313587 bsQ928|40277820…
GP100229: CC178|556555935 DSM7|308172067 FZB42|154684695 IT45|451348433 LFB112|568175927 LL3|384162580 TA208|384157791 XH7|384166801 Y2|387896695 AS43|429503711 CAB946|375360867 NAUB3|549696122 UCMB5033|530567990 UCMB5036|452854236 UCMB5113|530612972 YAB9601|384263807 SQR9|V529_01810 NJN6|AW02_001770 bs168|16077241 bs6051|470160325 bsBAB|472328678 bsBSP1|430758801 bsBSn5|321313846 bsQ928|40277441…
GP100230: CC178|556555936 DSM7|308172068 FZB42|154684696 IT45|451348432 LFB112|568175928 LL3|384162581 TA208|384157792 XH7|384166802 Y2|387896696 AS43|429503712 CAB946|375360868 NAUB3|549696123 UCMB5033|530567991 UCMB5036|452854237 UCMB5113|530612973 YAB9601|384263808 SQR9|V529_01820 NJN6|AW02_001780 bs168|16077242 bs6051|470160326 bsBAB|472328679 bsBSP1|430758800 bsBSn5|321313847 bsQ928|40277441…
GP100231: CC178|556555937 DSM7|308172069 FZB42|154684697 IT45|451348431 LFB112|568175929 LL3|384162582 TA208|384157793 XH7|384166803 Y2|387896697 AS43|429503713 CAB946|375360869 NAUB3|549696124 UCMB5033|530567992 UCMB5036|452854238 UCMB5113|530612974 YAB9601|384263809 SQR9|V529_01830 NJN6|AW02_001790 bs168|255767047 bs6051|470160327 bsBAB|472328680 bsBSP1|430758799 bsBSn5|321313848 bsQ928|4027744…
GP100232: CC178|556555938 DSM7|308172070 FZB42|154684698 IT45|451348430 LFB112|568175930 LL3|384162583 TA208|384157794 XH7|384166804 Y2|387896698 AS43|429503714 CAB946|375360870 NAUB3|549696125 UCMB5033|530567993 UCMB5036|452854239 UCMB5113|530612975 YAB9601|384263810 SQR9|V529_01840 NJN6|AW02_001800 bs168|255767048 bs6051|470160328 bsBAB|472328681 bsBSP1|430758798 bsBSn5|321313849 bsQ928|4027744…
GP100233: CC178|556555939 DSM7|308172071 FZB42|154684699 IT45|451348429 LFB112|568175931 LL3|384162584 TA208|384157795 XH7|384166805 Y2|387896699 AS43|429503715 CAB946|375360871 NAUB3|549696126 UCMB5033|530567994 UCMB5036|452854240 UCMB5113|530612976 YAB9601|384263811 SQR9|V529_01850 NJN6|AW02_001810 bs168|16077245 bs6051|470160329 bsBAB|472328682 bsBSP1|430758797 bsBSn5|321313850 bsQ928|40277442…
GP100234: CC178|556555942 DSM7|308172072 FZB42|154684701 IT45|451348428 LFB112|568175932 LL3|384162587 TA208|384157797 XH7|384166808 Y2|387896702 AS43|429503716 CAB946|375360872 NAUB3|549696127 UCMB5033|530567995 UCMB5036|452854241 UCMB5113|530612977 YAB9601|384263812 SQR9|V529_01870 NJN6|AW02_001820 bs168|16077246 bs6051|470160330 bsBAB|472328684 bsBSP1|430758796 bsBSn5|321313852 bsQ928|40277442…
GP100235: CC178|556555957 DSM7|308172082 FZB42|154684715 IT45|451348418 LFB112|568175941 LL3|384162596 TA208|384157806 XH7|384166818 Y2|387896713 AS43|429503724 CAB946|375360879 NAUB3|549696136 UCMB5033|530568014 UCMB5036|452854253 UCMB5113|530612987 YAB9601|384263822 SQR9|V529_02030 NJN6|AW02_001910 bs168|16077275 bs6051|470160356 bsBAB|472328702 bsBSP1|430758767 bsBSn5|321313877 bsQ928|40277444…
GP100236: CC178|556555971 DSM7|308172095 FZB42|154684729 IT45|451348403 LFB112|568175960 LL3|384162610 TA208|384157819 XH7|384166832 Y2|387896729 AS43|429503737 CAB946|375360892 NAUB3|549696151 UCMB5033|530568027 UCMB5036|452854268 UCMB5113|530613003 YAB9601|384263837 SQR9|V529_02200 NJN6|AW02_002120 bs168|16077282 bs6051|470160363 bsBAB|472328709 bsBSP1|430758761 bsBSn5|321313885 bsQ928|40277445…
GP100237: CC178|556555972 DSM7|308172096 FZB42|154684730 IT45|451348402 LFB112|568175961 LL3|384162611 TA208|384157820 XH7|384166833 Y2|387896730 AS43|429503738 CAB946|375360893 NAUB3|549696152 UCMB5033|530568028 UCMB5036|452854269 UCMB5113|530613004 YAB9601|384263838 SQR9|V529_02210 NJN6|AW02_002130 bs168|16077283 bs6051|470160364 bsBAB|472328710 bsBSP1|430758760 bsBSn5|321313886 bsQ928|40277445…
GP100238: CC178|556556348 DSM7|308172406 FZB42|154685078 IT45|451348068 LFB112|568176281 LL3|384162948 TA208|384158142 XH7|384167179 Y2|387897089 AS43|429504088 CAB946|375361224 NAUB3|549696488 UCMB5033|530568367 UCMB5036|452854587 UCMB5113|530613344 YAB9601|384264167 SQR9|V529_05460 NJN6|AW02_005340 bs168|50812189 bs6051|470160743 bsBAB|472329080 bsBSP1|430756876 bsBSn5|321314235 bsQ928|40277480…
GP100239: CC178|556555934 DSM7|308172066 FZB42|154684694 IT45|451348434 LFB112|568175926 LL3|384162579 TA208|384157790 XH7|384166800 Y2|387896694 AS43|429503710 CAB946|375360866 NAUB3|549696121 UCMB5033|530567989 UCMB5036|452854235 UCMB5113|530612971 YAB9601|384263806 SQR9|V529_01800 NJN6|AW02_001760 bs168|255767046 bs6051|470160324 bsBAB|472328677 bsBSP1|430757063 bsBSn5|321313845 bsQ928|4027744…
GP100240: CC178|556555989 DSM7|308172107 FZB42|154684743 IT45|451348389 LFB112|568175974 LL3|384162625 TA208|384157831 XH7|384166847 Y2|387896744 AS43|429503752 CAB946|375360906 NAUB3|549696165 UCMB5033|530568043 UCMB5036|452854282 UCMB5113|530613019 YAB9601|384263851 SQR9|V529_02360 NJN6|AW02_002260 bs168|16077302 bs6051|470160383 bsBAB|472328728 bsBSP1|430758741 bsBSn5|321313901 bsQ928|40277447…
GP100241: CC178|556555993 DSM7|308172111 FZB42|154684747 IT45|451348385 LFB112|568175978 LL3|384162630 TA208|384157835 XH7|384166852 Y2|387896748 AS43|429503756 CAB946|375360910 NAUB3|549696169 UCMB5033|530568047 UCMB5036|452854286 UCMB5113|530613023 YAB9601|384263855 SQR9|V529_02400 NJN6|AW02_002300 bs168|16077310 bs6051|470160391 bsBAB|472328736 bsBSP1|430758733 bsBSn5|321313909 bsQ928|40277448…
GP100242: CC178|556559452 DSM7|308175568 FZB42|154687965 IT45|451345007 LFB112|568179255 LL3|384166365 TA208|384161458 XH7|384170563 Y2|387900496 AS43|429507139 CAB946|375364277 NAUB3|549699704 UCMB5033|564287472 UCMB5036|452857461 UCMB5113|530616214 YAB9601|384267376 SQR9|V529_38360 NJN6|AW02_036630 bs168|16080891 bs6051|470164062 bsBAB|472332233 bsBSP1|430757583 bsBSn5|321313400 bsQ928|40277800…
GP100243: CC178|556559091 DSM7|308175239 FZB42|154687623 IT45|451345343 LFB112|568178930 LL3|384166017 TA208|384161123 XH7|384170212 Y2|387900128 AS43|429506801 CAB946|375363942 NAUB3|549699357 UCMB5033|530571119 UCMB5036|452857125 UCMB5113|530615885 YAB9601|384267035 SQR9|V529_34910 NJN6|AW02_033350 bs168|255767861 bs6051|470164221 bsBAB|472332389 bsBSP1|430757897 bsBSn5|321313559 bsQ928|4027781…
GP100244: CC178|556559352 DSM7|308175472 FZB42|154687867 IT45|451345093 LFB112|568179172 LL3|384166267 TA208|384161364 XH7|384170462 Y2|387900397 AS43|429507048 CAB946|375364187 NAUB3|549699608 UCMB5033|530571363 UCMB5036|452857374 UCMB5113|530616124 YAB9601|384267281 SQR9|V529_37390 NJN6|AW02_035800 bs168|16080807 bs6051|470163976 bsBAB|472332147 bsBSP1|430755666 bsBSn5|321313311 bsQ928|40277791…
GP100245: CC178|556556166 DSM7|308172275 FZB42|154684909 IT45|451348229 LFB112|568176133 LL3|384162799 TA208|384157998 XH7|384167021 Y2|387896915 AS43|429503917 CAB946|375361066 NAUB3|549696327 UCMB5033|530568210 UCMB5036|452854449 UCMB5113|530613183 YAB9601|384264008 SQR9|V529_04030 NJN6|AW02_003830 bs168|255767134 bs6051|470160573 bsBAB|472328923 bsBSP1|430757130 bsBSn5|321314090 bsQ928|4027746…
GP100246: CC178|556555994 DSM7|308172112 FZB42|154684748 IT45|451348384 LFB112|568175979 LL3|384162631 TA208|384157836 XH7|384166853 Y2|387896750 AS43|429503757 CAB946|375360911 NAUB3|549696170 UCMB5033|530568048 UCMB5036|452854287 UCMB5113|530613024 YAB9601|384263856 SQR9|V529_02410 NJN6|AW02_002310 bs168|255767059 bs6051|470160392 bsBAB|472328738 bsBSP1|430758732 bsBSn5|321313910 bsQ928|4027744…
GP100247: CC178|556555995 DSM7|308172113 FZB42|154684749 IT45|451348383 LFB112|568175980 LL3|384162632 TA208|384157837 XH7|384166854 Y2|387896751 AS43|429503758 CAB946|375360912 NAUB3|549696171 UCMB5033|530568049 UCMB5036|452854288 UCMB5113|530613025 YAB9601|384263857 SQR9|V529_02420 NJN6|AW02_002320 bs168|16077312 bs6051|470160393 bsBAB|472328739 bsBSP1|430758731 bsBSn5|321313911 bsQ928|40277448…
GP100248: CC178|556555997 DSM7|308172117 FZB42|154684751 IT45|451348381 LFB112|568175982 LL3|384162635 TA208|384157839 XH7|384166856 Y2|387896753 AS43|429503760 CAB946|375360914 NAUB3|549696173 UCMB5033|530568051 UCMB5036|452854290 UCMB5113|530613027 YAB9601|384263859 SQR9|V529_02440 NJN6|AW02_002340 bs168|16077314 bs6051|470160395 bsBAB|472328741 bsBSP1|430758728 bsBSn5|321313913 bsQ928|40277448…
GP100249: CC178|556556020 DSM7|308172138 FZB42|154684771 IT45|451348363 LFB112|568176002 LL3|384162660 TA208|384157860 XH7|384166879 Y2|387896769 AS43|429503780 CAB946|375360933 NAUB3|549696187 UCMB5033|530568071 UCMB5036|452854309 UCMB5113|530613045 YAB9601|384263875 SQR9|V529_02650 NJN6|AW02_002530 bs168|16077341 bs6051|470160423 bsBAB|472328770 bsBSP1|430757418 bsBSn5|321313942 bsQ928|40277451…
GP100250: CC178|556556021 DSM7|308172139 FZB42|154684772 IT45|451348362 LFB112|568176003 LL3|384162661 TA208|384157861 XH7|384166880 Y2|387896770 AS43|429503781 CAB946|375360934 NAUB3|549696188 UCMB5033|530568072 UCMB5036|452854310 UCMB5113|530613046 YAB9601|384263876 SQR9|V529_02660 NJN6|AW02_002540 bs168|16077346 bs6051|470160428 bsBAB|472328775 bsBSP1|430757413 bsBSn5|321313947 bsQ928|40277451…
GP100251: CC178|556556022 DSM7|308172140 FZB42|154684773 IT45|451348361 LFB112|568176004 LL3|384162662 TA208|384157862 XH7|384166881 Y2|387896771 AS43|429503782 CAB946|375360935 NAUB3|549696189 UCMB5033|530568073 UCMB5036|452854311 UCMB5113|530613047 YAB9601|384263877 SQR9|V529_02670 NJN6|AW02_002550 bs168|16077347 bs6051|470160429 bsBAB|472328776 bsBSP1|430757412 bsBSn5|321313948 bsQ928|40277451…
GP100252: CC178|556556009 DSM7|308172127 FZB42|154684761 IT45|451348372 LFB112|568175991 LL3|384162648 TA208|384157850 XH7|384166869 Y2|387896757 AS43|429503770 CAB946|375360923 NAUB3|549696177 UCMB5033|530568061 UCMB5036|452854299 UCMB5113|530613035 YAB9601|384263864 SQR9|V529_02540 NJN6|AW02_002430 bs168|255767070 bs6051|470160410 bsBAB|472328757 bsBSP1|430757431 bsBSn5|321313929 bsQ928|4027745…
GP100253: CC178|556556027 DSM7|308172145 FZB42|154684778 IT45|451348356 LFB112|568176009 LL3|384162667 TA208|384157867 XH7|384166886 Y2|387896777 AS43|429503787 CAB946|375360940 NAUB3|549696194 UCMB5033|530568078 UCMB5036|452854316 UCMB5113|530613052 YAB9601|384263882 SQR9|V529_02720 NJN6|AW02_002600 bs168|16077352 bs6051|470160434 bsBAB|472328781 bsBSP1|430757407 bsBSn5|321313953 bsQ928|40277452…
GP100254: CC178|556556033 DSM7|308172153 FZB42|154684784 IT45|451348350 LFB112|568176015 LL3|384162676 TA208|384157875 XH7|384166895 Y2|387896783 AS43|429503792 CAB946|375360948 NAUB3|549696201 UCMB5033|530568084 UCMB5036|452854326 UCMB5113|530613058 YAB9601|384263888 SQR9|V529_02780 NJN6|AW02_002660 bs168|16077358 bs6051|470160440 bsBAB|472328787 bsBSP1|430757401 bsBSn5|321313959 bsQ928|40277453…
GP100255: CC178|556556035 DSM7|308172155 FZB42|154684786 IT45|451348348 LFB112|568176017 LL3|384162678 TA208|384157877 XH7|384166897 Y2|387896785 AS43|429503794 CAB946|375360950 NAUB3|549696203 UCMB5033|530568086 UCMB5036|452854328 UCMB5113|530613060 YAB9601|384263890 SQR9|V529_02800 NJN6|AW02_002680 bs168|16077360 bs6051|470160442 bsBAB|472328789 bsBSP1|430757399 bsBSn5|321313961 bsQ928|40277453…
GP100256: CC178|556556036 DSM7|308172156 FZB42|154684787 IT45|451348347 LFB112|568176018 LL3|384162679 TA208|384157878 XH7|384166898 Y2|387896786 AS43|429503795 CAB946|375360951 NAUB3|549696204 UCMB5033|530568087 UCMB5036|452854329 UCMB5113|530613061 YAB9601|384263891 SQR9|V529_02810 NJN6|AW02_002690 bs168|16077361 bs6051|470160443 bsBAB|472328790 bsBSP1|430757398 bsBSn5|321313962 bsQ928|40277453…
GP100257: CC178|556556038 DSM7|308172158 FZB42|154684789 IT45|451348345 LFB112|568176020 LL3|384162681 TA208|384157880 XH7|384166900 Y2|387896788 AS43|429503796 CAB946|375360953 NAUB3|549696206 UCMB5033|530568089 UCMB5036|452854331 UCMB5113|530613063 YAB9601|384263893 SQR9|V529_02830 NJN6|AW02_002710 bs168|16077363 bs6051|470160445 bsBAB|472328792 bsBSP1|430757396 bsBSn5|321313964 bsQ928|40277453…
GP100258: CC178|556556040 DSM7|308172160 FZB42|154684791 IT45|451348343 LFB112|568176022 LL3|384162683 TA208|384157883 XH7|384166902 Y2|387896790 AS43|429503798 CAB946|375360955 NAUB3|549696208 UCMB5033|530568091 UCMB5036|452854333 UCMB5113|530613065 YAB9601|384263895 SQR9|V529_02850 NJN6|AW02_002730 bs168|255767078 bs6051|470160449 bsBAB|472328796 bsBSP1|430757392 bsBSn5|321313968 bsQ928|4027745…
GP100259: CC178|556556041 DSM7|308172161 FZB42|154684792 IT45|451348342 LFB112|568176023 LL3|384162684 TA208|384157884 XH7|384166903 Y2|387896791 AS43|429503799 CAB946|375360956 NAUB3|549696209 UCMB5033|530568092 UCMB5036|452854334 UCMB5113|530613066 YAB9601|384263896 SQR9|V529_02860 NJN6|AW02_002740 bs168|16077368 bs6051|470160450 bsBAB|472328797 bsBSP1|430757391 bsBSn5|321313969 bsQ928|40277454…
GP100260: CC178|556556042 DSM7|308172162 FZB42|154684793 IT45|451348341 LFB112|568176024 LL3|384162685 TA208|384157885 XH7|384166904 Y2|387896792 AS43|429503800 CAB946|375360957 NAUB3|549696210 UCMB5033|530568093 UCMB5036|452854335 UCMB5113|530613067 YAB9601|384263897 SQR9|V529_02870 NJN6|AW02_002750 bs168|16077369 bs6051|470160451 bsBAB|472328798 bsBSP1|430757390 bsBSn5|321313970 bsQ928|40277454…
GP100261: CC178|556556043 DSM7|308172163 FZB42|154684794 IT45|451348340 LFB112|568176025 LL3|384162686 TA208|384157886 XH7|384166905 Y2|387896793 AS43|429503801 CAB946|375360958 NAUB3|549696211 UCMB5033|530568094 UCMB5036|452854336 UCMB5113|530613068 YAB9601|384263898 SQR9|V529_02880 NJN6|AW02_002760 bs168|255767079 bs6051|470160452 bsBAB|472328799 bsBSP1|430757389 bsBSn5|321313971 bsQ928|4027745…
GP100262: CC178|556556044 DSM7|308172164 FZB42|154684795 IT45|451348339 LFB112|568176026 LL3|384162687 TA208|384157887 XH7|384166906 Y2|387896795 AS43|429503802 CAB946|375360959 NAUB3|549696212 UCMB5033|530568095 UCMB5036|452854337 UCMB5113|530613069 YAB9601|384263899 SQR9|V529_02890 NJN6|AW02_002770 bs168|255767080 bs6051|470160453 bsBAB|472328800 bsBSP1|430757388 bsBSn5|321313972 bsQ928|4027745…
GP100263: CC178|556556048 DSM7|308172168 FZB42|154684798 IT45|451348336 LFB112|568176029 LL3|384162690 TA208|384157890 XH7|384166909 Y2|387896798 AS43|429503805 CAB946|375360962 NAUB3|549696215 UCMB5033|530568098 UCMB5036|452854340 UCMB5113|530613072 YAB9601|384263902 SQR9|V529_02920 NJN6|AW02_002800 bs168|255767083 bs6051|470160456 bsBAB|472328803 bsBSP1|430757385 bsBSn5|321313975 bsQ928|4027745…
GP100264: CC178|556556053 DSM7|308172175 FZB42|154684803 IT45|451348331 LFB112|568176034 LL3|384162694 TA208|384157895 XH7|384166914 Y2|387896803 AS43|429503810 CAB946|375360967 NAUB3|549696220 UCMB5033|530568103 UCMB5036|452854345 UCMB5113|530613077 YAB9601|384263907 SQR9|V529_02970 NJN6|AW02_002850 bs168|255767088 bs6051|470160462 bsBAB|472328809 bsBSP1|430757378 bsBSn5|321313981 bsQ928|4027745…
GP100265: CC178|556556055 DSM7|308172177 FZB42|154684805 IT45|451348329 LFB112|568176036 LL3|384162695 TA208|384157897 XH7|384166916 Y2|387896805 AS43|429503812 CAB946|375360969 NAUB3|549696222 UCMB5033|530568105 UCMB5036|452854347 UCMB5113|530613079 YAB9601|384263909 SQR9|V529_02990 NJN6|AW02_002870 bs168|16077382 bs6051|470160464 bsBAB|472328812 bsBSP1|430757377 bsBSn5|321313983 bsQ928|40277455…
GP100266: CC178|556559687 DSM7|308175788 FZB42|154688187 IT45|451344785 LFB112|568179471 LL3|384166599 TA208|384161677 XH7|384170790 Y2|387900738 AS43|429507368 CAB946|375364490 NAUB3|549699921 UCMB5033|530571667 UCMB5036|452857675 UCMB5113|530616430 YAB9601|384267595 SQR9|V529_40550 NJN6|AW02_038780 bs168|255767876 bs6051|470164316 bsBAB|472332483 bsBSP1|430756762 bsBSn5|321313644 bsQ928|4027782…
GP100267: CC178|556557107 DSM7|308173330 FZB42|154685768 IT45|451347277 LFB112|568177023 LL3|384163849 TA208|384159657 XH7|384168718 Y2|387897880 AS43|429504899 CAB946|375362002 NAUB3|549698372 UCMB5033|530569094 UCMB5036|452855300 UCMB5113|530614058 YAB9601|384264901 SQR9|V529_12870 NJN6|AW02_013820 bs168|16078421 bs6051|470161531 bsBAB|472329881 bsBSP1|430756993 bsBSn5|321315112 bsQ928|40277559…
GP100268: CC178|556556061 DSM7|308172182 FZB42|154684811 IT45|451348323 LFB112|568176042 LL3|384162699 TA208|384157901 XH7|384166920 Y2|387896811 AS43|429503817 CAB946|375360975 NAUB3|549696230 UCMB5033|530568111 UCMB5036|452854353 UCMB5113|530613086 YAB9601|384263915 SQR9|V529_03050 NJN6|AW02_002930 bs168|16077387 bs6051|470160469 bsBAB|472328817 bsBSP1|430757372 bsBSn5|321313988 bsQ928|40277455…
GP100269: CC178|556556062 DSM7|308172183 FZB42|154684812 IT45|451348322 LFB112|568176043 LL3|384162700 TA208|384157902 XH7|384166921 Y2|387896812 AS43|429503818 CAB946|375360976 NAUB3|549696231 UCMB5033|530568112 UCMB5036|452854354 UCMB5113|530613087 YAB9601|384263916 SQR9|V529_03060 NJN6|AW02_002940 bs168|16077388 bs6051|470160470 bsBAB|472328818 bsBSP1|430757371 bsBSn5|321313989 bsQ928|40277455…
GP100270: CC178|556556063 DSM7|308172184 FZB42|154684813 IT45|451348321 LFB112|568176044 LL3|384162701 TA208|384157903 XH7|384166922 Y2|387896814 AS43|429503819 CAB946|375360977 NAUB3|549696232 UCMB5033|530568114 UCMB5036|452854355 UCMB5113|530613088 YAB9601|384263917 SQR9|V529_03070 NJN6|AW02_002950 bs168|16077389 bs6051|470160471 bsBAB|472328819 bsBSP1|430757370 bsBSn5|321313990 bsQ928|40277456…
GP100271: CC178|556556066 DSM7|308172187 FZB42|154684816 IT45|451348318 LFB112|568176047 LL3|384162704 TA208|384157906 XH7|384166925 Y2|387896818 AS43|429503822 CAB946|375360980 NAUB3|549696235 UCMB5033|530568117 UCMB5036|452854358 UCMB5113|530613091 YAB9601|384263920 SQR9|V529_03100 NJN6|AW02_002980 bs168|255767096 bs6051|470160473 bsBAB|472328822 bsBSP1|430757367 bsBSn5|321313993 bsQ928|4027745…
GP100272: CC178|556559476 DSM7|308175589 FZB42|154687985 IT45|451344986 LFB112|568179276 LL3|384166388 TA208|384161480 XH7|384170589 Y2|387900523 AS43|429507158 CAB946|375364298 NAUB3|549699726 UCMB5033|530571471 UCMB5036|452857480 UCMB5113|530616235 YAB9601|384267398 SQR9|V529_38590 NJN6|AW02_036830 bs168|16077601 bs6051|470160694 bsBAB|472329021 bsBSP1|430756828 bsBSn5|321314185 bsQ928|40277475…
GP100273: CC178|556556077 DSM7|308172196 FZB42|154684827 IT45|451348310 LFB112|568176055 LL3|384162713 TA208|384157915 XH7|384166934 Y2|387896830 AS43|429503832 CAB946|375360988 NAUB3|549696247 UCMB5033|530568128 UCMB5036|452854369 UCMB5113|530613102 YAB9601|384263931 SQR9|V529_03210 NJN6|AW02_003060 bs168|16077409 bs6051|470160491 bsBAB|472328842 bsBSP1|430757351 bsBSn5|321314011 bsQ928|40277458…
GP100274: CC178|556556079 DSM7|308172198 FZB42|154684829 IT45|451348307 LFB112|568176056 LL3|384162715 TA208|384157917 XH7|384166936 Y2|387896832 AS43|429503834 CAB946|375360990 NAUB3|549696249 UCMB5033|530568130 UCMB5036|452854371 UCMB5113|530613104 YAB9601|384263933 SQR9|V529_03220 NJN6|AW02_003070 bs168|16077411 bs6051|470160493 bsBAB|472328844 bsBSP1|430757347 bsBSn5|321314013 bsQ928|40277458…
GP100275: CC178|556556088 DSM7|308172206 FZB42|154684838 IT45|451348300 LFB112|568176062 LL3|384162724 TA208|384157927 XH7|384166945 Y2|387896842 AS43|429503843 CAB946|375360998 NAUB3|549696258 UCMB5033|530568138 UCMB5036|452854379 UCMB5113|530613112 YAB9601|384263940 SQR9|V529_03300 NJN6|AW02_003150 bs168|16077421 bs6051|470160503 bsBAB|472328852 bsBSP1|430757698 bsBSn5|321314022 bsQ928|40277459…
GP100276: CC178|556556093 DSM7|308172209 FZB42|154684844 IT45|451348296 LFB112|568176066 LL3|384162727 TA208|384157931 XH7|384166949 Y2|387896846 AS43|429503850 CAB946|375361001 NAUB3|549696261 UCMB5033|530568144 UCMB5036|452854385 UCMB5113|530613118 YAB9601|384263943 SQR9|V529_03340 NJN6|AW02_003180 bs168|255767110 bs6051|470160509 bsBAB|472328858 bsBSP1|430757692 bsBSn5|321314027 bsQ928|4027745…
GP100277: CC178|556556094 DSM7|308172210 FZB42|154684845 IT45|451348295 LFB112|568176067 LL3|384162728 TA208|384157932 XH7|384166950 Y2|387896847 AS43|429503851 CAB946|375361002 NAUB3|549696262 UCMB5033|530568145 UCMB5036|452854386 UCMB5113|530613119 YAB9601|384263944 SQR9|V529_03350 NJN6|AW02_003190 bs168|255767111 bs6051|470160510 bsBAB|472328859 bsBSP1|430757627 bsBSn5|321314028 bsQ928|4027745…
GP100278: CC178|556556095 DSM7|308172211 FZB42|154684846 IT45|451348294 LFB112|568176068 LL3|384162729 TA208|384157933 XH7|384166951 Y2|387896848 AS43|429503852 CAB946|375361003 NAUB3|549696263 UCMB5033|530568146 UCMB5036|452854387 UCMB5113|530613120 YAB9601|384263945 SQR9|V529_03360 NJN6|AW02_003200 bs168|16077428 bs6051|470160511 bsBAB|472328860 bsBSP1|430757626 bsBSn5|321314029 bsQ928|40277460…
GP100279: CC178|556556096 DSM7|308172212 FZB42|154684847 IT45|451348293 LFB112|568176069 LL3|384162730 TA208|384157934 XH7|384166952 Y2|387896849 AS43|429503853 CAB946|375361004 NAUB3|549696264 UCMB5033|530568147 UCMB5036|452854388 UCMB5113|530613121 YAB9601|384263946 SQR9|V529_03370 NJN6|AW02_003210 bs168|255767112 bs6051|470160512 bsBAB|472328861 bsBSP1|430757625 bsBSn5|321314030 bsQ928|4027746…
GP100280: CC178|556556102 DSM7|308172218 FZB42|154684853 IT45|451348287 LFB112|568176075 LL3|384162736 TA208|384157940 XH7|384166958 Y2|387896855 AS43|429503859 CAB946|375361010 NAUB3|549696270 UCMB5033|530568153 UCMB5036|452854394 UCMB5113|530613127 YAB9601|384263952 SQR9|V529_03430 NJN6|AW02_003270 bs168|255767116 bs6051|470160519 bsBAB|472328868 bsBSP1|430757619 bsBSn5|321314037 bsQ928|4027746…
GP100281: CC178|556556103 DSM7|308172219 FZB42|154684854 IT45|451348286 LFB112|568176076 LL3|384162737 TA208|384157941 XH7|384166959 Y2|387896856 AS43|429503860 CAB946|375361011 NAUB3|549696271 UCMB5033|530568154 UCMB5036|452854395 UCMB5113|530613128 YAB9601|384263953 SQR9|V529_03440 NJN6|AW02_003280 bs168|16077436 bs6051|470160520 bsBAB|472328869 bsBSP1|430757618 bsBSn5|321314038 bsQ928|40277460…
GP100282: CC178|556556109 DSM7|308172224 FZB42|154684859 IT45|451348281 LFB112|568176081 LL3|384162743 TA208|384157946 XH7|384166965 Y2|387896862 AS43|429503865 CAB946|375361016 NAUB3|549696276 UCMB5033|530568159 UCMB5036|452854400 UCMB5113|530613133 YAB9601|384263958 SQR9|V529_03490 NJN6|AW02_003330 bs168|16081003 bs6051|470164174 bsBAB|472332349 bsBSP1|430757482 bsBSn5|321313518 bsQ928|40277811…
GP100283: CC178|556556111 DSM7|308172226 FZB42|154684861 IT45|451348279 LFB112|568176083 LL3|384162745 TA208|384157948 XH7|384166967 Y2|387896864 AS43|429503867 CAB946|375361018 NAUB3|549696278 UCMB5033|530568161 UCMB5036|452854402 UCMB5113|530613135 YAB9601|384263960 SQR9|V529_03510 NJN6|AW02_003350 bs168|16081001 bs6051|470164172 bsBAB|472332347 bsBSP1|430757484 bsBSn5|321313516 bsQ928|40277811…
GP100284: CC178|556556113 DSM7|308172228 FZB42|154684863 IT45|451348277 LFB112|568176085 LL3|384162746 TA208|384157950 XH7|384166969 Y2|387896866 AS43|429503869 CAB946|375361020 NAUB3|549696280 UCMB5033|530568163 UCMB5036|452854404 UCMB5113|530613137 YAB9601|384263962 SQR9|V529_03530 NJN6|AW02_003370 bs168|16080999 bs6051|470164170 bsBAB|472332345 bsBSP1|430757486 bsBSn5|321313514 bsQ928|40277811…
GP100285: CC178|556556114 DSM7|308172229 FZB42|154684864 IT45|451348276 LFB112|568176086 LL3|384162747 TA208|384157951 XH7|384166970 Y2|387896867 AS43|429503870 CAB946|375361021 NAUB3|549696281 UCMB5033|530568164 UCMB5036|452854405 UCMB5113|530613138 YAB9601|384263963 SQR9|V529_03540 NJN6|AW02_003380 bs168|255767841 bs6051|470164169 bsBAB|472332344 bsBSP1|430757487 bsBSn5|321313513 bsQ928|4027781…
GP100286: CC178|556556115 DSM7|308172230 FZB42|154684865 IT45|451348275 LFB112|568176087 LL3|384162748 TA208|384157952 XH7|384166971 Y2|387896868 AS43|429503871 CAB946|375361022 NAUB3|549696282 UCMB5033|530568165 UCMB5036|452854406 UCMB5113|530613139 YAB9601|384263964 SQR9|V529_03550 NJN6|AW02_003390 bs168|255767840 bs6051|470164168 bsBAB|472332343 bsBSP1|430757488 bsBSn5|321313512 bsQ928|4027781…
GP100287: CC178|556556119 DSM7|308172233 FZB42|154684868 IT45|451348272 LFB112|568176090 LL3|384162752 TA208|384157955 XH7|384166975 Y2|387896872 AS43|429503874 CAB946|375361025 NAUB3|549696285 UCMB5033|530568168 UCMB5036|452854409 UCMB5113|530613142 YAB9601|384263967 SQR9|V529_03590 NJN6|AW02_003420 bs168|16077443 bs6051|470160527 bsBAB|472328876 bsBSP1|430758595 bsBSn5|321314045 bsQ928|40277461…
GP100288: CC178|556556120 DSM7|308172234 FZB42|154684869 IT45|451348271 LFB112|568176091 LL3|384162753 TA208|384157956 XH7|384166976 Y2|387896873 AS43|429503875 CAB946|375361026 NAUB3|549696286 UCMB5033|530568169 UCMB5036|452854410 UCMB5113|530613143 YAB9601|384263968 SQR9|V529_03600 NJN6|AW02_003430 bs168|16077444 bs6051|470160528 bsBAB|472328877 bsBSP1|430758594 bsBSn5|321314046 bsQ928|40277461…
GP100289: CC178|556556125 DSM7|308172238 FZB42|154684873 IT45|451348267 LFB112|568176095 LL3|384162759 TA208|384157961 XH7|384166982 Y2|387896877 AS43|429503879 CAB946|375361030 NAUB3|549696290 UCMB5033|530568172 UCMB5036|452854412 UCMB5113|530613146 YAB9601|384263971 SQR9|V529_03650 NJN6|AW02_003460 bs168|16077447 bs6051|470160533 bsBAB|472328882 bsBSP1|430758591 bsBSn5|321314050 bsQ928|40277462…
GP100290: CC178|556556131 DSM7|308172243 FZB42|154684878 IT45|451348262 LFB112|568176100 LL3|384162765 TA208|384157966 XH7|384166988 Y2|387896883 AS43|429503884 CAB946|375361035 NAUB3|549696295 UCMB5033|530568178 UCMB5036|452854417 UCMB5113|530613151 YAB9601|384263976 SQR9|V529_03700 NJN6|AW02_003510 bs168|16077452 bs6051|470160538 bsBAB|472328887 bsBSP1|430758586 bsBSn5|321314055 bsQ928|40277462…
GP100291: CC178|556556132 DSM7|308172244 FZB42|154684879 IT45|451348261 LFB112|568176101 LL3|384162766 TA208|384157967 XH7|384166989 Y2|387896884 AS43|429503885 CAB946|375361036 NAUB3|549696296 UCMB5033|530568179 UCMB5036|452854418 UCMB5113|530613152 YAB9601|384263977 SQR9|V529_03710 NJN6|AW02_003520 bs168|255767120 bs6051|470160539 bsBAB|472328888 bsBSP1|430758585 bsBSn5|321314056 bsQ928|4027746…
GP100292: CC178|556556135 DSM7|308172247 FZB42|154684882 IT45|451348258 LFB112|568176104 LL3|384162769 TA208|384157970 XH7|384166992 Y2|387896887 AS43|429503888 CAB946|375361039 NAUB3|549696299 UCMB5033|530568182 UCMB5036|452854421 UCMB5113|530613155 YAB9601|384263980 SQR9|V529_03740 NJN6|AW02_003550 bs168|16077456 bs6051|470160542 bsBAB|472328891 bsBSP1|430758582 bsBSn5|321314059 bsQ928|40277463…
GP100293: CC178|556556136 DSM7|308172248 FZB42|154684883 IT45|451348257 LFB112|568176105 LL3|384162770 TA208|384157971 XH7|384166993 Y2|387896888 AS43|429503889 CAB946|375361040 NAUB3|549696300 UCMB5033|530568183 UCMB5036|452854422 UCMB5113|530613156 YAB9601|384263981 SQR9|V529_03750 NJN6|AW02_003560 bs168|16077457 bs6051|470160543 bsBAB|472328892 bsBSP1|430758581 bsBSn5|321314060 bsQ928|40277463…
GP100294: CC178|556556137 DSM7|308172249 FZB42|154684884 IT45|451348256 LFB112|568176106 LL3|384162771 TA208|384157972 XH7|384166994 Y2|387896889 AS43|429503890 CAB946|375361041 NAUB3|549696301 UCMB5033|530568184 UCMB5036|452854423 UCMB5113|530613157 YAB9601|384263982 SQR9|V529_03760 NJN6|AW02_003570 bs168|16077458 bs6051|470160544 bsBAB|472328893 bsBSP1|430758580 bsBSn5|321314061 bsQ928|40277463…
GP100295: CC178|556556138 DSM7|308172250 FZB42|154684885 IT45|451348255 LFB112|568176107 LL3|384162772 TA208|384157973 XH7|384166995 Y2|387896890 AS43|429503891 CAB946|375361042 NAUB3|549696302 UCMB5033|530568185 UCMB5036|452854424 UCMB5113|530613158 YAB9601|384263983 SQR9|V529_03770 NJN6|AW02_003580 bs168|16077459 bs6051|470160545 bsBAB|472328894 bsBSP1|430758579 bsBSn5|321314062 bsQ928|40277463…
GP100296: CC178|556559190 DSM7|308175334 FZB42|154687715 IT45|451345248 LFB112|568179024 LL3|384166115 TA208|384161218 XH7|384170310 Y2|387900234 AS43|429506895 CAB946|375364036 NAUB3|549699456 UCMB5033|530571216 UCMB5036|452857223 UCMB5113|530615979 YAB9601|384267134 SQR9|V529_35840 NJN6|AW02_034280 bs168|16080652 bs6051|470163818 bsBAB|472331982 bsBSP1|430756610 bsBSn5|321313143 bsQ928|40277776…
GP100297: CC178|556556142 DSM7|308172253 FZB42|154684888 IT45|451348251 LFB112|568176111 LL3|384162775 TA208|384157976 XH7|384166998 Y2|387896894 AS43|429503895 CAB946|375361045 NAUB3|549696305 UCMB5033|530568188 UCMB5036|452854427 UCMB5113|530613161 YAB9601|384263986 SQR9|V529_03800 NJN6|AW02_003610 bs168|16077462 bs6051|470160548 bsBAB|472328898 bsBSP1|430758576 bsBSn5|321314065 bsQ928|40277463…
GP100298: CC178|556556143 DSM7|308172254 FZB42|154684889 IT45|451348250 LFB112|568176112 LL3|384162776 TA208|384157977 XH7|384166999 Y2|387896895 AS43|429503896 CAB946|375361046 NAUB3|549696306 UCMB5033|530568189 UCMB5036|452854428 UCMB5113|530613162 YAB9601|384263987 SQR9|V529_03810 NJN6|AW02_003620 bs168|255767121 bs6051|470160549 bsBAB|472328899 bsBSP1|430758575 bsBSn5|321314066 bsQ928|4027746…
GP100299: CC178|556556152 DSM7|308172262 FZB42|154684896 IT45|451348242 LFB112|568176120 LL3|384162785 TA208|384157985 XH7|384167008 Y2|387896902 AS43|429503904 CAB946|375361053 NAUB3|549696314 UCMB5033|530568197 UCMB5036|452854436 UCMB5113|530613170 YAB9601|384263995 SQR9|V529_03890 NJN6|AW02_003700 bs168|255767128 bs6051|470160560 bsBAB|472328910 bsBSP1|430758566 bsBSn5|321314077 bsQ928|4027746…
GP100300: CC178|556556153 DSM7|308172263 FZB42|154684897 IT45|451348241 LFB112|568176121 LL3|384162786 TA208|384157986 XH7|384167009 Y2|387896903 AS43|429503905 CAB946|375361054 NAUB3|549696315 UCMB5033|530568198 UCMB5036|452854437 UCMB5113|530613171 YAB9601|384263996 SQR9|V529_03900 NJN6|AW02_003710 bs168|255767129 bs6051|470160561 bsBAB|472328911 bsBSP1|430758565 bsBSn5|321314078 bsQ928|4027746…
GP100301: CC178|556556154 DSM7|308172264 FZB42|154684898 IT45|451348240 LFB112|568176122 LL3|384162787 TA208|384157987 XH7|384167010 Y2|387896904 AS43|429503906 CAB946|375361055 NAUB3|549696316 UCMB5033|530568199 UCMB5036|452854438 UCMB5113|530613172 YAB9601|384263997 SQR9|V529_03910 NJN6|AW02_003720 bs168|255767130 bs6051|470160562 bsBAB|472328912 bsBSP1|430758564 bsBSn5|321314079 bsQ928|4027746…
GP100302: CC178|556556155 DSM7|308172265 FZB42|154684899 IT45|451348239 LFB112|568176123 LL3|384162788 TA208|384157988 XH7|384167011 Y2|387896905 AS43|429503907 CAB946|375361056 NAUB3|549696317 UCMB5033|530568200 UCMB5036|452854439 UCMB5113|530613173 YAB9601|384263998 SQR9|V529_03920 NJN6|AW02_003730 bs168|255767131 bs6051|470160563 bsBAB|472328913 bsBSP1|430758563 bsBSn5|321314080 bsQ928|4027746…
GP100303: CC178|556556158 DSM7|308172268 FZB42|154684902 IT45|451348236 LFB112|568176126 LL3|384162791 TA208|384157991 XH7|384167014 Y2|387896908 AS43|429503910 CAB946|375361059 NAUB3|549696320 UCMB5033|530568203 UCMB5036|452854442 UCMB5113|530613176 YAB9601|384264001 SQR9|V529_03950 NJN6|AW02_003760 bs168|255767133 bs6051|470160566 bsBAB|472328916 bsBSP1|430758560 bsBSn5|321314083 bsQ928|4027746…
GP100304: CC178|556556159 DSM7|308172269 FZB42|154684903 IT45|451348235 LFB112|568176127 LL3|384162792 TA208|384157992 XH7|384167015 Y2|387896909 AS43|429503911 CAB946|375361060 NAUB3|549696321 UCMB5033|530568204 UCMB5036|452854443 UCMB5113|530613177 YAB9601|384264002 SQR9|V529_03960 NJN6|AW02_003770 bs168|16077478 bs6051|470160567 bsBAB|472328917 bsBSP1|430758559 bsBSn5|321314084 bsQ928|40277465…
GP100305: CC178|556556165 DSM7|308172274 FZB42|154684908 IT45|451348230 LFB112|568176132 LL3|384162798 TA208|384157997 XH7|384167020 Y2|387896914 AS43|429503916 CAB946|375361065 NAUB3|549696326 UCMB5033|530568209 UCMB5036|452854448 UCMB5113|530613182 YAB9601|384264007 SQR9|V529_04020 NJN6|AW02_003820 bs168|16077483 bs6051|470160572 bsBAB|472328922 bsBSP1|430757131 bsBSn5|321314089 bsQ928|40277466…
GP100306: CC178|556556168 DSM7|308172276 FZB42|154684910 IT45|451348228 LFB112|568176134 LL3|384162801 TA208|384157999 XH7|384167023 Y2|387896917 AS43|429503919 CAB946|375361067 NAUB3|549696328 UCMB5033|530568211 UCMB5036|452854450 UCMB5113|530613184 YAB9601|384264009 SQR9|V529_04040 NJN6|AW02_003840 bs168|16077486 bs6051|470160575 bsBAB|472328925 bsBSP1|430757128 bsBSn5|321314092 bsQ928|40277466…
GP100307: CC178|556556171 DSM7|308172279 FZB42|154684913 IT45|451348225 LFB112|568176137 LL3|384162804 TA208|384158002 XH7|384167026 Y2|387896920 AS43|429503922 CAB946|375361070 NAUB3|549696331 UCMB5033|530568214 UCMB5036|452854453 UCMB5113|530613187 YAB9601|384264012 SQR9|V529_04070 NJN6|AW02_003870 bs168|16077489 bs6051|470160578 bsBAB|472328928 bsBSP1|430757125 bsBSn5|321314095 bsQ928|40277466…
GP100308: CC178|556556173 DSM7|308172281 FZB42|154684915 IT45|451348223 LFB112|568176139 LL3|384162806 TA208|384158004 XH7|384167028 Y2|387896922 AS43|429503924 CAB946|375361072 NAUB3|549696333 UCMB5033|530568216 UCMB5036|452854455 UCMB5113|530613189 YAB9601|384264014 SQR9|V529_04090 NJN6|AW02_003890 bs168|16077491 bs6051|470160580 bsBAB|472328930 bsBSP1|430757123 bsBSn5|321314097 bsQ928|40277466…
GP100309: DSM7|308172399 FZB42|154685071 IT45|451348075 LFB112|568176274 LL3|384162937 TA208|384158135 XH7|384167167 Y2|387897079 AS43|429504080 CAB946|375361216 CAB946|375361217 NAUB3|549696480 UCMB5033|530568359 UCMB5036|452854579 UCMB5113|530613336 UCMB5113|530613333 YAB9601|384264160 NJN6|AW02_005260 bs168|255767125 bs6051|470160555 bsBAB|472328905 bsBSP1|430758570 bsBSn5|321314072 bsQ928|402…
GP100311: CC178|556556170 DSM7|308172278 FZB42|154684912 IT45|451348226 LFB112|568176136 LL3|384162803 TA208|384158001 XH7|384167025 Y2|387896919 AS43|429503921 CAB946|375361069 NAUB3|549696330 UCMB5033|530568213 UCMB5036|452854452 UCMB5113|530613186 YAB9601|384264011 SQR9|V529_04060 NJN6|AW02_003860 bs168|16077488 bs6051|470160577 bsBAB|472328927 bsBSP1|430757126 bsBSn5|321314094 bsQ928|40277466…
GP100312: CC178|556556195 DSM7|308172301 FZB42|154684935 IT45|451348207 LFB112|568176155 LL3|384162828 TA208|384158023 XH7|384167047 Y2|387896939 AS43|429503940 CAB946|375361096 NAUB3|549696354 UCMB5033|530568235 UCMB5036|452854471 UCMB5113|530613209 YAB9601|384264028 SQR9|V529_04270 NJN6|AW02_004050 bs168|16077503 bs6051|470160592 bsBAB|472328942 bsBSP1|430757111 bsBSn5|321314109 bsQ928|40277468…
GP100313: CC178|556556202 DSM7|308172306 FZB42|154684941 IT45|451348202 LFB112|568176161 LL3|384162835 TA208|384158029 XH7|384167054 Y2|387896945 AS43|429503946 CAB946|375361101 NAUB3|549696360 UCMB5033|530568239 UCMB5036|452854476 UCMB5113|530613214 YAB9601|384264034 SQR9|V529_04340 NJN6|AW02_004100 bs168|16077506 bs6051|470160595 bsBAB|472328945 bsBSP1|430757108 bsBSn5|321314112 bsQ928|40277468…
GP100314: CC178|556556207 DSM7|308172311 FZB42|154684946 IT45|451348197 LFB112|568176166 LL3|384162840 TA208|384158034 XH7|384167059 Y2|387896949 AS43|429503951 CAB946|375361106 NAUB3|549696365 UCMB5033|530568244 UCMB5036|452854481 UCMB5113|530613219 YAB9601|384264039 SQR9|V529_04390 NJN6|AW02_004150 bs168|16077511 bs6051|470160600 bsBAB|472328950 bsBSP1|430757103 bsBSn5|321314117 bsQ928|40277468…
GP100315: CC178|556556208 DSM7|308172312 FZB42|154684947 IT45|451348196 LFB112|568176167 LL3|384162841 TA208|384158035 XH7|384167060 Y2|387896950 AS43|429503952 CAB946|375361107 NAUB3|549696366 UCMB5033|530568245 UCMB5036|452854482 UCMB5113|530613220 YAB9601|384264040 SQR9|V529_04400 NJN6|AW02_004160 bs168|16077512 bs6051|470160601 bsBAB|472328951 bsBSP1|430757102 bsBSn5|321314118 bsQ928|40277469…
GP100316: CC178|556556209 DSM7|308172313 FZB42|154684948 IT45|451348195 LFB112|568176168 LL3|384162842 TA208|384158036 XH7|384167061 Y2|387896951 AS43|429503953 CAB946|375361108 NAUB3|549696367 UCMB5033|530568246 UCMB5036|452854483 UCMB5113|530613221 YAB9601|384264041 SQR9|V529_04410 NJN6|AW02_004170 bs168|16077513 bs6051|470160602 bsBAB|472328952 bsBSP1|430757101 bsBSn5|321314119 bsQ928|40277469…
GP100317: CC178|556556210 DSM7|308172314 FZB42|154684949 IT45|451348194 LFB112|568176169 LL3|384162843 TA208|384158037 XH7|384167062 Y2|387896952 AS43|429503954 CAB946|375361109 NAUB3|549696368 UCMB5033|530568247 UCMB5036|452854484 UCMB5113|530613222 YAB9601|384264042 SQR9|V529_04420 NJN6|AW02_004180 bs168|16077514 bs6051|470160603 bsBAB|472328953 bsBSP1|430757100 bsBSn5|321314120 bsQ928|40277469…
GP100318: CC178|556556212 DSM7|308172316 FZB42|154684951 IT45|451348192 LFB112|568176171 LL3|384162845 TA208|384158039 XH7|384167064 Y2|387896954 AS43|429503956 CAB946|375361111 NAUB3|549696370 UCMB5033|530568249 UCMB5036|452854486 UCMB5113|530613224 YAB9601|384264044 SQR9|V529_04440 NJN6|AW02_004200 bs168|16077516 bs6051|470160605 bsBAB|472328956 bsBSP1|430757098 bsBSn5|321314122 bsQ928|40277469…
GP100319: CC178|556556213 DSM7|308172317 FZB42|154684952 IT45|451348191 LFB112|568176172 LL3|384162846 TA208|384158040 XH7|384167065 Y2|387896955 AS43|429503957 CAB946|375361112 NAUB3|549696371 UCMB5033|530568250 UCMB5036|452854487 UCMB5113|530613225 YAB9601|384264045 SQR9|V529_04450 NJN6|AW02_004210 bs168|16077517 bs6051|470160606 bsBAB|472328957 bsBSP1|430757097 bsBSn5|321314123 bsQ928|40277469…
GP100320: CC178|556556214 DSM7|308172318 FZB42|154684953 IT45|451348190 LFB112|568176173 LL3|384162847 TA208|384158041 XH7|384167066 Y2|387896956 AS43|429503958 CAB946|375361113 NAUB3|549696372 UCMB5033|530568251 UCMB5036|452854488 UCMB5113|530613226 YAB9601|384264046 SQR9|V529_04460 NJN6|AW02_004220 bs168|16077518 bs6051|470160607 bsBAB|472328958 bsBSP1|430757096 bsBSn5|321314124 bsQ928|40277469…
GP100321: CC178|556556218 DSM7|308172323 FZB42|154684958 IT45|451348185 LFB112|568176178 LL3|384162851 TA208|384158046 XH7|384167072 Y2|387896961 AS43|429503963 CAB946|375361118 NAUB3|549696377 UCMB5033|530568255 UCMB5036|452854492 UCMB5113|530613230 YAB9601|384264050 SQR9|V529_04510 NJN6|AW02_004270 bs168|16077522 bs6051|470160611 bsBAB|472328963 bsBSP1|430757092 bsBSn5|321314129 bsQ928|40277470…
GP100322: CC178|556556219 DSM7|308172324 FZB42|154684959 IT45|451348184 LFB112|568176179 LL3|384162852 TA208|384158047 XH7|384167073 Y2|387896962 AS43|429503964 CAB946|375361119 NAUB3|549696378 UCMB5033|530568256 UCMB5036|452854493 UCMB5113|530613231 YAB9601|384264051 SQR9|V529_04520 NJN6|AW02_004280 bs168|16077523 bs6051|470160612 bsBAB|472328964 bsBSP1|430757091 bsBSn5|321314130 bsQ928|40277470…
GP100323: CC178|556556220 DSM7|308172325 FZB42|154684960 IT45|451348183 LFB112|568176180 LL3|384162853 TA208|384158048 XH7|384167074 Y2|387896963 AS43|429503965 CAB946|375361120 NAUB3|549696379 UCMB5033|530568257 UCMB5036|452854494 UCMB5113|530613232 YAB9601|384264052 SQR9|V529_04530 NJN6|AW02_004290 bs168|16077524 bs6051|470160613 bsBAB|472328965 bsBSP1|430757090 bsBSn5|321314131 bsQ928|40277470…
GP100324: CC178|556556222 DSM7|308172326 FZB42|154684961 IT45|451348181 LFB112|568176182 LL3|384162855 TA208|384158050 XH7|384167076 Y2|387896965 AS43|429503967 CAB946|375361121 NAUB3|549696380 UCMB5033|530568258 UCMB5036|452854495 UCMB5113|530613233 YAB9601|384264053 SQR9|V529_04540 NJN6|AW02_004300 bs168|16077525 bs6051|470160614 bsBAB|472328966 bsBSP1|430757089 bsBSn5|321314132 bsQ928|40277470…
GP100325: CC178|556556223 DSM7|308172327 FZB42|154684962 IT45|451348180 LFB112|568176183 LL3|384162856 TA208|384158051 XH7|384167077 Y2|387896966 AS43|429503968 CAB946|375361122 NAUB3|549696381 UCMB5033|530568259 UCMB5036|452854496 UCMB5113|530613234 YAB9601|384264054 SQR9|V529_04550 NJN6|AW02_004310 bs168|16077526 bs6051|470160615 bsBAB|472328967 bsBSP1|430757088 bsBSn5|321314133 bsQ928|40277470…
GP100326: CC178|556556224 DSM7|308172328 FZB42|154684963 IT45|451348179 LFB112|568176184 LL3|384162857 TA208|384158052 XH7|384167078 Y2|387896967 AS43|429503969 CAB946|375361123 NAUB3|549696382 UCMB5033|564287452 UCMB5036|452854497 UCMB5113|530613235 YAB9601|384264055 SQR9|V529_04560 NJN6|AW02_004320 bs168|16077527 bs6051|470160616 bsBAB|472328968 bsBSP1|430757087 bsBSn5|321314134 bsQ928|40277470…
GP100327: CC178|556556225 DSM7|308172329 FZB42|154684964 IT45|451348178 LFB112|568176185 LL3|384162858 TA208|384158053 XH7|384167079 Y2|387896968 AS43|429503970 CAB946|375361124 NAUB3|549696383 UCMB5033|530568261 UCMB5036|452854498 UCMB5113|530613236 YAB9601|384264056 SQR9|V529_04570 NJN6|AW02_004330 bs168|16077528 bs6051|470160617 bsBAB|472328969 bsBSP1|430756886 bsBSn5|321314135 bsQ928|40277470…
GP100328: CC178|556556226 DSM7|308172330 FZB42|154684965 IT45|451348177 LFB112|568176186 LL3|384162859 TA208|384158054 XH7|384167080 Y2|387896969 AS43|429503971 CAB946|375361125 NAUB3|549696384 UCMB5033|530568262 UCMB5036|452854499 UCMB5113|530613237 YAB9601|384264057 SQR9|V529_04580 NJN6|AW02_004340 bs168|16077529 bs6051|470160618 bsBAB|472328970 bsBSP1|430756887 bsBSn5|321314136 bsQ928|40277470…
GP100329: CC178|556556229 DSM7|308172333 FZB42|154684968 IT45|451348174 LFB112|568176189 LL3|384162863 TA208|384158057 XH7|384167084 Y2|387896972 AS43|429503974 CAB946|375361128 NAUB3|549696387 UCMB5033|530568265 UCMB5036|452854502 UCMB5113|530613240 YAB9601|384264060 SQR9|V529_04610 NJN6|AW02_004370 bs168|16077532 bs6051|470160621 bsBAB|472328973 bsBSP1|430756890 bsBSn5|321314139 bsQ928|40277470…
GP100330: CC178|556556230 DSM7|308172334 FZB42|154684969 IT45|451348173 LFB112|568176190 LL3|384162864 TA208|384158058 XH7|384167085 Y2|387896973 AS43|429503975 CAB946|375361129 NAUB3|549696388 UCMB5033|530568266 UCMB5036|452854503 UCMB5113|530613241 YAB9601|384264061 SQR9|V529_04620 NJN6|AW02_004380 bs168|16077533 bs6051|470160622 bsBAB|472328974 bsBSP1|430756891 bsBSn5|321314140 bsQ928|40277471…
GP100331: CC178|556556231 DSM7|308172335 FZB42|154684970 IT45|451348172 LFB112|568176191 LL3|384162865 TA208|384158059 XH7|384167086 Y2|387896974 AS43|429503976 CAB946|375361130 NAUB3|549696389 UCMB5033|530568267 UCMB5036|452854504 UCMB5113|530613242 YAB9601|384264062 SQR9|V529_04630 NJN6|AW02_004390 bs168|16077534 bs6051|470160623 bsBAB|472328975 bsBSP1|430756892 bsBSn5|321314141 bsQ928|40277471…
GP100332: CC178|556556234 DSM7|308172338 FZB42|154684973 IT45|451348169 LFB112|568176194 LL3|384162868 TA208|384158062 XH7|384167089 Y2|387896976 AS43|429503979 CAB946|375361133 NAUB3|549696392 UCMB5033|530568270 UCMB5036|452854507 UCMB5113|530613245 YAB9601|384264065 SQR9|V529_04660 NJN6|AW02_004420 bs168|16077537 bs6051|470160626 bsBAB|472328978 bsBSP1|430756895 bsBSn5|321314144 bsQ928|40277471…
GP100333: CC178|556556235 DSM7|308172339 FZB42|154684974 IT45|451348168 LFB112|568176195 LL3|384162869 TA208|384158063 XH7|384167090 Y2|387896977 AS43|429503980 CAB946|375361134 NAUB3|549696393 UCMB5033|530568271 UCMB5036|452854508 UCMB5113|530613246 YAB9601|384264066 SQR9|V529_04670 NJN6|AW02_004430 bs168|16077538 bs6051|470160627 bsBAB|472328979 bsBSP1|430756896 bsBSn5|321314145 bsQ928|40277471…
GP100334: CC178|556556236 DSM7|308172340 FZB42|154684975 IT45|451348167 LFB112|568176196 LL3|384162870 TA208|384158064 XH7|384167091 Y2|387896978 AS43|429503981 CAB946|375361135 NAUB3|549696394 UCMB5033|530568272 UCMB5036|452854509 UCMB5113|530613247 YAB9601|384264067 SQR9|V529_04680 NJN6|AW02_004440 bs168|16077539 bs6051|470160628 bsBAB|472328980 bsBSP1|430756897 bsBSn5|321314146 bsQ928|40277471…
GP100335: CC178|556556237 DSM7|308172341 FZB42|154684976 IT45|451348166 LFB112|568176197 LL3|384162871 TA208|384158065 XH7|384167092 Y2|387896979 AS43|429503982 CAB946|375361136 NAUB3|549696395 UCMB5033|530568273 UCMB5036|452854510 UCMB5113|530613248 YAB9601|384264068 SQR9|V529_04690 NJN6|AW02_004450 bs168|255767137 bs6051|470160629 bsBAB|472328981 bsBSP1|430756898 bsBSn5|321314147 bsQ928|4027747…
GP100336: CC178|556556238 DSM7|308172342 FZB42|154684977 IT45|451348165 LFB112|568176198 LL3|384162872 TA208|384158066 XH7|384167093 Y2|387896980 AS43|429503983 CAB946|375361137 NAUB3|549696396 UCMB5033|530568274 UCMB5036|452854511 UCMB5113|530613249 YAB9601|384264069 SQR9|V529_04700 NJN6|AW02_004460 bs168|16077541 bs6051|470160630 bsBAB|472328982 bsBSP1|430756899 bsBSn5|321314148 bsQ928|40277471…
GP100337: CC178|556556239 DSM7|308172343 FZB42|154684978 IT45|451348164 LFB112|568176199 LL3|384162873 TA208|384158067 XH7|384167094 Y2|387896981 AS43|429503984 CAB946|375361138 NAUB3|549696397 UCMB5033|530568275 UCMB5036|452854512 UCMB5113|530613250 YAB9601|384264070 SQR9|V529_04710 NJN6|AW02_004470 bs168|50812188 bs6051|470160634 bsBAB|472328986 bsBSP1|430756900 bsBSn5|321314149 bsQ928|40277472…
GP100338: CC178|556556241 DSM7|308172345 FZB42|154684980 IT45|451348162 LFB112|568176201 LL3|384162875 TA208|384158069 XH7|384167096 Y2|387896983 AS43|429503986 CAB946|375361140 NAUB3|549696399 UCMB5033|530568277 UCMB5036|452854514 UCMB5113|530613252 YAB9601|384264072 SQR9|V529_04730 NJN6|AW02_004490 bs168|16077546 bs6051|470160635 bsBAB|472328988 bsBSP1|430756901 bsBSn5|321314151 bsQ928|40277472…
GP100339: CC178|556556565 DSM7|308172672 FZB42|154685284 IT45|451347869 LFB112|568176478 LL3|384163231 TA208|384158352 XH7|384167399 Y2|387897313 AS43|429504311 CAB946|375361496 NAUB3|549696706 UCMB5033|530568588 UCMB5036|452854783 UCMB5113|530613552 YAB9601|384264380 SQR9|V529_07730 NJN6|AW02_007300 bs168|16077873 bs6051|470160966 bsBAB|472329303 bsBSP1|430756103 bsBSn5|321314535 bsQ928|40277503…
GP100340: CC178|556556566 DSM7|308172673 FZB42|154685285 IT45|451347868 LFB112|568176479 LL3|384163232 TA208|384158353 XH7|384167400 Y2|387897314 AS43|429504312 CAB946|375361497 NAUB3|549696707 UCMB5033|530568589 UCMB5036|452854784 UCMB5113|530613553 YAB9601|384264381 SQR9|V529_07740 NJN6|AW02_007310 bs168|16077874 bs6051|470160967 bsBAB|472329304 bsBSP1|430756102 bsBSn5|321314536 bsQ928|40277503…
GP100341: CC178|556556567 DSM7|308172674 FZB42|154685286 IT45|451347867 LFB112|568176480 LL3|384163233 TA208|384158354 XH7|384167401 Y2|387897315 AS43|429504313 CAB946|375361498 NAUB3|549696708 UCMB5033|530568590 UCMB5036|452854785 UCMB5113|530613554 YAB9601|384264382 SQR9|V529_07750 NJN6|AW02_007320 bs168|16077875 bs6051|470160968 bsBAB|472329305 bsBSP1|430756101 bsBSn5|321314537 bsQ928|40277503…
GP100342: CC178|556556568 DSM7|308172675 FZB42|154685287 IT45|451347866 LFB112|568176481 LL3|384163234 TA208|384158355 XH7|384167402 Y2|387897316 AS43|429504314 CAB946|375361499 NAUB3|549696709 UCMB5033|530568591 UCMB5036|452854786 UCMB5113|530613555 YAB9601|384264383 SQR9|V529_07760 NJN6|AW02_007330 bs168|16077876 bs6051|470160969 bsBAB|472329306 bsBSP1|430756100 bsBSn5|321314538 bsQ928|40277503…
GP100343: CC178|556556569 DSM7|308172676 FZB42|154685288 IT45|451347865 LFB112|568176482 LL3|384163235 TA208|384158356 XH7|384167403 Y2|387897317 AS43|429504315 CAB946|375361500 NAUB3|549696710 UCMB5033|530568592 UCMB5036|452854787 UCMB5113|530613556 YAB9601|384264384 SQR9|V529_07770 NJN6|AW02_007340 bs168|16077877 bs6051|470160970 bsBAB|472329307 bsBSP1|430756099 bsBSn5|321314539 bsQ928|40277503…
GP100344: CC178|556556261 DSM7|308172349 FZB42|154685002 IT45|451348144 LFB112|568176210 LL3|384162883 TA208|384158083 XH7|384167108 Y2|387896998 AS43|429504016 CAB946|375361151 NAUB3|549696410 UCMB5033|530568299 UCMB5036|452854528 UCMB5113|530613278 YAB9601|384264084 SQR9|V529_04890 NJN6|AW02_004580 bs168|16077579 bs6051|470160671 bsBAB|472328999 bsBSP1|430756803 bsBSn5|321314161 bsQ928|40277473…
GP100345: CC178|556556299 DSM7|308172370 FZB42|154685036 IT45|451348106 LFB112|568176244 LL3|384162907 TA208|384158103 XH7|384167135 Y2|387897039 AS43|429504045 CAB946|375361185 NAUB3|549696445 UCMB5033|530568327 UCMB5036|452854549 UCMB5113|530613304 YAB9601|384264124 SQR9|V529_05060 NJN6|AW02_004960 bs168|255767623 bs6051|470162911 bsBAB|472331042 bsBSP1|430755834 bsBSn5|321312214 bsQ928|4027768…
GP100346: CC178|556556301 DSM7|308172371 FZB42|154685037 IT45|451348105 LFB112|568176245 LL3|384162909 TA208|384158104 XH7|384167137 Y2|387897040 AS43|429504046 CAB946|375361186 NAUB3|549696446 UCMB5033|530568328 UCMB5036|452854550 UCMB5113|530613305 YAB9601|384264125 SQR9|V529_05070 NJN6|AW02_004970 bs168|255767622 bs6051|470162909 bsBAB|472331040 bsBSP1|430755833 bsBSn5|321312212 bsQ928|4027768…
GP100347: CC178|556556016 DSM7|308172133 FZB42|154684767 IT45|451348366 LFB112|568175998 LL3|384162654 TA208|384157857 XH7|384166876 Y2|387896764 AS43|429503776 CAB946|375360929 NAUB3|549696183 UCMB5033|530568067 UCMB5036|452854305 UCMB5113|530613041 YAB9601|384263871 SQR9|V529_02610 NJN6|AW02_002490 bs168|16077336 bs6051|470160418 bsBAB|472328765 bsBSP1|430757423 bsBSn5|321313937 bsQ928|40277450…
GP100348: CC178|556556818 DSM7|308173035 FZB42|154685509 IT45|451347634 LFB112|568176717 LL3|384163534 TA208|384158592 XH7|384167650 Y2|387897565 AS43|429504552 CAB946|375361724 NAUB3|549698666 UCMB5033|530568818 UCMB5036|452855015 UCMB5113|530613783 YAB9601|384264609 SQR9|V529_10170 NJN6|AW02_010650 bs168|16079712 bs6051|470162868 bsBAB|472330999 bsBSP1|430756300 bsBSn5|321312154 bsQ928|40277681…
GP100349: CC178|556559587 DSM7|308175688 FZB42|154688087 IT45|451344886 LFB112|568179380 LL3|384166492 TA208|384161581 XH7|384170695 Y2|387900642 AS43|429507266 CAB946|375364392 NAUB3|549699822 UCMB5033|530571571 UCMB5036|452857579 UCMB5113|530616337 YAB9601|384267500 SQR9|V529_39550 NJN6|AW02_037880 bs168|16081036 bs6051|470164207 bsBAB|472332381 bsBSP1|430757449 bsBSn5|321313551 bsQ928|40277815…
GP100350: CC178|556559031 DSM7|308175184 FZB42|154687571 IT45|451345400 LFB112|568178878 LL3|384165958 TA208|384161067 XH7|384170153 Y2|387900060 AS43|429506742 CAB946|375363887 NAUB3|549699296 UCMB5033|530571066 UCMB5036|452857073 UCMB5113|530615832 YAB9601|384266975 SQR9|V529_34340 NJN6|AW02_032840 bs168|16080775 bs6051|470163943 bsBAB|472332109 bsBSP1|430755633 bsBSn5|321313272 bsQ928|40277788…
GP100351: CC178|556559264 DSM7|308175398 FZB42|154687783 IT45|451345175 LFB112|568179096 LL3|384166189 TA208|384161285 XH7|384170382 Y2|387900313 AS43|429506961 CAB946|375364108 NAUB3|549699527 UCMB5033|530571278 UCMB5036|452857292 UCMB5113|530616040 YAB9601|384267203 SQR9|V529_36510 NJN6|AW02_034970 bs168|16080720 bs6051|470163888 bsBAB|472332052 bsBSP1|430756537 bsBSn5|321313216 bsQ928|40277783…
GP100352: CC178|556555990 DSM7|308172108 FZB42|154684744 IT45|451348388 LFB112|568175975 LL3|384162626 TA208|384157832 XH7|384166848 Y2|387896745 AS43|429503753 CAB946|375360907 NAUB3|549696166 UCMB5033|530568044 UCMB5036|452854283 UCMB5113|530613020 YAB9601|384263852 SQR9|V529_02370 NJN6|AW02_002270 bs168|16077303 bs6051|470160384 bsBAB|472328729 bsBSP1|430758740 bsBSn5|321313902 bsQ928|40277447…
GP100353: CC178|556555768 DSM7|308171900 FZB42|154684527 IT45|451348602 LFB112|568175759 LL3|384162413 TA208|384157620 XH7|384166633 Y2|387896533 AS43|429503540 CAB946|375360699 NAUB3|549695954 UCMB5033|530567822 UCMB5036|452854071 UCMB5113|530612805 YAB9601|384263640 SQR9|V529_00090 NJN6|AW02_000090 bs168|16077077 bs6051|470160160 bsBAB|472328512 bsBSP1|430756716 bsBSn5|321313676 bsQ928|40277425…
GP100354: CC178|556555769 DSM7|308171901 FZB42|154684528 IT45|451348601 LFB112|568175760 LL3|384162414 TA208|384157621 XH7|384166634 Y2|387896534 AS43|429503541 CAB946|375360700 NAUB3|549695955 UCMB5033|530567823 UCMB5036|452854072 UCMB5113|530612806 YAB9601|384263641 SQR9|V529_00100 NJN6|AW02_000100 bs168|16077078 bs6051|470160161 bsBAB|472328513 bsBSP1|430756717 bsBSn5|321313677 bsQ928|40277425…
GP100355: CC178|556555770 DSM7|308171902 FZB42|154684529 IT45|451348600 LFB112|568175761 LL3|384162415 TA208|384157622 XH7|384166635 Y2|387896535 AS43|429503542 CAB946|375360701 NAUB3|549695956 UCMB5033|530567824 UCMB5036|452854073 UCMB5113|530612807 YAB9601|384263642 SQR9|V529_00110 NJN6|AW02_000110 bs168|16077079 bs6051|470160162 bsBAB|472328514 bsBSP1|430756718 bsBSn5|321313678 bsQ928|40277425…
GP100356: CC178|556555771 DSM7|308171903 FZB42|154684530 IT45|451348599 LFB112|568175762 LL3|384162416 TA208|384157623 XH7|384166636 Y2|387896536 AS43|429503543 CAB946|375360702 NAUB3|549695957 UCMB5033|530567825 UCMB5036|452854074 UCMB5113|530612808 YAB9601|384263643 SQR9|V529_00120 NJN6|AW02_000120 bs168|16077080 bs6051|470160163 bsBAB|472328515 bsBSP1|430756719 bsBSn5|321313679 bsQ928|40277425…
GP100357: CC178|556555772 DSM7|308171904 FZB42|154684531 IT45|451348598 LFB112|568175763 LL3|384162417 TA208|384157624 XH7|384166637 Y2|387896537 AS43|429503544 CAB946|375360703 NAUB3|549695958 UCMB5033|530567826 UCMB5036|452854075 UCMB5113|530612809 YAB9601|384263644 SQR9|V529_00130 NJN6|AW02_000130 bs168|16077081 bs6051|470160164 bsBAB|472328516 bsBSP1|430756720 bsBSn5|321313681 bsQ928|40277425…
GP100358: CC178|556555775 DSM7|308171906 FZB42|154684533 IT45|451348596 LFB112|568175765 LL3|384162419 TA208|384157626 XH7|384166640 Y2|387896539 AS43|429503546 CAB946|375360705 NAUB3|549695960 UCMB5033|530567828 UCMB5036|452854077 UCMB5113|530612811 YAB9601|384263646 SQR9|V529_00150 NJN6|AW02_000150 bs168|16077082 bs6051|470160165 bsBAB|472328517 bsBSP1|430756721 bsBSn5|321313682 bsQ928|40277425…
GP100359: CC178|556555778 DSM7|308171909 FZB42|154684536 IT45|451348593 LFB112|568175769 LL3|384162422 TA208|384157629 XH7|384166643 Y2|387896542 AS43|429503549 CAB946|375360708 NAUB3|549695963 UCMB5033|530567831 UCMB5036|452854080 UCMB5113|530612814 YAB9601|384263649 SQR9|V529_00180 NJN6|AW02_000180 bs168|16077085 bs6051|470160168 bsBAB|472328520 bsBSP1|430756724 bsBSn5|321313685 bsQ928|40277426…
GP100360: CC178|556555779 DSM7|308171910 FZB42|154684537 IT45|451348592 LFB112|568175770 LL3|384162423 TA208|384157630 XH7|384166644 Y2|387896543 AS43|429503550 CAB946|375360709 NAUB3|549695964 UCMB5033|530567832 UCMB5036|452854081 UCMB5113|530612815 YAB9601|384263650 SQR9|V529_00190 NJN6|AW02_000190 bs168|16077086 bs6051|470160169 bsBAB|472328521 bsBSP1|430756725 bsBSn5|321313686 bsQ928|40277426…
GP100361: CC178|556555781 DSM7|308171911 FZB42|154684538 IT45|451348591 LFB112|568175771 LL3|384162425 TA208|384157632 XH7|384166646 Y2|387896545 AS43|429503552 CAB946|375360710 NAUB3|549695965 UCMB5033|530567833 UCMB5036|452854082 UCMB5113|530612816 YAB9601|384263651 SQR9|V529_00200 NJN6|AW02_000200 bs168|255767015 bs6051|470160170 bsBAB|472328522 bsBSP1|430756726 bsBSn5|321313687 bsQ928|4027742…
GP100362: CC178|556555782 DSM7|308171912 FZB42|154684539 IT45|451348590 LFB112|568175772 LL3|384162426 TA208|384157633 XH7|384166647 Y2|387896546 AS43|429503553 CAB946|375360711 NAUB3|549695966 UCMB5033|530567834 UCMB5036|452854083 UCMB5113|530612817 YAB9601|384263652 SQR9|V529_00210 NJN6|AW02_000210 bs168|16077088 bs6051|470160171 bsBAB|472328523 bsBSP1|430756727 bsBSn5|321313688 bsQ928|40277426…
GP100363: CC178|556555783 DSM7|308171913 FZB42|154684540 IT45|451348589 LFB112|568175773 LL3|384162427 TA208|384157634 XH7|384166648 Y2|387896547 AS43|429503554 CAB946|375360712 NAUB3|549695967 UCMB5033|530567835 UCMB5036|452854084 UCMB5113|530612818 YAB9601|384263653 SQR9|V529_00220 NJN6|AW02_000220 bs168|16077089 bs6051|470160172 bsBAB|472328524 bsBSP1|430756728 bsBSn5|321313689 bsQ928|40277426…
GP100364: CC178|556555784 DSM7|308171914 FZB42|154684541 IT45|451348588 LFB112|568175774 LL3|384162428 TA208|384157635 XH7|384166649 Y2|387896548 AS43|429503555 CAB946|375360713 NAUB3|549695968 UCMB5033|530567836 UCMB5036|452854085 UCMB5113|530612819 YAB9601|384263654 SQR9|V529_00230 NJN6|AW02_000230 bs168|16077090 bs6051|470160173 bsBAB|472328525 bsBSP1|430756729 bsBSn5|321313690 bsQ928|40277426…
GP100365: CC178|556555785 DSM7|308171915 FZB42|154684542 IT45|451348587 LFB112|568175775 LL3|384162429 TA208|384157636 XH7|384166650 Y2|387896549 AS43|429503556 CAB946|375360714 NAUB3|549695969 UCMB5033|530567837 UCMB5036|452854086 UCMB5113|530612820 YAB9601|384263655 SQR9|V529_00240 NJN6|AW02_000240 bs168|255767016 bs6051|470160174 bsBAB|472328526 bsBSP1|430756730 bsBSn5|321313691 bsQ928|4027742…
GP100366: CC178|556556360 DSM7|308172418 FZB42|154685090 IT45|451348056 LFB112|568176293 LL3|384162960 TA208|384158154 XH7|384167191 Y2|387897101 AS43|429504099 CAB946|375361236 NAUB3|549696500 UCMB5033|530568379 UCMB5036|452854600 UCMB5113|530613356 YAB9601|384264179 SQR9|V529_05580 NJN6|AW02_005460 bs168|16077657 bs6051|470160752 bsBAB|472329090 bsBSP1|430757341 bsBSn5|321314245 bsQ928|40277481…
GP100367: CC178|556556361 DSM7|308172419 FZB42|154685091 IT45|451348055 LFB112|568176294 LL3|384162961 TA208|384158155 XH7|384167192 Y2|387897102 AS43|429504100 CAB946|375361237 NAUB3|549696501 UCMB5033|530568380 UCMB5036|452854601 UCMB5113|530613357 YAB9601|384264180 SQR9|V529_05590 NJN6|AW02_005470 bs168|16077658 bs6051|470160753 bsBAB|472329091 bsBSP1|430757340 bsBSn5|321314246 bsQ928|40277481…
GP100368: CC178|556556362 DSM7|308172420 FZB42|154685092 IT45|451348054 LFB112|568176295 LL3|384162962 TA208|384158156 XH7|384167193 Y2|387897103 AS43|429504101 CAB946|375361238 NAUB3|549696502 UCMB5033|530568381 UCMB5036|452854602 UCMB5113|530613358 YAB9601|384264181 SQR9|V529_05600 NJN6|AW02_005480 bs168|16077659 bs6051|470160754 bsBAB|472329092 bsBSP1|430757339 bsBSn5|321314247 bsQ928|40277481…
GP100369: CC178|556556363 DSM7|308172421 FZB42|154685093 IT45|451348053 LFB112|568176296 LL3|384162963 TA208|384158157 XH7|384167194 Y2|387897104 AS43|429504102 CAB946|375361239 NAUB3|549696503 UCMB5033|530568382 UCMB5036|452854603 UCMB5113|530613359 YAB9601|384264182 SQR9|V529_05610 NJN6|AW02_005490 bs168|16077660 bs6051|470160755 bsBAB|472329093 bsBSP1|430757338 bsBSn5|321314248 bsQ928|40277481…
GP100370: CC178|556556364 DSM7|308172422 FZB42|154685094 IT45|451348052 LFB112|568176297 LL3|384162964 TA208|384158158 XH7|384167195 Y2|387897105 AS43|429504103 CAB946|375361240 NAUB3|549696504 UCMB5033|530568383 UCMB5036|452854604 UCMB5113|530613360 YAB9601|384264183 SQR9|V529_05620 NJN6|AW02_005500 bs168|16077661 bs6051|470160756 bsBAB|472329094 bsBSP1|430757337 bsBSn5|321314249 bsQ928|40277481…
GP100371: CC178|556556365 DSM7|308172423 FZB42|154685095 IT45|451348051 LFB112|568176298 LL3|384162965 TA208|384158159 XH7|384167196 Y2|387897106 AS43|429504104 CAB946|375361241 NAUB3|549696505 UCMB5033|530568384 UCMB5036|452854605 UCMB5113|530613361 YAB9601|384264184 SQR9|V529_05630 NJN6|AW02_005510 bs168|255767153 bs6051|470160757 bsBAB|472329095 bsBSP1|430757336 bsBSn5|321314250 bsQ928|4027748…
GP100372: CC178|556556366 DSM7|308172424 FZB42|154685096 IT45|451348050 LFB112|568176299 LL3|384162966 TA208|384158160 XH7|384167197 Y2|387897107 AS43|429504105 CAB946|375361242 NAUB3|549696506 UCMB5033|530568385 UCMB5036|452854606 UCMB5113|530613362 YAB9601|384264185 SQR9|V529_05640 NJN6|AW02_005520 bs168|16077663 bs6051|470160758 bsBAB|472329096 bsBSP1|430757335 bsBSn5|321314251 bsQ928|40277482…
GP100373: CC178|556556367 DSM7|308172425 FZB42|154685097 IT45|451348049 LFB112|568176300 LL3|384162967 TA208|384158161 XH7|384167198 Y2|387897108 AS43|429504106 CAB946|375361243 NAUB3|549696507 UCMB5033|530568386 UCMB5036|452854607 UCMB5113|530613363 YAB9601|384264186 SQR9|V529_05650 NJN6|AW02_005530 bs168|16077664 bs6051|470160759 bsBAB|472329097 bsBSP1|430757334 bsBSn5|321314252 bsQ928|40277482…
GP100374: CC178|556556368 DSM7|308172426 FZB42|154685098 IT45|451348048 LFB112|568176301 LL3|384162968 TA208|384158162 XH7|384167199 Y2|387897109 AS43|429504107 CAB946|375361244 NAUB3|549696508 UCMB5033|530568387 UCMB5036|452854608 UCMB5113|530613364 YAB9601|384264187 SQR9|V529_05660 NJN6|AW02_005540 bs168|16077665 bs6051|470160760 bsBAB|472329098 bsBSP1|430757333 bsBSn5|321314253 bsQ928|40277482…
GP100375: CC178|556556369 DSM7|308172427 FZB42|154685099 IT45|451348047 LFB112|568176302 LL3|384162969 TA208|384158163 XH7|384167200 Y2|387897110 AS43|429504108 CAB946|375361245 NAUB3|549696509 UCMB5033|530568388 UCMB5036|452854609 UCMB5113|530613365 YAB9601|384264188 SQR9|V529_05670 NJN6|AW02_005550 bs168|16077666 bs6051|470160761 bsBAB|472329099 bsBSP1|430757332 bsBSn5|321314254 bsQ928|40277482…
GP100376: CC178|556556371 DSM7|308172429 FZB42|154685101 IT45|451348045 LFB112|568176304 LL3|384162971 TA208|384158165 XH7|384167202 Y2|387897112 AS43|429504110 CAB946|375361247 NAUB3|549696511 UCMB5033|530568390 UCMB5036|452854611 UCMB5113|530613367 YAB9601|384264190 SQR9|V529_05690 NJN6|AW02_005570 bs168|16077668 bs6051|470160763 bsBAB|472329101 bsBSP1|430755492 bsBSn5|321314256 bsQ928|40277482…
GP100377: CC178|556556372 DSM7|308172430 FZB42|154685102 IT45|451348044 LFB112|568176305 LL3|384162972 TA208|384158166 XH7|384167203 Y2|387897113 AS43|429504111 CAB946|375361248 NAUB3|549696512 UCMB5033|530568391 UCMB5036|452854612 UCMB5113|530613368 YAB9601|384264191 SQR9|V529_05700 NJN6|AW02_005580 bs168|50812190 bs6051|470160764 bsBAB|472329102 bsBSP1|430755493 bsBSn5|321314257 bsQ928|40277482…
GP100378: CC178|556556373 DSM7|308172431 FZB42|154685103 IT45|451348043 LFB112|568176306 LL3|384162973 TA208|384158167 XH7|384167204 Y2|387897114 AS43|429504112 CAB946|375361249 NAUB3|549696513 UCMB5033|530568392 UCMB5036|452854613 UCMB5113|530613369 YAB9601|384264192 SQR9|V529_05710 NJN6|AW02_005590 bs168|16077670 bs6051|470160765 bsBAB|472329103 bsBSP1|430755494 bsBSn5|321314258 bsQ928|40277482…
GP100379: CC178|556556391 DSM7|308172509 FZB42|154685121 IT45|451348025 LFB112|568176321 LL3|384163058 TA208|384158184 XH7|384167221 Y2|387897130 AS43|429504128 CAB946|375361327 NAUB3|549696530 UCMB5033|530568432 UCMB5036|452854628 UCMB5113|530613389 YAB9601|384264208 SQR9|V529_05920 NJN6|AW02_005740 bs168|16077692 bs6051|470160784 bsBAB|472329116 bsBSP1|430755507 bsBSn5|321314348 bsQ928|40277484…
GP100380: CC178|556556396 DSM7|308172514 FZB42|154685126 IT45|451348020 LFB112|568176326 LL3|384163063 TA208|384158189 XH7|384167226 Y2|387897135 AS43|429504133 CAB946|375361332 NAUB3|549696535 UCMB5033|530568437 UCMB5036|452854633 UCMB5113|530613394 YAB9601|384264212 SQR9|V529_05970 NJN6|AW02_005790 bs168|255767156 bs6051|470160791 bsBAB|472329123 bsBSP1|430755513 bsBSn5|321314355 bsQ928|4027748…
GP100381: CC178|556556398 DSM7|308172516 FZB42|154685128 IT45|451348019 LFB112|568176327 LL3|384163066 TA208|384158192 XH7|384167230 Y2|387897138 AS43|429504136 CAB946|375361333 NAUB3|549696537 UCMB5033|530568439 UCMB5036|452854635 UCMB5113|530613396 YAB9601|384264214 SQR9|V529_05980 NJN6|AW02_005800 bs168|255767158 bs6051|470160794 bsBAB|472329125 bsBSP1|430757902 bsBSn5|321314358 bsQ928|4027748…
GP100382: CC178|556556399 DSM7|308172517 FZB42|154685129 IT45|451348018 LFB112|568176328 LL3|384163067 TA208|384158193 XH7|384167231 Y2|387897139 AS43|429504137 CAB946|375361334 NAUB3|549696538 UCMB5033|530568440 UCMB5036|452854636 UCMB5113|530613397 YAB9601|384264215 SQR9|V529_05990 NJN6|AW02_005810 bs168|255767159 bs6051|470160795 bsBAB|472329126 bsBSP1|430757903 bsBSn5|321314359 bsQ928|4027748…
GP100383: CC178|556556401 DSM7|308172519 FZB42|154685131 IT45|451348016 LFB112|568176330 LL3|384163070 TA208|384158195 XH7|384167233 Y2|387897142 AS43|429504138 CAB946|375361336 NAUB3|549696540 UCMB5033|530568442 UCMB5036|452854638 UCMB5113|530613399 YAB9601|384264217 SQR9|V529_06010 NJN6|AW02_005830 bs168|255767161 bs6051|470160797 bsBAB|472329128 bsBSP1|430757905 bsBSn5|321314361 bsQ928|4027748…
GP100384: CC178|556556404 DSM7|308172522 FZB42|154685134 IT45|451348013 LFB112|568176333 LL3|384163073 TA208|384158198 XH7|384167236 Y2|387897151 AS43|429504142 CAB946|375361339 NAUB3|549696548 UCMB5033|530568446 UCMB5036|452854642 UCMB5113|530613404 YAB9601|384264225 SQR9|V529_06040 NJN6|AW02_005860 bs168|16077704 bs6051|470160798 bsBAB|472329131 bsBSP1|430757908 bsBSn5|321314364 bsQ928|40277486…
GP100385: CC178|556556407 DSM7|308172525 FZB42|154685137 IT45|451348011 LFB112|568176336 LL3|384163077 TA208|384158201 XH7|384167240 Y2|387897154 AS43|429504145 CAB946|375361342 NAUB3|549696551 UCMB5033|530568449 UCMB5036|452854645 UCMB5113|530613407 YAB9601|384264228 SQR9|V529_06070 NJN6|AW02_005890 bs168|50812193 bs6051|470160801 bsBAB|472329134 bsBSP1|430758596 bsBSn5|321314367 bsQ928|40277486…
GP100386: CC178|556556408 DSM7|308172526 FZB42|154685138 IT45|451348010 LFB112|568176337 LL3|384163078 TA208|384158202 XH7|384167241 Y2|387897155 AS43|429504146 CAB946|375361343 NAUB3|549696552 UCMB5033|530568450 UCMB5036|452854646 UCMB5113|530613408 YAB9601|384264229 SQR9|V529_06080 NJN6|AW02_005900 bs168|16077709 bs6051|470160802 bsBAB|472329135 bsBSP1|430758597 bsBSn5|321314368 bsQ928|40277486…
GP100387: CC178|556556409 DSM7|308172527 FZB42|154685139 IT45|451348009 LFB112|568176338 LL3|384163080 TA208|384158203 XH7|384167243 Y2|387897156 AS43|429504148 CAB946|375361344 NAUB3|549696553 UCMB5033|530568451 UCMB5036|452854647 UCMB5113|530613409 YAB9601|384264230 SQR9|V529_06090 NJN6|AW02_005910 bs168|16077710 bs6051|470160803 bsBAB|472329136 bsBSP1|430758599 bsBSn5|321314369 bsQ928|40277486…
GP100388: CC178|556556410 DSM7|308172528 FZB42|154685140 IT45|451348008 LFB112|568176339 LL3|384163081 TA208|384158204 XH7|384167244 Y2|387897157 AS43|429504149 CAB946|375361345 NAUB3|549696554 UCMB5033|530568452 UCMB5036|452854648 UCMB5113|530613410 YAB9601|384264231 SQR9|V529_06100 NJN6|AW02_005920 bs168|255767163 bs6051|470160804 bsBAB|472329137 bsBSP1|430758600 bsBSn5|321314370 bsQ928|4027748…
GP100389: CC178|556556411 DSM7|308172529 FZB42|154685141 IT45|451348007 LFB112|568176340 LL3|384163082 TA208|384158205 XH7|384167245 Y2|387897158 AS43|429504150 CAB946|375361346 NAUB3|549696555 UCMB5033|530568453 UCMB5036|452854649 UCMB5113|530613411 YAB9601|384264232 SQR9|V529_06110 NJN6|AW02_005930 bs168|16077712 bs6051|470160805 bsBAB|472329138 bsBSP1|430758601 bsBSn5|321314371 bsQ928|40277487…
GP100390: CC178|556556412 DSM7|308172530 FZB42|154685142 IT45|451348006 LFB112|568176341 LL3|384163083 TA208|384158206 XH7|384167246 Y2|387897159 AS43|429504151 CAB946|375361347 NAUB3|549696556 UCMB5033|530568454 UCMB5036|452854650 UCMB5113|530613412 YAB9601|384264233 SQR9|V529_06120 NJN6|AW02_005940 bs168|16077713 bs6051|470160806 bsBAB|472329139 bsBSP1|430758602 bsBSn5|321314372 bsQ928|40277487…
GP100391: CC178|556556413 DSM7|308172531 FZB42|154685143 IT45|451348005 LFB112|568176342 LL3|384163084 TA208|384158207 XH7|384167247 Y2|387897160 AS43|429504152 CAB946|375361348 NAUB3|549696557 UCMB5033|530568455 UCMB5036|452854651 UCMB5113|530613413 YAB9601|384264234 SQR9|V529_06130 NJN6|AW02_005950 bs168|16077714 bs6051|470160807 bsBAB|472329140 bsBSP1|430758603 bsBSn5|321314373 bsQ928|40277487…
GP100392: CC178|556556415 DSM7|308172533 FZB42|154685145 IT45|451348003 LFB112|568176344 LL3|384163086 TA208|384158209 XH7|384167249 Y2|387897162 AS43|429504154 CAB946|375361350 NAUB3|549696559 UCMB5033|530568457 UCMB5036|452854653 UCMB5113|530613415 YAB9601|384264236 SQR9|V529_06150 NJN6|AW02_005970 bs168|255767164 bs6051|470160809 bsBAB|472329142 bsBSP1|430758605 bsBSn5|321314375 bsQ928|4027748…
GP100393: CC178|556556416 DSM7|308172534 FZB42|154685146 IT45|451348002 LFB112|568176345 LL3|384163087 TA208|384158210 XH7|384167250 Y2|387897163 AS43|429504155 CAB946|375361351 NAUB3|549696560 UCMB5033|530568458 UCMB5036|452854654 UCMB5113|530613416 YAB9601|384264237 SQR9|V529_06160 NJN6|AW02_005980 bs168|255767165 bs6051|470160810 bsBAB|472329143 bsBSP1|430758606 bsBSn5|321314376 bsQ928|4027748…
GP100394: CC178|556556417 DSM7|308172535 FZB42|154685147 IT45|451348001 LFB112|568176346 LL3|384163088 TA208|384158211 XH7|384167251 Y2|387897164 AS43|429504156 CAB946|375361352 NAUB3|549696561 UCMB5033|530568459 UCMB5036|452854655 UCMB5113|530613417 YAB9601|384264238 SQR9|V529_06170 NJN6|AW02_005990 bs168|255767166 bs6051|470160811 bsBAB|472329144 bsBSP1|430758607 bsBSn5|321314377 bsQ928|4027748…
GP100395: CC178|556556418 DSM7|308172536 FZB42|154685148 IT45|451348000 LFB112|568176347 LL3|384163089 TA208|384158212 XH7|384167252 Y2|387897165 AS43|429504157 CAB946|375361353 NAUB3|549696562 UCMB5033|530568460 UCMB5036|452854656 UCMB5113|530613418 YAB9601|384264239 SQR9|V529_06180 NJN6|AW02_006000 bs168|255767167 bs6051|470160812 bsBAB|472329145 bsBSP1|430758608 bsBSn5|321314378 bsQ928|4027748…
GP100396: CC178|556556419 DSM7|308172537 FZB42|154685149 IT45|451347999 LFB112|568176348 LL3|384163090 TA208|384158213 XH7|384167253 Y2|387897166 AS43|429504158 CAB946|375361354 NAUB3|549696563 UCMB5033|530568461 UCMB5036|452854657 UCMB5113|530613419 YAB9601|384264240 SQR9|V529_06190 NJN6|AW02_006010 bs168|255767168 bs6051|470160813 bsBAB|472329146 bsBSP1|430758609 bsBSn5|321314379 bsQ928|4027748…
GP100397: CC178|556556420 DSM7|308172538 FZB42|154685150 IT45|451347998 LFB112|568176349 LL3|384163091 TA208|384158214 XH7|384167254 Y2|387897167 AS43|429504159 CAB946|375361355 NAUB3|549696564 UCMB5033|530568462 UCMB5036|452854658 UCMB5113|530613420 YAB9601|384264241 SQR9|V529_06200 NJN6|AW02_006020 bs168|16077721 bs6051|470160814 bsBAB|472329147 bsBSP1|430758610 bsBSn5|321314380 bsQ928|40277487…
GP100398: CC178|556557761 DSM7|308173940 FZB42|154686385 IT45|451346661 LFB112|568177682 LL3|384164538 TA208|384159045 XH7|384168084 Y2|387898705 AS43|429505526 CAB946|375362644 NAUB3|549697737 UCMB5033|530569701 UCMB5036|452855903 UCMB5113|530614664 YAB9601|384265707 SQR9|V529_21760 NJN6|AW02_020400 bs168|16079028 bs6051|470162167 bsBAB|472330525 bsBSP1|430758333 bsBSn5|321311620 bsQ928|40277622…
GP100399: CC178|556557765 DSM7|308173944 FZB42|154686389 IT45|451346657 LFB112|568177686 LL3|384164542 TA208|384159041 XH7|384168080 Y2|387898709 AS43|429505530 CAB946|375362648 NAUB3|549697733 UCMB5033|530569705 UCMB5036|452855907 UCMB5113|530614668 YAB9601|384265711 SQR9|V529_21800 NJN6|AW02_020440 bs168|16079032 bs6051|470162171 bsBAB|472330529 bsBSP1|430758337 bsBSn5|321311624 bsQ928|40277622…
GP100400: CC178|556557764 DSM7|308173943 FZB42|154686388 IT45|451346658 LFB112|568177685 LL3|384164541 TA208|384159042 XH7|384168081 Y2|387898708 AS43|429505529 CAB946|375362647 NAUB3|549697734 UCMB5033|530569704 UCMB5036|452855906 UCMB5113|530614667 YAB9601|384265710 SQR9|V529_21790 NJN6|AW02_020430 bs168|16079031 bs6051|470162170 bsBAB|472330528 bsBSP1|430758336 bsBSn5|321311623 bsQ928|40277622…
GP100401: CC178|556557763 DSM7|308173942 FZB42|154686387 IT45|451346659 LFB112|568177684 LL3|384164540 TA208|384159043 XH7|384168082 Y2|387898707 AS43|429505528 CAB946|375362646 NAUB3|549697735 UCMB5033|530569703 UCMB5036|452855905 UCMB5113|530614666 YAB9601|384265709 SQR9|V529_21780 NJN6|AW02_020420 bs168|16079030 bs6051|470162169 bsBAB|472330527 bsBSP1|430758335 bsBSn5|321311622 bsQ928|40277622…
GP100402: CC178|556557762 DSM7|308173941 FZB42|154686386 IT45|451346660 LFB112|568177683 LL3|384164539 TA208|384159044 XH7|384168083 Y2|387898706 AS43|429505527 CAB946|375362645 NAUB3|549697736 UCMB5033|530569702 UCMB5036|452855904 UCMB5113|530614665 YAB9601|384265708 SQR9|V529_21770 NJN6|AW02_020410 bs168|16079029 bs6051|470162168 bsBAB|472330526 bsBSP1|430758334 bsBSn5|321311621 bsQ928|40277622…
GP100403: CC178|556556422 DSM7|308172542 FZB42|154685151 IT45|451347996 LFB112|568176351 LL3|384163095 TA208|384158218 XH7|384167258 Y2|387897169 AS43|429504161 CAB946|375361357 NAUB3|549696566 UCMB5033|530568464 UCMB5036|452854659 UCMB5113|530613422 YAB9601|384264243 SQR9|V529_06220 NJN6|AW02_006040 bs168|16077724 bs6051|470160818 bsBAB|472329151 bsBSP1|430758613 bsBSn5|321314384 bsQ928|40277488…
GP100404: CC178|556556425 DSM7|308172545 FZB42|154685154 IT45|451347993 LFB112|568176354 LL3|384163098 TA208|384158221 XH7|384167261 Y2|387897172 AS43|429504164 CAB946|375361360 NAUB3|549696569 UCMB5033|530568467 UCMB5036|452854662 UCMB5113|530613425 YAB9601|384264246 SQR9|V529_06250 NJN6|AW02_006070 bs168|16077727 bs6051|470160821 bsBAB|472329154 bsBSP1|430758616 bsBSn5|321314387 bsQ928|40277488…
GP100405: CC178|556555968 DSM7|308172093 FZB42|154684726 IT45|451348407 LFB112|568175958 LL3|384162607 TA208|384157816 XH7|384166828 Y2|387896724 AS43|429503735 CAB946|375360890 NAUB3|549696147 UCMB5033|530568025 UCMB5036|452854264 UCMB5113|530612998 YAB9601|384263833 SQR9|V529_02140 NJN6|AW02_002100 bs168|16077280 bs6051|470160361 bsBAB|472328707 bsBSP1|430758763 bsBSn5|321313882 bsQ928|40277445…
GP100406: CC178|556556427 DSM7|308172546 FZB42|154685155 IT45|451347991 LFB112|568176356 LL3|384163100 TA208|384158223 XH7|384167263 Y2|387897174 AS43|429504166 CAB946|375361361 NAUB3|549696572 UCMB5033|530568468 UCMB5036|452854663 UCMB5113|530613426 YAB9601|384264247 SQR9|V529_06260 NJN6|AW02_006080 bs168|16077728 bs6051|470160822 bsBAB|472329155 bsBSP1|430758617 bsBSn5|321314389 bsQ928|40277488…
GP100407: CC178|556556428 DSM7|308172547 FZB42|154685156 IT45|451347990 LFB112|568176357 LL3|384163101 TA208|384158224 XH7|384167264 Y2|387897175 AS43|429504167 CAB946|375361362 NAUB3|549696573 UCMB5033|530568469 UCMB5036|452854664 UCMB5113|530613427 YAB9601|384264248 SQR9|V529_06270 NJN6|AW02_006090 bs168|16077729 bs6051|470160823 bsBAB|472329156 bsBSP1|430758618 bsBSn5|321314390 bsQ928|40277488…
GP100408: CC178|556556429 DSM7|308172548 FZB42|154685157 IT45|451347989 LFB112|568176358 LL3|384163102 TA208|384158225 XH7|384167265 Y2|387897176 AS43|429504168 CAB946|375361363 NAUB3|549696574 UCMB5033|530568470 UCMB5036|452854665 UCMB5113|530613428 YAB9601|384264249 SQR9|V529_06280 NJN6|AW02_006100 bs168|16077730 bs6051|470160824 bsBAB|472329157 bsBSP1|430758619 bsBSn5|321314391 bsQ928|40277488…
GP100409: CC178|556556430 DSM7|308172549 FZB42|154685158 IT45|451347988 LFB112|568176359 LL3|384163103 TA208|384158226 XH7|384167266 Y2|387897177 AS43|429504169 CAB946|375361364 NAUB3|549696575 UCMB5033|530568471 UCMB5036|452854666 UCMB5113|530613429 YAB9601|384264250 SQR9|V529_06290 NJN6|AW02_006110 bs168|16077731 bs6051|470160825 bsBAB|472329158 bsBSP1|430758620 bsBSn5|321314392 bsQ928|40277489…
GP100410: CC178|556556431 DSM7|308172550 FZB42|154685159 IT45|451347987 LFB112|568176360 LL3|384163104 TA208|384158227 XH7|384167267 Y2|387897178 AS43|429504170 CAB946|375361365 NAUB3|549696576 UCMB5033|530568472 UCMB5036|452854667 UCMB5113|530613430 YAB9601|384264251 SQR9|V529_06300 NJN6|AW02_006120 bs168|16077732 bs6051|470160826 bsBAB|472329159 bsBSP1|430758621 bsBSn5|321314393 bsQ928|40277489…
GP100411: CC178|556556432 DSM7|308172551 FZB42|154685160 IT45|451347986 LFB112|568176361 LL3|384163105 TA208|384158228 XH7|384167268 Y2|387897179 AS43|429504171 CAB946|375361366 NAUB3|549696577 UCMB5033|530568473 UCMB5036|452854668 UCMB5113|530613431 YAB9601|384264252 SQR9|V529_06310 NJN6|AW02_006130 bs168|16077733 bs6051|470160827 bsBAB|472329160 bsBSP1|430758622 bsBSn5|321314394 bsQ928|40277489…
GP100412: CC178|556556434 DSM7|308172553 FZB42|154685162 IT45|451347984 LFB112|568176363 LL3|384163107 TA208|384158230 XH7|384167270 Y2|387897181 AS43|429504173 CAB946|375361368 NAUB3|549696579 UCMB5033|530568476 UCMB5036|452854670 UCMB5113|530613434 YAB9601|384264254 SQR9|V529_06330 NJN6|AW02_006150 bs168|16077735 bs6051|470160829 bsBAB|472329162 bsBSP1|430758624 bsBSn5|321314396 bsQ928|40277489…
GP100413: CC178|556556435 DSM7|308172554 FZB42|154685163 IT45|451347983 LFB112|568176364 LL3|384163108 TA208|384158231 XH7|384167271 Y2|387897182 AS43|429504174 CAB946|375361369 NAUB3|549696580 UCMB5033|530568477 UCMB5036|452854671 UCMB5113|530613435 YAB9601|384264255 SQR9|V529_06340 NJN6|AW02_006160 bs168|16077736 bs6051|470160830 bsBAB|472329163 bsBSP1|430758625 bsBSn5|321314397 bsQ928|40277489…
GP100414: CC178|556556436 DSM7|308172555 FZB42|154685164 IT45|451347982 LFB112|568176365 LL3|384163109 TA208|384158232 XH7|384167272 Y2|387897183 AS43|429504175 CAB946|375361370 NAUB3|549696581 UCMB5033|530568478 UCMB5036|452854672 UCMB5113|530613436 YAB9601|384264256 SQR9|V529_06350 NJN6|AW02_006170 bs168|50812194 bs6051|470160831 bsBAB|472329164 bsBSP1|430758626 bsBSn5|321314398 bsQ928|40277489…
GP100415: CC178|556556437 DSM7|308172556 FZB42|154685165 IT45|451347981 LFB112|568176366 LL3|384163110 TA208|384158233 XH7|384167273 Y2|387897184 AS43|429504176 CAB946|375361371 NAUB3|549696582 UCMB5033|530568479 UCMB5036|452854673 UCMB5113|530613437 YAB9601|384264257 SQR9|V529_06360 NJN6|AW02_006180 bs168|16077738 bs6051|470160832 bsBAB|472329165 bsBSP1|430758627 bsBSn5|321314399 bsQ928|40277489…
GP100416: CC178|556556438 DSM7|308172557 FZB42|154685166 IT45|451347980 LFB112|568176367 LL3|384163111 TA208|384158234 XH7|384167274 Y2|387897185 AS43|429504177 CAB946|375361372 NAUB3|549696583 UCMB5033|530568480 UCMB5036|452854674 UCMB5113|530613438 YAB9601|384264258 SQR9|V529_06370 NJN6|AW02_006190 bs168|16077739 bs6051|470160833 bsBAB|472329166 bsBSP1|430758628 bsBSn5|321314400 bsQ928|40277489…
GP100417: CC178|556556439 DSM7|308172558 FZB42|154685167 IT45|451347979 LFB112|568176368 LL3|384163112 TA208|384158235 XH7|384167275 Y2|387897186 AS43|429504178 CAB946|375361373 NAUB3|549696584 UCMB5033|530568481 UCMB5036|452854675 UCMB5113|530613439 YAB9601|384264259 SQR9|V529_06380 NJN6|AW02_006200 bs168|16077740 bs6051|470160834 bsBAB|472329167 bsBSP1|430758629 bsBSn5|321314401 bsQ928|40277489…
GP100418: CC178|556556563 DSM7|308172670 FZB42|154685282 IT45|451347871 LFB112|568176476 LL3|384163228 TA208|384158350 XH7|384167396 Y2|387897311 AS43|429504309 CAB946|375361494 NAUB3|549696704 UCMB5033|530568586 UCMB5036|452854781 UCMB5113|530613550 YAB9601|384264378 SQR9|V529_07710 NJN6|AW02_007280 bs168|16077870 bs6051|470160963 bsBAB|472329300 bsBSP1|430756106 bsBSn5|321314532 bsQ928|40277502…
GP100419: CC178|556556572 DSM7|308172679 FZB42|154685291 IT45|451347862 LFB112|568176485 LL3|384163238 TA208|384158359 XH7|384167406 Y2|387897320 AS43|429504318 CAB946|375361503 NAUB3|549696713 UCMB5033|530568595 UCMB5036|452854790 UCMB5113|530613559 YAB9601|384264387 SQR9|V529_07800 NJN6|AW02_007370 bs168|16077886 bs6051|470160979 bsBAB|472329315 bsBSP1|430756091 bsBSn5|321314547 bsQ928|40277504…
GP100420: CC178|556556573 DSM7|308172680 FZB42|154685292 IT45|451347861 LFB112|568176486 LL3|384163239 TA208|384158360 XH7|384167407 Y2|387897321 AS43|429504319 CAB946|375361504 NAUB3|549696715 UCMB5033|530568596 UCMB5036|452854791 UCMB5113|530613560 YAB9601|384264388 SQR9|V529_07810 NJN6|AW02_007380 bs168|16077887 bs6051|470160980 bsBAB|472329316 bsBSP1|430756090 bsBSn5|321314548 bsQ928|40277504…
GP100421: CC178|556556571 DSM7|308172678 FZB42|154685290 IT45|451347863 LFB112|568176484 LL3|384163237 TA208|384158358 XH7|384167405 Y2|387897319 AS43|429504317 CAB946|375361502 NAUB3|549696712 UCMB5033|530568594 UCMB5036|452854789 UCMB5113|530613558 YAB9601|384264386 SQR9|V529_07790 NJN6|AW02_007360 bs168|16077885 bs6051|470160978 bsBAB|472329314 bsBSP1|430756092 bsBSn5|321314546 bsQ928|40277504…
GP100422: CC178|556556484 DSM7|308172588 FZB42|154685207 IT45|451347950 LFB112|568176397 LL3|384163143 TA208|384158262 XH7|384167309 Y2|387897226 AS43|429504229 CAB946|375361410 NAUB3|549696621 UCMB5033|530568512 UCMB5036|452854707 UCMB5113|530613475 YAB9601|384264298 SQR9|V529_06880 NJN6|AW02_006500 bs168|16077794 bs6051|470160889 bsBAB|472329226 bsBSP1|430757262 bsBSn5|321314457 bsQ928|40277495…
GP100423: CC178|556556485 DSM7|308172589 FZB42|154685208 IT45|451347949 LFB112|568176398 LL3|384163144 TA208|384158263 XH7|384167310 Y2|387897227 AS43|429504230 CAB946|375361411 NAUB3|549696622 UCMB5033|530568513 UCMB5036|452854708 UCMB5113|530613476 YAB9601|384264299 SQR9|V529_06890 NJN6|AW02_006510 bs168|16077795 bs6051|470160890 bsBAB|472329227 bsBSP1|430757263 bsBSn5|321314458 bsQ928|40277495…
GP100424: CC178|556556486 DSM7|308172590 FZB42|154685209 IT45|451347948 LFB112|568176399 LL3|384163145 TA208|384158264 XH7|384167311 Y2|387897228 AS43|429504231 CAB946|375361412 NAUB3|549696623 UCMB5033|530568514 UCMB5036|452854709 UCMB5113|530613477 YAB9601|384264300 SQR9|V529_06900 NJN6|AW02_006520 bs168|16077796 bs6051|470160891 bsBAB|472329228 bsBSP1|430757264 bsBSn5|321314459 bsQ928|40277495…
GP100425: CC178|556556488 DSM7|308172592 FZB42|154685211 IT45|451347946 LFB112|568176401 LL3|384163147 TA208|384158266 XH7|384167313 Y2|387897230 AS43|429504233 CAB946|375361414 NAUB3|549696625 UCMB5033|530568516 UCMB5036|452854711 UCMB5113|530613479 YAB9601|384264302 SQR9|V529_06920 NJN6|AW02_006540 bs168|16077798 bs6051|470160893 bsBAB|472329230 bsBSP1|430757266 bsBSn5|321314461 bsQ928|40277495…
GP100426: CC178|556556489 DSM7|308172593 FZB42|154685212 IT45|451347945 LFB112|568176402 LL3|384163148 TA208|384158267 XH7|384167314 Y2|387897231 AS43|429504234 CAB946|375361415 NAUB3|549696626 UCMB5033|530568517 UCMB5036|452854712 UCMB5113|530613480 YAB9601|384264303 SQR9|V529_06930 NJN6|AW02_006550 bs168|16077799 bs6051|470160894 bsBAB|472329231 bsBSP1|430757267 bsBSn5|321314462 bsQ928|40277495…
GP100427: CC178|556556162 DSM7|308172272 FZB42|154684906 IT45|451348232 LFB112|568176130 LL3|384162795 TA208|384157995 XH7|384167018 Y2|387896912 AS43|429503914 CAB946|375361063 NAUB3|549696324 UCMB5033|530568207 UCMB5036|452854446 UCMB5113|530613180 YAB9601|384264005 SQR9|V529_03990 NJN6|AW02_003800 bs168|16077481 bs6051|470160570 bsBAB|472328920 bsBSP1|430757133 bsBSn5|321314087 bsQ928|40277465…
GP100428: CC178|556556490 DSM7|308172594 FZB42|154685213 IT45|451347944 LFB112|568176403 LL3|384163149 TA208|384158268 XH7|384167315 Y2|387897232 AS43|429504235 CAB946|375361416 NAUB3|549696627 UCMB5033|530568518 UCMB5036|452854713 UCMB5113|530613481 YAB9601|384264304 SQR9|V529_06940 NJN6|AW02_006560 bs168|16077801 bs6051|470160896 bsBAB|472329233 bsBSP1|430757269 bsBSn5|321314464 bsQ928|40277496…
GP100429: CC178|556556495 DSM7|308172599 FZB42|154685218 IT45|451347939 LFB112|568176408 LL3|384163154 TA208|384158273 XH7|384167320 Y2|387897237 AS43|429504240 CAB946|375361421 NAUB3|549696632 UCMB5033|530568523 UCMB5036|452854718 UCMB5113|530613486 YAB9601|384264309 SQR9|V529_06990 NJN6|AW02_006610 bs168|16077804 bs6051|470160899 bsBAB|472329236 bsBSP1|430757272 bsBSn5|321314467 bsQ928|40277496…
GP100430: CC178|556556496 DSM7|308172600 FZB42|154685219 IT45|451347938 LFB112|568176409 LL3|384163156 TA208|384158274 XH7|384167322 Y2|387897238 AS43|429504241 CAB946|375361422 NAUB3|549696633 UCMB5033|530568524 UCMB5036|452854719 UCMB5113|530613487 YAB9601|384264310 SQR9|V529_07000 NJN6|AW02_006620 bs168|16077806 bs6051|470160901 bsBAB|472329238 bsBSP1|430757274 bsBSn5|321314469 bsQ928|40277496…
GP100431: CC178|556556497 DSM7|308172601 FZB42|154685220 IT45|451347937 LFB112|568176410 LL3|384163157 TA208|384158275 XH7|384167323 Y2|387897239 AS43|429504242 CAB946|375361423 NAUB3|549696634 UCMB5033|530568525 UCMB5036|452854720 UCMB5113|530613488 YAB9601|384264311 SQR9|V529_07010 NJN6|AW02_006630 bs168|16077807 bs6051|470160902 bsBAB|472329239 bsBSP1|430757275 bsBSn5|321314470 bsQ928|40277496…
GP100432: CC178|556556498 DSM7|308172602 FZB42|154685221 IT45|451347936 LFB112|568176411 LL3|384163158 TA208|384158276 XH7|384167324 Y2|387897240 AS43|429504243 CAB946|375361424 NAUB3|549696635 UCMB5033|530568526 UCMB5036|452854721 UCMB5113|530613489 YAB9601|384264312 SQR9|V529_07020 NJN6|AW02_006640 bs168|255767185 bs6051|470160904 bsBAB|472329242 bsBSP1|430757277 bsBSn5|321314472 bsQ928|4027749…
GP100433: CC178|556556499 DSM7|308172603 FZB42|154685222 IT45|451347935 LFB112|568176412 LL3|384163159 TA208|384158277 XH7|384167325 Y2|387897241 AS43|429504244 CAB946|375361425 NAUB3|549696636 UCMB5033|530568527 UCMB5036|452854722 UCMB5113|530613490 YAB9601|384264313 SQR9|V529_07030 NJN6|AW02_006650 bs168|16077810 bs6051|470160905 bsBAB|472329243 bsBSP1|430757278 bsBSn5|321314473 bsQ928|40277497…
GP100434: CC178|556556502 DSM7|308172607 FZB42|154685225 IT45|451347930 LFB112|568176415 LL3|384163162 TA208|384158280 XH7|384167328 Y2|387897247 AS43|429504248 CAB946|375361430 NAUB3|549696640 UCMB5033|530568531 UCMB5036|452854726 UCMB5113|530613494 YAB9601|384264317 SQR9|V529_07070 NJN6|AW02_006690 bs168|16077822 bs6051|470160916 bsBAB|472329251 bsBSP1|430757290 bsBSn5|321314483 bsQ928|40277498…
GP100435: CC178|556556513 DSM7|308172618 FZB42|154685233 IT45|451347919 LFB112|568176428 LL3|384163176 TA208|384158291 XH7|384167342 Y2|387897257 AS43|429504261 CAB946|375361441 NAUB3|549696652 UCMB5033|530568538 UCMB5036|452854732 UCMB5113|530613502 YAB9601|384264327 SQR9|V529_07180 NJN6|AW02_006800 bs168|16077826 bs6051|470160920 bsBAB|472329255 bsBSP1|430756146 bsBSn5|321314487 bsQ928|40277498…
GP100436: CC178|556556514 DSM7|308172619 FZB42|154685234 IT45|451347918 LFB112|568176429 LL3|384163177 TA208|384158292 XH7|384167343 Y2|387897258 AS43|429504262 CAB946|375361442 NAUB3|549696653 UCMB5033|530568539 UCMB5036|452854733 UCMB5113|530613503 YAB9601|384264328 SQR9|V529_07190 NJN6|AW02_006810 bs168|255767186 bs6051|470160921 bsBAB|472329256 bsBSP1|430756145 bsBSn5|321314488 bsQ928|4027749…
GP100437: CC178|556559034 DSM7|308175189 FZB42|154687574 IT45|451345397 LFB112|568178881 LL3|384165963 TA208|384161072 XH7|384170158 Y2|387900063 AS43|429506745 CAB946|375363890 NAUB3|549699299 UCMB5033|530571069 UCMB5036|452857076 UCMB5113|530615835 YAB9601|384266978 SQR9|V529_34370 NJN6|AW02_032870 bs168|16080493 bs6051|470163659 bsBAB|472331816 bsBSP1|430758151 bsBSn5|321312991 bsQ928|40277760…
GP100438: CC178|556556583 DSM7|308172688 FZB42|154685299 IT45|451347855 LFB112|568176492 LL3|384163248 TA208|384158368 XH7|384167414 Y2|387897328 AS43|429504327 CAB946|375361510 NAUB3|549696721 UCMB5033|530568602 UCMB5036|452854797 UCMB5113|530613566 YAB9601|384264394 SQR9|V529_07890 NJN6|AW02_007440 bs168|16077901 bs6051|470160994 bsBAB|472329327 bsBSP1|430756080 bsBSn5|321314558 bsQ928|40277505…
GP100439: CC178|556556517 DSM7|308172622 FZB42|154685237 IT45|451347915 LFB112|568176432 LL3|384163180 TA208|384158296 XH7|384167346 Y2|387897261 AS43|429504265 CAB946|375361445 NAUB3|549696656 UCMB5033|530568542 UCMB5036|452854736 UCMB5113|530613506 YAB9601|384264331 SQR9|V529_07220 NJN6|AW02_006840 bs168|255767187 bs6051|470160924 bsBAB|472329260 bsBSP1|430756142 bsBSn5|321314492 bsQ928|4027749…
GP100440: CC178|556556518 DSM7|308172623 FZB42|154685238 IT45|451347914 LFB112|568176433 LL3|384163181 TA208|384158297 XH7|384167347 Y2|387897262 AS43|429504266 CAB946|375361446 NAUB3|549696657 UCMB5033|530568543 UCMB5036|452854737 UCMB5113|530613507 YAB9601|384264332 SQR9|V529_07230 NJN6|AW02_006850 bs168|16077831 bs6051|470160925 bsBAB|472329261 bsBSP1|430756141 bsBSn5|321314493 bsQ928|40277498…
GP100441: CC178|556556519 DSM7|308172624 FZB42|154685239 IT45|451347913 LFB112|568176434 LL3|384163182 TA208|384158298 XH7|384167348 Y2|387897263 AS43|429504267 CAB946|375361447 NAUB3|549696658 UCMB5033|530568544 UCMB5036|452854738 UCMB5113|530613508 YAB9601|384264333 SQR9|V529_07240 NJN6|AW02_006860 bs168|16077832 bs6051|470160926 bsBAB|472329262 bsBSP1|430756140 bsBSn5|321314494 bsQ928|40277499…
GP100442: CC178|556556523 DSM7|308172628 FZB42|154685243 IT45|451347909 LFB112|568176438 LL3|384163186 TA208|384158302 XH7|384167352 Y2|387897267 AS43|429504271 CAB946|375361451 NAUB3|549696662 UCMB5033|530568548 UCMB5036|452854742 UCMB5113|530613512 YAB9601|384264337 SQR9|V529_07280 NJN6|AW02_006900 bs168|16077836 bs6051|470160930 bsBAB|472329266 bsBSP1|430756136 bsBSn5|321314498 bsQ928|40277499…
GP100443: CC178|556556524 DSM7|308172629 FZB42|154685244 IT45|451347908 LFB112|568176439 LL3|384163187 TA208|384158303 XH7|384167353 Y2|387897268 AS43|429504272 CAB946|375361452 NAUB3|549696663 UCMB5033|530568549 UCMB5036|452854743 UCMB5113|530613513 YAB9601|384264338 SQR9|V529_07290 NJN6|AW02_006910 bs168|16077837 bs6051|470160931 bsBAB|472329267 bsBSP1|430756135 bsBSn5|321314499 bsQ928|40277499…
GP100444: CC178|556556976 DSM7|308173195 FZB42|154685659 IT45|451347428 LFB112|568176875 LL3|384163703 TA208|384159796 XH7|384168863 Y2|387897755 AS43|429504763 CAB946|375361867 NAUB3|549698509 UCMB5033|530568962 UCMB5036|452855163 UCMB5113|530613928 YAB9601|384264788 SQR9|V529_11690 NJN6|AW02_012370 bs168|16078280 bs6051|470161379 bsBAB|472329727 bsBSP1|430755538 bsBSn5|321314955 bsQ928|40277544…
GP100445: CC178|556556527 DSM7|308172632 FZB42|154685247 IT45|451347905 LFB112|568176442 LL3|384163190 TA208|384158306 XH7|384167356 Y2|387897271 AS43|429504275 CAB946|375361455 NAUB3|549696666 UCMB5033|530568552 UCMB5036|452854746 UCMB5113|530613516 YAB9601|384264341 SQR9|V529_07320 NJN6|AW02_006940 bs168|255767188 bs6051|470160934 bsBAB|472329269 bsBSP1|430756132 bsBSn5|321314501 bsQ928|4027749…
GP100446: CC178|556556531 DSM7|308172637 FZB42|154685251 IT45|451347901 LFB112|568176446 LL3|384163194 TA208|384158310 XH7|384167360 Y2|387897274 AS43|429504279 CAB946|375361459 NAUB3|549696670 UCMB5033|530568556 UCMB5036|452854750 UCMB5113|530613520 YAB9601|384264345 SQR9|V529_07360 NJN6|AW02_006980 bs168|16077847 bs6051|470160940 bsBAB|472329275 bsBSP1|430756129 bsBSn5|321314507 bsQ928|40277500…
GP100447: CC178|556556533 DSM7|308172639 FZB42|154685253 IT45|451347899 LFB112|568176448 LL3|384163196 TA208|384158312 XH7|384167362 Y2|387897276 AS43|429504281 CAB946|375361461 NAUB3|549696672 UCMB5033|530568558 UCMB5036|452854752 UCMB5113|530613522 YAB9601|384264347 SQR9|V529_07380 NJN6|AW02_007000 bs168|16077849 bs6051|470160942 bsBAB|472329277 bsBSP1|430756127 bsBSn5|321314509 bsQ928|40277500…
GP100448: CC178|556556537 DSM7|308172643 FZB42|154685257 IT45|451347895 LFB112|568176452 LL3|384163200 TA208|384158316 XH7|384167366 Y2|387897280 AS43|429504285 CAB946|375361465 NAUB3|549696676 UCMB5033|530568562 UCMB5036|452854756 UCMB5113|530613526 YAB9601|384264351 SQR9|V529_07420 NJN6|AW02_007040 bs168|16077851 bs6051|470160944 bsBAB|472329279 bsBSP1|430756125 bsBSn5|321314511 bsQ928|40277500…
GP100449: CC178|556556538 DSM7|308172644 FZB42|154685258 IT45|451347894 LFB112|568176453 LL3|384163201 TA208|384158317 XH7|384167367 Y2|387897281 AS43|429504286 CAB946|375361466 NAUB3|549696677 UCMB5033|530568563 UCMB5036|452854757 UCMB5113|530613527 YAB9601|384264352 SQR9|V529_07430 NJN6|AW02_007050 bs168|16077852 bs6051|470160945 bsBAB|472329280 bsBSP1|430756124 bsBSn5|321314512 bsQ928|40277500…
GP100450: CC178|556556545 DSM7|308172650 FZB42|154685265 IT45|451347888 LFB112|568176459 LL3|384163207 TA208|384158323 XH7|384167374 Y2|387897286 AS43|429504292 CAB946|375361472 NAUB3|549696683 UCMB5033|530568569 UCMB5036|452854764 UCMB5113|530613533 YAB9601|384264358 SQR9|V529_07490 NJN6|AW02_007110 bs168|16077855 bs6051|470160948 bsBAB|472329283 bsBSP1|430756121 bsBSn5|321314515 bsQ928|40277501…
GP100451: CC178|556556546 DSM7|308172651 FZB42|154685266 IT45|451347887 LFB112|568176460 LL3|384163208 TA208|384158324 XH7|384167375 Y2|387897287 AS43|429504293 CAB946|375361473 NAUB3|549696684 UCMB5033|530568570 UCMB5036|452854765 UCMB5113|530613534 YAB9601|384264359 SQR9|V529_07500 NJN6|AW02_007120 bs168|16077856 bs6051|470160949 bsBAB|472329284 bsBSP1|430756120 bsBSn5|321314516 bsQ928|40277501…
GP100452: CC178|556556547 DSM7|308172652 FZB42|154685267 IT45|451347886 LFB112|568176461 LL3|384163209 TA208|384158325 XH7|384167376 Y2|387897288 AS43|429504294 CAB946|375361474 NAUB3|549696685 UCMB5033|530568571 UCMB5036|452854766 UCMB5113|530613535 YAB9601|384264360 SQR9|V529_07510 NJN6|AW02_007130 bs168|16077857 bs6051|470160950 bsBAB|472329285 bsBSP1|430756119 bsBSn5|321314517 bsQ928|40277501…
GP100453: CC178|556556549 DSM7|308172653 FZB42|154685268 IT45|451347884 LFB112|568176463 LL3|384163210 TA208|384158327 XH7|384167378 Y2|387897290 AS43|429504296 CAB946|375361475 NAUB3|549696686 UCMB5033|530568573 UCMB5036|452854768 UCMB5113|530613537 YAB9601|384264361 SQR9|V529_07530 NJN6|AW02_007150 bs168|16077858 bs6051|470160951 bsBAB|472329287 bsBSP1|430756118 bsBSn5|321314519 bsQ928|40277501…
GP100454: CC178|556556550 DSM7|308172654 FZB42|154685269 IT45|451347883 LFB112|568176464 LL3|384163211 TA208|384158328 XH7|384167379 Y2|387897291 AS43|429504297 CAB946|375361476 NAUB3|549696687 UCMB5033|530568574 UCMB5036|452854769 UCMB5113|530613538 YAB9601|384264362 SQR9|V529_07540 NJN6|AW02_007160 bs168|16077859 bs6051|470160952 bsBAB|472329289 bsBSP1|430756117 bsBSn5|321314521 bsQ928|40277501…
GP100455: CC178|556556551 DSM7|308172655 FZB42|154685270 IT45|451347882 LFB112|568176465 LL3|384163212 TA208|384158329 XH7|384167380 Y2|387897292 AS43|429504298 CAB946|375361477 NAUB3|549696688 UCMB5033|530568575 UCMB5036|452854770 UCMB5113|530613539 YAB9601|384264363 SQR9|V529_07550 NJN6|AW02_007170 bs168|16077860 bs6051|470160953 bsBAB|472329290 bsBSP1|430756116 bsBSn5|321314522 bsQ928|40277501…
GP100456: CC178|556556451 DSM7|308172568 FZB42|154685178 IT45|451347971 LFB112|568176376 LL3|384163122 TA208|384158241 XH7|384167285 Y2|387897200 AS43|429504199 CAB946|375361380 NAUB3|549696597 UCMB5033|530568493 UCMB5036|452854683 UCMB5113|530613455 YAB9601|384264273 SQR9|V529_06670 NJN6|AW02_006290 bs168|255767180 bs6051|470160848 bsBAB|472329185 bsBSP1|430757220 bsBSn5|321314412 bsQ928|4027749…
GP100457: CC178|556556554 DSM7|308172659 FZB42|154685273 IT45|451347879 LFB112|568176468 LL3|384163215 TA208|384158332 XH7|384167383 Y2|387897295 AS43|429504301 CAB946|375361479 NAUB3|549696691 UCMB5033|530568578 UCMB5036|452854773 UCMB5113|530613542 YAB9601|384264366 SQR9|V529_07580 NJN6|AW02_007200 bs168|16077864 bs6051|470160956 bsBAB|472329293 bsBSP1|430756113 bsBSn5|321314525 bsQ928|40277502…
GP100458: CC178|556556555 DSM7|308172660 FZB42|154685274 IT45|451347878 LFB112|568176469 LL3|384163216 TA208|384158333 XH7|384167384 Y2|387897296 AS43|429504302 CAB946|375361480 NAUB3|549696692 UCMB5033|530568579 UCMB5036|452854774 UCMB5113|530613543 YAB9601|384264367 SQR9|V529_07590 NJN6|AW02_007210 bs168|16077865 bs6051|470160957 bsBAB|472329294 bsBSP1|430756112 bsBSn5|321314526 bsQ928|40277502…
GP100459: CC178|556556558 DSM7|308172664 FZB42|154685277 IT45|451347875 LFB112|568176472 LL3|384163219 TA208|384158336 XH7|384167387 Y2|387897305 AS43|429504305 CAB946|375361483 NAUB3|549696700 UCMB5033|530568582 UCMB5036|452854777 UCMB5113|530613546 YAB9601|384264375 SQR9|V529_07670 NJN6|AW02_007240 bs168|16077867 bs6051|470160959 bsBAB|472329296 bsBSP1|430756110 bsBSn5|321314528 bsQ928|40277502…
GP100460: CC178|556556559 DSM7|308172665 FZB42|154685278 IT45|451347874 LFB112|568176473 LL3|384163220 TA208|384158337 XH7|384167388 Y2|387897306 AS43|429504306 CAB946|375361484 NAUB3|549696701 UCMB5033|530568583 UCMB5036|452854778 UCMB5113|530613547 YAB9601|384264376 SQR9|V529_07680 NJN6|AW02_007250 bs168|16077868 bs6051|470160960 bsBAB|472329297 bsBSP1|430756109 bsBSn5|321314529 bsQ928|40277502…
GP100461: CC178|556556560 DSM7|308172666 FZB42|154685279 IT45|451347873 LFB112|568176474 LL3|384163221 TA208|384158339 XH7|384167389 Y2|387897307 AS43|429504307 CAB946|375361485 NAUB3|549696702 UCMB5033|530568584 UCMB5036|452854779 UCMB5113|530613548 YAB9601|384264377 SQR9|V529_07690 NJN6|AW02_007260 bs168|16077869 bs6051|470160961 bsBAB|472329298 bsBSP1|430756108 bsBSn5|321314530 bsQ928|40277502…
GP100462: CC178|556556354 DSM7|308172412 FZB42|154685084 IT45|451348062 LFB112|568176287 LL3|384162954 TA208|384158148 XH7|384167185 Y2|387897095 AS43|429504093 CAB946|375361230 NAUB3|549696494 UCMB5033|530568373 UCMB5036|452854593 UCMB5113|530613350 YAB9601|384264173 SQR9|V529_05520 NJN6|AW02_005400 bs168|16080501 bs6051|470163665 bsBAB|472331823 bsBSP1|430758159 bsBSn5|321312998 bsQ928|40277761…
GP100463: CC178|556556564 DSM7|308172671 FZB42|154685283 IT45|451347870 LFB112|568176477 LL3|384163230 TA208|384158351 XH7|384167398 Y2|387897312 AS43|429504310 CAB946|375361495 NAUB3|549696705 UCMB5033|530568587 UCMB5036|452854782 UCMB5113|530613551 YAB9601|384264379 SQR9|V529_07720 NJN6|AW02_007290 bs168|16077871 bs6051|470160964 bsBAB|472329301 bsBSP1|430756105 bsBSn5|321314533 bsQ928|40277502…
GP100464: CC178|556556589 DSM7|308172692 FZB42|154685304 IT45|451347850 LFB112|568176497 LL3|384163253 TA208|384158373 XH7|384167419 Y2|387897334 AS43|429504333 CAB946|375361515 NAUB3|549696726 UCMB5033|530568607 UCMB5036|452854802 UCMB5113|530613571 YAB9601|384264399 SQR9|V529_07950 NJN6|AW02_007490 bs168|16077906 bs6051|470160999 bsBAB|472329336 bsBSP1|430756077 bsBSn5|321314561 bsQ928|40277506…
GP100465: CC178|556556591 DSM7|308172694 FZB42|154685306 IT45|451347848 LFB112|568176499 LL3|384163255 TA208|384158375 XH7|384167421 Y2|387897339 AS43|429504335 CAB946|375361517 NAUB3|549696728 UCMB5033|530568609 UCMB5036|452854804 UCMB5113|530613573 YAB9601|384264401 SQR9|V529_07970 NJN6|AW02_007510 bs168|16077908 bs6051|470161001 bsBAB|472329338 bsBSP1|430756075 bsBSn5|321314563 bsQ928|40277506…
GP100466: CC178|556556592 DSM7|308172695 FZB42|154685307 IT45|451347847 LFB112|568176500 LL3|384163256 TA208|384158376 XH7|384167422 Y2|387897340 AS43|429504336 CAB946|375361518 NAUB3|549696729 UCMB5033|530568610 UCMB5036|452854805 UCMB5113|530613574 YAB9601|384264402 SQR9|V529_07980 NJN6|AW02_007520 bs168|255767194 bs6051|470161002 bsBAB|472329339 bsBSP1|430755770 bsBSn5|321314564 bsQ928|4027750…
GP100467: CC178|556556594 DSM7|308172697 FZB42|154685309 IT45|451347845 LFB112|568176502 LL3|384163258 TA208|384158378 XH7|384167424 Y2|387897342 AS43|429504338 CAB946|375361520 NAUB3|549696731 UCMB5033|530568612 UCMB5036|452854807 UCMB5113|530613576 YAB9601|384264404 SQR9|V529_08000 NJN6|AW02_007540 bs168|16077915 bs6051|470161007 bsBAB|472329344 bsBSP1|430755775 bsBSn5|321314569 bsQ928|40277507…
GP100468: CC178|556556597 DSM7|308172700 FZB42|154685312 IT45|451347842 LFB112|568176505 LL3|384163261 TA208|384158381 XH7|384167427 Y2|387897345 AS43|429504341 CAB946|375361523 NAUB3|549696734 UCMB5033|530568615 UCMB5036|452854810 UCMB5113|530613579 YAB9601|384264407 SQR9|V529_08030 NJN6|AW02_007570 bs168|16077918 bs6051|470161010 bsBAB|472329347 bsBSP1|430755778 bsBSn5|321314572 bsQ928|40277507…
GP100469: CC178|556556598 DSM7|308172701 FZB42|154685313 IT45|451347841 LFB112|568176506 LL3|384163262 TA208|384158382 XH7|384167428 Y2|387897346 AS43|429504342 CAB946|375361524 NAUB3|549696735 UCMB5033|530568616 UCMB5036|452854811 UCMB5113|530613580 YAB9601|384264408 SQR9|V529_08040 NJN6|AW02_007580 bs168|16077919 bs6051|470161011 bsBAB|472329348 bsBSP1|430755779 bsBSn5|321314573 bsQ928|40277507…
GP100470: CC178|556556599 DSM7|308172702 FZB42|154685314 IT45|451347840 LFB112|568176507 LL3|384163263 TA208|384158383 XH7|384167429 Y2|387897347 AS43|429504343 CAB946|375361525 NAUB3|549696736 UCMB5033|530568617 UCMB5036|452854812 UCMB5113|530613581 YAB9601|384264409 SQR9|V529_08050 NJN6|AW02_007590 bs168|16077920 bs6051|470161012 bsBAB|472329349 bsBSP1|430755780 bsBSn5|321314574 bsQ928|40277507…
GP100471: CC178|556556604 DSM7|308172707 FZB42|154685319 IT45|451347835 LFB112|568176512 LL3|384163267 TA208|384158388 XH7|384167434 Y2|387897352 AS43|429504348 CAB946|375361530 NAUB3|549696741 UCMB5033|530568621 UCMB5036|452854816 UCMB5113|530613585 YAB9601|384264414 SQR9|V529_08100 NJN6|AW02_007630 bs168|16077922 bs6051|470161015 bsBAB|472329352 bsBSP1|430755783 bsBSn5|321314577 bsQ928|40277507…
GP100472: CC178|556556610 DSM7|308172713 FZB42|154685323 IT45|451347831 LFB112|568176516 LL3|384163273 TA208|384158392 XH7|384167439 Y2|387897357 AS43|429504352 CAB946|375361534 NAUB3|549696745 UCMB5033|530568625 UCMB5036|452854820 UCMB5113|530613589 YAB9601|384264418 SQR9|V529_08140 NJN6|AW02_007670 bs168|16077926 bs6051|470161019 bsBAB|472329356 bsBSP1|430755787 bsBSn5|321314581 bsQ928|40277508…
GP100473: CC178|556556611 DSM7|308172714 FZB42|154685324 IT45|451347830 LFB112|568176517 LL3|384163274 TA208|384158393 XH7|384167440 Y2|387897358 AS43|429504353 CAB946|375361535 NAUB3|549696746 UCMB5033|530568626 UCMB5036|452854821 UCMB5113|530613590 YAB9601|384264419 SQR9|V529_08150 NJN6|AW02_007680 bs168|255767195 bs6051|470161020 bsBAB|472329357 bsBSP1|430755788 bsBSn5|321314582 bsQ928|4027750…
GP100474: CC178|556556467 DSM7|308172584 FZB42|154685192 IT45|451347955 LFB112|568176392 LL3|384163138 TA208|384158257 XH7|384167303 Y2|387897216 AS43|429504213 CAB946|375361396 NAUB3|549696613 UCMB5033|530568508 UCMB5036|452854699 UCMB5113|530613471 YAB9601|384264290 SQR9|V529_06830 NJN6|AW02_006460 bs168|16077790 bs6051|470160885 bsBAB|472329222 bsBSP1|430757258 bsBSn5|321314452 bsQ928|40277495…
GP100475: CC178|556558895 DSM7|308175059 FZB42|154687441 IT45|451345539 LFB112|568178747 LL3|384165829 TA208|384160940 XH7|384170023 Y2|387899933 AS43|429506606 CAB946|375363754 NAUB3|549699164 UCMB5033|530570932 UCMB5036|452856941 UCMB5113|530615706 YAB9601|384266859 SQR9|V529_33020 NJN6|AW02_031530 bs168|16080378 bs6051|470163545 bsBAB|472331691 bsBSP1|430758034 bsBSn5|321312875 bsQ928|40277748…
GP100476: CC178|556558891 DSM7|308175056 FZB42|154687438 IT45|451345542 LFB112|568178744 LL3|384165826 TA208|384160937 XH7|384170020 Y2|387899929 AS43|429506603 CAB946|375363751 NAUB3|549699161 UCMB5033|530570929 UCMB5036|452856938 UCMB5113|530615703 YAB9601|384266856 SQR9|V529_32980 NJN6|AW02_031500 bs168|255767760 bs6051|470163542 bsBAB|472331688 bsBSP1|430758032 bsBSn5|321312872 bsQ928|4027774…
GP100477: CC178|556556612 DSM7|308172715 FZB42|154685325 IT45|451347829 LFB112|568176518 LL3|384163275 TA208|384158394 XH7|384167441 Y2|387897359 AS43|429504354 CAB946|375361536 NAUB3|549696747 UCMB5033|530568627 UCMB5036|452854822 UCMB5113|530613591 YAB9601|384264420 SQR9|V529_08160 NJN6|AW02_007690 bs168|16077928 bs6051|470161021 bsBAB|472329358 bsBSP1|430755789 bsBSn5|321314583 bsQ928|40277508…
GP100478: CC178|556556613 DSM7|308172762 FZB42|154685326 IT45|451347828 LFB112|568176519 LL3|384163324 TA208|384158395 XH7|384167442 Y2|387897360 AS43|429504355 CAB946|375361537 NAUB3|549696748 UCMB5033|530568628 UCMB5036|452854823 UCMB5113|530613592 YAB9601|384264421 SQR9|V529_08170 NJN6|AW02_007700 bs168|16077929 bs6051|470161022 bsBAB|472329359 bsBSP1|430755790 bsBSn5|321314584 bsQ928|40277508…
GP100479: CC178|556556615 DSM7|308172764 FZB42|154685328 IT45|451347826 LFB112|568176521 LL3|384163326 TA208|384158397 XH7|384167443 Y2|387897362 AS43|429504357 CAB946|375361539 NAUB3|549696750 UCMB5033|530568630 UCMB5036|452854825 UCMB5113|530613594 YAB9601|384264423 SQR9|V529_08190 NJN6|AW02_007720 bs168|16077931 bs6051|470161024 bsBAB|472329361 bsBSP1|430755792 bsBSn5|321314586 bsQ928|40277508…
GP100480: CC178|556556616 DSM7|308172765 FZB42|154685329 IT45|451347825 LFB112|568176522 LL3|384163327 TA208|384158398 XH7|384167444 Y2|387897363 AS43|429504358 CAB946|375361540 NAUB3|549696751 UCMB5033|530568631 UCMB5036|452854826 UCMB5113|530613595 YAB9601|384264424 SQR9|V529_08200 NJN6|AW02_007730 bs168|16077932 bs6051|470161025 bsBAB|472329362 bsBSP1|430755793 bsBSn5|321314587 bsQ928|40277508…
GP100481: CC178|556556617 DSM7|308172766 FZB42|154685330 IT45|451347824 LFB112|568176523 LL3|384163328 TA208|384158399 XH7|384167445 Y2|387897364 AS43|429504359 CAB946|375361541 NAUB3|549696752 UCMB5033|530568632 UCMB5036|452854827 UCMB5113|530613596 YAB9601|384264425 SQR9|V529_08210 NJN6|AW02_007740 bs168|16077933 bs6051|470161026 bsBAB|472329363 bsBSP1|430755794 bsBSn5|321314588 bsQ928|40277509…
GP100482: CC178|556556619 DSM7|308172767 FZB42|154685331 IT45|451347823 LFB112|568176524 LL3|384163330 TA208|384158400 XH7|384167446 Y2|387897365 AS43|429504360 CAB946|375361542 NAUB3|549696753 UCMB5033|530568633 UCMB5036|452854828 UCMB5113|530613597 YAB9601|384264426 SQR9|V529_08220 NJN6|AW02_007750 bs168|255767196 bs6051|470161027 bsBAB|472329364 bsBSP1|430755795 bsBSn5|321314589 bsQ928|4027750…
GP100483: CC178|556556620 DSM7|308172768 FZB42|154685332 IT45|451347822 LFB112|568176525 LL3|384163331 TA208|384158401 XH7|384167447 Y2|387897366 AS43|429504361 CAB946|375361543 NAUB3|549696754 UCMB5033|530568634 UCMB5036|452854829 UCMB5113|530613598 YAB9601|384264427 SQR9|V529_08230 NJN6|AW02_007760 bs168|16077935 bs6051|470161028 bsBAB|472329365 bsBSP1|430755796 bsBSn5|321314590 bsQ928|40277509…
GP100484: CC178|556556621 DSM7|308172769 FZB42|154685333 IT45|451347821 LFB112|568176526 LL3|384163332 TA208|384158402 XH7|384167448 Y2|387897367 AS43|429504362 CAB946|375361544 NAUB3|549696755 UCMB5033|530568635 UCMB5036|452854830 UCMB5113|530613599 YAB9601|384264428 SQR9|V529_08240 NJN6|AW02_007770 bs168|16077936 bs6051|470161029 bsBAB|472329366 bsBSP1|430755797 bsBSn5|321314591 bsQ928|40277509…
GP100485: CC178|556556622 DSM7|308172770 FZB42|154685334 IT45|451347820 LFB112|568176527 LL3|384163333 TA208|384158403 XH7|384167449 Y2|387897368 AS43|429504363 CAB946|375361545 NAUB3|549696756 UCMB5033|530568636 UCMB5036|452854831 UCMB5113|530613600 YAB9601|384264429 SQR9|V529_08250 NJN6|AW02_007780 bs168|255767197 bs6051|470161030 bsBAB|472329367 bsBSP1|430755798 bsBSn5|321314592 bsQ928|4027750…
GP100486: CC178|556556623 DSM7|308172771 FZB42|154685335 IT45|451347819 LFB112|568176528 LL3|384163334 TA208|384158404 XH7|384167450 Y2|387897369 AS43|429504364 CAB946|375361546 NAUB3|549696757 UCMB5033|530568637 UCMB5036|452854832 UCMB5113|530613601 YAB9601|384264430 SQR9|V529_08260 NJN6|AW02_007790 bs168|50812202 bs6051|470161031 bsBAB|472329368 bsBSP1|430755799 bsBSn5|321314593 bsQ928|40277509…
GP100487: CC178|556556624 DSM7|308172772 FZB42|154685336 IT45|451347818 LFB112|568176529 LL3|384163335 TA208|384158405 XH7|384167451 Y2|387897370 AS43|429504365 CAB946|375361547 NAUB3|549696758 UCMB5033|530568638 UCMB5036|452854833 UCMB5113|530613602 YAB9601|384264431 SQR9|V529_08270 NJN6|AW02_007800 bs168|16077938 bs6051|470161032 bsBAB|472329369 bsBSP1|430755800 bsBSn5|321314594 bsQ928|40277509…
GP100488: CC178|556556625 DSM7|308172773 FZB42|154685337 IT45|451347817 LFB112|568176530 LL3|384163336 TA208|384158406 XH7|384167452 Y2|387897371 AS43|429504366 CAB946|375361548 NAUB3|549696759 UCMB5033|530568639 UCMB5036|452854834 UCMB5113|530613603 YAB9601|384264432 SQR9|V529_08280 NJN6|AW02_007810 bs168|50812203 bs6051|470161033 bsBAB|472329370 bsBSP1|430755801 bsBSn5|321314595 bsQ928|40277509…
GP100489: CC178|556556626 DSM7|308172774 FZB42|154685338 IT45|451347816 LFB112|568176531 LL3|384163337 TA208|384158407 XH7|384167453 Y2|387897372 AS43|429504367 CAB946|375361549 NAUB3|549696760 UCMB5033|530568640 UCMB5036|452854835 UCMB5113|530613604 YAB9601|384264433 SQR9|V529_08290 NJN6|AW02_007820 bs168|16077940 bs6051|470161034 bsBAB|472329371 bsBSP1|430755802 bsBSn5|321314596 bsQ928|40277509…
GP100490: CC178|556557956 DSM7|308174120 FZB42|154686575 IT45|451346484 LFB112|568177870 LL3|384164897 TA208|384158661 XH7|384167722 Y2|387898938 AS43|429505716 CAB946|375362844 NAUB3|549697387 UCMB5033|530570048 UCMB5036|452856087 UCMB5113|530614834 YAB9601|384265925 SQR9|V529_24140 NJN6|AW02_022970 bs168|16079388 bs6051|470162535 bsBAB|472330710 bsBSP1|430758513 bsBSn5|321311802 bsQ928|40277659…
GP100491: CC178|556556649 DSM7|308172881 FZB42|154685355 IT45|451347792 LFB112|568176554 LL3|384163364 TA208|384158433 XH7|384167480 Y2|387897397 AS43|429504391 CAB946|375361571 NAUB3|549696785 UCMB5033|530568664 UCMB5036|452854863 UCMB5113|530613629 YAB9601|384264457 SQR9|V529_08550 NJN6|AW02_009070 bs168|255767208 bs6051|470161054 bsBAB|472329393 bsBSP1|430759325 bsBSn5|321314617 bsQ928|4027751…
GP100492: CC178|556556647 DSM7|308172879 FZB42|154685353 IT45|451347794 LFB112|568176552 LL3|384163362 TA208|384158431 XH7|384167478 Y2|387897395 AS43|429504389 CAB946|375361569 NAUB3|549696783 UCMB5033|530568662 UCMB5036|452854861 UCMB5113|530613627 YAB9601|384264455 SQR9|V529_08530 NJN6|AW02_009050 bs168|255767207 bs6051|470161052 bsBAB|472329391 bsBSP1|430759328 bsBSn5|321314615 bsQ928|4027751…
GP100493: CC178|556556646 DSM7|308172878 FZB42|154685352 IT45|451347795 LFB112|568176551 LL3|384163361 TA208|384158430 XH7|384167477 Y2|387897394 AS43|429504388 CAB946|375361568 NAUB3|549696782 UCMB5033|530568661 UCMB5036|452854860 UCMB5113|530613626 YAB9601|384264454 SQR9|V529_08520 NJN6|AW02_009040 bs168|16077955 bs6051|470161051 bsBAB|472329390 bsBSP1|430759327 bsBSn5|321314614 bsQ928|40277511…
GP100494: CC178|556556654 DSM7|308172885 FZB42|154685359 IT45|451347787 LFB112|568176559 LL3|384163369 TA208|384158437 XH7|384167485 Y2|387897402 AS43|429504396 CAB946|375361575 NAUB3|549696789 UCMB5033|530568669 UCMB5036|452854868 UCMB5113|530613634 YAB9601|384264461 SQR9|V529_08600 NJN6|AW02_009120 bs168|16077962 bs6051|470161058 bsBAB|472329398 bsBSP1|430759321 bsBSn5|321314622 bsQ928|40277512…
GP100495: CC178|556556656 DSM7|308172886 FZB42|154685360 IT45|451347786 LFB112|568176560 LL3|384163371 TA208|384158438 XH7|384167487 Y2|387897404 AS43|429504397 CAB946|375361576 NAUB3|549696790 UCMB5033|530568670 UCMB5036|452854869 UCMB5113|530613635 YAB9601|384264462 SQR9|V529_08610 NJN6|AW02_009130 bs168|16077963 bs6051|470161059 bsBAB|472329399 bsBSP1|430759320 bsBSn5|321314623 bsQ928|40277512…
GP100496: CC178|556556659 DSM7|308172888 FZB42|154685362 IT45|451347784 LFB112|568176562 LL3|384163373 TA208|384158440 XH7|384167489 Y2|387897407 AS43|429504399 CAB946|375361578 NAUB3|549696792 UCMB5033|530568672 UCMB5036|452854871 UCMB5113|530613637 YAB9601|384264464 SQR9|V529_08630 NJN6|AW02_009150 bs168|16077965 bs6051|470161061 bsBAB|472329401 bsBSP1|430759318 bsBSn5|321314626 bsQ928|40277512…
GP100497: CC178|556556660 DSM7|308172889 FZB42|154685363 IT45|451347783 LFB112|568176563 LL3|384163374 TA208|384158441 XH7|384167490 Y2|387897408 AS43|429504400 CAB946|375361579 NAUB3|549696793 UCMB5033|530568673 UCMB5036|452854872 UCMB5113|530613638 YAB9601|384264465 SQR9|V529_08640 NJN6|AW02_009160 bs168|16077966 bs6051|470161062 bsBAB|472329402 bsBSP1|430759317 bsBSn5|321314627 bsQ928|40277512…
GP100498: CC178|556556661 DSM7|308172890 FZB42|154685364 IT45|451347782 LFB112|568176564 LL3|384163375 TA208|384158442 XH7|384167491 Y2|387897409 AS43|429504401 CAB946|375361580 NAUB3|549696794 UCMB5033|530568674 UCMB5036|452854873 UCMB5113|530613639 YAB9601|384264466 SQR9|V529_08650 NJN6|AW02_009170 bs168|16077967 bs6051|470161063 bsBAB|472329403 bsBSP1|430759316 bsBSn5|321314628 bsQ928|40277512…
GP100499: CC178|556556662 DSM7|308172891 FZB42|154685365 IT45|451347781 LFB112|568176565 LL3|384163376 TA208|384158443 XH7|384167492 Y2|387897410 AS43|429504402 CAB946|375361581 NAUB3|549696795 UCMB5033|530568675 UCMB5036|452854874 UCMB5113|530613640 YAB9601|384264467 SQR9|V529_08660 NJN6|AW02_009180 bs168|16077968 bs6051|470161064 bsBAB|472329404 bsBSP1|430759315 bsBSn5|321314629 bsQ928|40277512…
GP100500: CC178|556556669 DSM7|308172897 FZB42|154685371 IT45|451347775 LFB112|568176571 LL3|384163382 TA208|384158449 XH7|384167498 Y2|387897416 AS43|429504408 CAB946|375361587 NAUB3|549698809 UCMB5033|530568681 UCMB5036|452854880 UCMB5113|530613646 YAB9601|384264473 SQR9|V529_08720 NJN6|AW02_009240 bs168|16077975 bs6051|470161071 bsBAB|472329410 bsBSP1|430759309 bsBSn5|321314635 bsQ928|40277513…
GP100501: CC178|556556671 DSM7|308172899 FZB42|154685373 IT45|451347773 LFB112|568176573 LL3|384163384 TA208|384158451 XH7|384167500 Y2|387897418 AS43|429504410 CAB946|375361589 NAUB3|549698807 UCMB5033|530568683 UCMB5036|452854882 UCMB5113|530613648 YAB9601|384264475 SQR9|V529_08740 NJN6|AW02_009260 bs168|16077977 bs6051|470161073 bsBAB|472329412 bsBSP1|430759307 bsBSn5|321314637 bsQ928|40277513…
GP100502: CC178|556556674 DSM7|308172903 FZB42|154685376 IT45|451347770 LFB112|568176576 LL3|384163388 TA208|384158455 XH7|384167504 Y2|387897420 AS43|429504413 CAB946|375361592 NAUB3|549698804 UCMB5033|530568686 UCMB5036|452854885 UCMB5113|530613651 YAB9601|384264478 SQR9|V529_08770 NJN6|AW02_009290 bs168|255767211 bs6051|470161076 bsBAB|472329415 bsBSP1|430759304 bsBSn5|321314640 bsQ928|4027751…
GP100503: CC178|556556677 DSM7|308172907 FZB42|154685380 IT45|451347766 LFB112|568176580 LL3|384163392 TA208|384158459 XH7|384167508 Y2|387897425 AS43|429504417 CAB946|375361596 NAUB3|549698800 UCMB5033|530568690 UCMB5036|452854889 UCMB5113|530613655 YAB9601|384264482 SQR9|V529_08810 NJN6|AW02_009330 bs168|16077985 bs6051|470161080 bsBAB|472329419 bsBSP1|430759299 bsBSn5|321314644 bsQ928|40277514…
GP100504: CC178|556556678 DSM7|308172908 FZB42|154685381 IT45|451347765 LFB112|568176581 LL3|384163393 TA208|384158460 XH7|384167509 Y2|387897426 AS43|429504418 CAB946|375361597 NAUB3|549698799 UCMB5033|530568691 UCMB5036|452854890 UCMB5113|530613656 YAB9601|384264483 SQR9|V529_08820 NJN6|AW02_009340 bs168|255767213 bs6051|470161081 bsBAB|472329420 bsBSP1|430759298 bsBSn5|321314645 bsQ928|4027751…
GP100505: CC178|556556679 DSM7|308172909 FZB42|154685382 IT45|451347764 LFB112|568176582 LL3|384163394 TA208|384158461 XH7|384167510 Y2|387897427 AS43|429504419 CAB946|375361598 NAUB3|549698798 UCMB5033|530568692 UCMB5036|452854891 UCMB5113|530613657 YAB9601|384264484 SQR9|V529_08830 NJN6|AW02_009350 bs168|255767214 bs6051|470161082 bsBAB|472329421 bsBSP1|430759297 bsBSn5|321314646 bsQ928|4027751…
GP100506: CC178|556556681 DSM7|308172911 FZB42|154685384 IT45|451347762 LFB112|568176584 LL3|384163396 TA208|384158463 XH7|384167512 Y2|387897429 AS43|429504421 CAB946|375361600 NAUB3|549698796 UCMB5033|530568694 UCMB5036|452854893 UCMB5113|530613659 YAB9601|384264486 SQR9|V529_08850 NJN6|AW02_009370 bs168|16077989 bs6051|470161084 bsBAB|472329423 bsBSP1|430759295 bsBSn5|321314648 bsQ928|40277514…
GP100507: CC178|556556682 DSM7|308172912 FZB42|154685385 IT45|451347761 LFB112|568176585 LL3|384163397 TA208|384158464 XH7|384167513 Y2|387897430 AS43|429504422 CAB946|375361601 NAUB3|549698795 UCMB5033|530568695 UCMB5036|452854894 UCMB5113|530613660 YAB9601|384264487 SQR9|V529_08860 NJN6|AW02_009380 bs168|255767215 bs6051|470161085 bsBAB|472329424 bsBSP1|430759294 bsBSn5|321314649 bsQ928|4027751…
GP100508: CC178|556556683 DSM7|308172913 FZB42|154685386 IT45|451347760 LFB112|568176586 LL3|384163398 TA208|384158465 XH7|384167514 Y2|387897432 AS43|429504423 CAB946|375361602 NAUB3|549698794 UCMB5033|530568696 UCMB5036|452854895 UCMB5113|530613661 YAB9601|384264488 SQR9|V529_08870 NJN6|AW02_009390 bs168|255767216 bs6051|470161087 bsBAB|472329425 bsBSP1|430759293 bsBSn5|321314650 bsQ928|4027751…
GP100509: CC178|556556684 DSM7|308172914 FZB42|154685387 IT45|451347759 LFB112|568176587 LL3|384163399 TA208|384158466 XH7|384167515 Y2|387897433 AS43|429504424 CAB946|375361603 NAUB3|549698793 UCMB5033|530568697 UCMB5036|452854896 UCMB5113|530613662 YAB9601|384264489 SQR9|V529_08880 NJN6|AW02_009400 bs168|16077992 bs6051|470161088 bsBAB|472329426 bsBSP1|430759292 bsBSn5|321314651 bsQ928|40277515…
GP100510: CC178|556556685 DSM7|308172915 FZB42|154685388 IT45|451347758 LFB112|568176588 LL3|384163400 TA208|384158467 XH7|384167516 Y2|387897434 AS43|429504425 CAB946|375361604 NAUB3|549698792 UCMB5033|530568698 UCMB5036|452854897 UCMB5113|530613663 YAB9601|384264490 SQR9|V529_08890 NJN6|AW02_009410 bs168|16077993 bs6051|470161089 bsBAB|472329427 bsBSP1|430759291 bsBSn5|321314652 bsQ928|40277515…
GP100511: CC178|556556687 DSM7|308172917 FZB42|154685390 IT45|451347756 LFB112|568176590 LL3|384163402 TA208|384158469 XH7|384167518 Y2|387897436 AS43|429504427 CAB946|375361606 NAUB3|549698790 UCMB5033|530568700 UCMB5036|452854899 UCMB5113|530613665 YAB9601|384264492 SQR9|V529_08910 NJN6|AW02_009430 bs168|255767218 bs6051|470161091 bsBAB|472329429 bsBSP1|430759289 bsBSn5|321314654 bsQ928|4027751…
GP100512: CC178|556556688 DSM7|308172918 FZB42|154685391 IT45|451347755 LFB112|568176591 LL3|384163403 TA208|384158470 XH7|384167519 Y2|387897437 AS43|429504428 CAB946|375361607 NAUB3|549698789 UCMB5033|530568701 UCMB5036|452854900 UCMB5113|530613666 YAB9601|384264493 SQR9|V529_08920 NJN6|AW02_009440 bs168|255767219 bs6051|470161092 bsBAB|472329430 bsBSP1|430759288 bsBSn5|321314655 bsQ928|4027751…
GP100513: CC178|556556690 DSM7|308172920 FZB42|154685393 IT45|451347753 LFB112|568176593 LL3|384163405 TA208|384158472 XH7|384167521 Y2|387897439 AS43|429504430 CAB946|375361609 NAUB3|549698787 UCMB5033|530568703 UCMB5036|452854902 UCMB5113|530613668 YAB9601|384264495 SQR9|V529_08940 NJN6|AW02_009460 bs168|16077998 bs6051|470161094 bsBAB|472329432 bsBSP1|430759286 bsBSn5|321314657 bsQ928|40277515…
GP100514: CC178|556556693 DSM7|308172923 FZB42|154685396 IT45|451347750 LFB112|568176596 LL3|384163408 TA208|384158475 XH7|384167524 Y2|387897442 AS43|429504433 CAB946|375361612 NAUB3|549698784 UCMB5033|530568706 UCMB5036|452854905 UCMB5113|530613671 YAB9601|384264498 SQR9|V529_08970 NJN6|AW02_009490 bs168|16078001 bs6051|470161097 bsBAB|472329435 bsBSP1|430759283 bsBSn5|321314660 bsQ928|40277516…
GP100515: CC178|556556634 DSM7|308172868 FZB42|154685344 IT45|451347805 LFB112|568176542 LL3|384163350 TA208|384158419 XH7|384167465 Y2|387897383 AS43|429504378 CAB946|375361559 NAUB3|549696772 UCMB5033|530568652 UCMB5036|452854851 UCMB5113|530613617 YAB9601|384264444 SQR9|V529_08410 NJN6|AW02_008950 bs168|255767204 bs6051|470161042 bsBAB|472329380 bsBSP1|430759336 bsBSn5|321314605 bsQ928|4027751…
GP100516: CC178|556556695 DSM7|308172925 FZB42|154685398 IT45|451347748 LFB112|568176598 LL3|384163410 TA208|384158477 XH7|384167526 Y2|387897444 AS43|429504435 CAB946|375361614 NAUB3|549698782 UCMB5033|530568708 UCMB5036|452854907 UCMB5113|530613673 YAB9601|384264500 SQR9|V529_08990 NJN6|AW02_009510 bs168|16078003 bs6051|470161099 bsBAB|472329437 bsBSP1|430759281 bsBSn5|321314662 bsQ928|40277516…
GP100517: CC178|556556698 DSM7|308172928 FZB42|154685401 IT45|451347745 LFB112|568176602 LL3|384163413 TA208|384158480 XH7|384167529 Y2|387897448 AS43|429504438 CAB946|375361617 NAUB3|549698779 UCMB5033|530568711 UCMB5036|452854910 UCMB5113|530613676 YAB9601|384264503 SQR9|V529_09020 NJN6|AW02_009540 bs168|255767221 bs6051|470161102 bsBAB|472329442 bsBSP1|430759278 bsBSn5|321314665 bsQ928|4027751…
GP100518: CC178|556556705 DSM7|308172935 FZB42|154685408 IT45|451347738 LFB112|568176609 LL3|384163421 TA208|384158488 XH7|384167537 Y2|387897455 AS43|429504446 CAB946|375361624 NAUB3|549698772 UCMB5033|530568718 UCMB5036|452854917 UCMB5113|530613683 YAB9601|384264510 SQR9|V529_09090 NJN6|AW02_009610 bs168|16078015 bs6051|470161111 bsBAB|472329452 bsBSP1|430759269 bsBSn5|321314674 bsQ928|40277517…
GP100519: CC178|556556706 DSM7|308172936 FZB42|154685409 IT45|451347737 LFB112|568176610 LL3|384163422 TA208|384158489 XH7|384167538 Y2|387897456 AS43|429504447 CAB946|375361625 NAUB3|549698771 UCMB5033|530568719 UCMB5036|452854918 UCMB5113|530613684 YAB9601|384264511 SQR9|V529_09100 NJN6|AW02_009620 bs168|16078016 bs6051|470161112 bsBAB|472329453 bsBSP1|430759268 bsBSn5|321314675 bsQ928|40277517…
GP100520: CC178|556556707 DSM7|308172937 FZB42|154685410 IT45|451347736 LFB112|568176611 LL3|384163423 TA208|384158490 XH7|384167539 Y2|387897457 AS43|429504448 CAB946|375361626 NAUB3|549698770 UCMB5033|530568720 UCMB5036|452854919 UCMB5113|530613685 YAB9601|384264512 SQR9|V529_09110 NJN6|AW02_009630 bs168|16078017 bs6051|470161113 bsBAB|472329454 bsBSP1|430759267 bsBSn5|321314676 bsQ928|40277517…
GP100521: CC178|556556709 DSM7|308172938 FZB42|154685411 IT45|451347735 LFB112|568176612 LL3|384163424 TA208|384158491 XH7|384167540 Y2|387897458 AS43|429504449 CAB946|375361627 NAUB3|549698769 UCMB5033|530568721 UCMB5036|452854920 UCMB5113|530613686 YAB9601|384264513 SQR9|V529_09120 NJN6|AW02_009640 bs168|16078019 bs6051|470161115 bsBAB|472329456 bsBSP1|430759265 bsBSn5|321314678 bsQ928|40277517…
GP100522: CC178|556556711 DSM7|308172940 FZB42|154685413 IT45|451347733 LFB112|568176614 LL3|384163426 TA208|384158493 XH7|384167542 Y2|387897460 AS43|429504451 CAB946|375361629 NAUB3|549698767 UCMB5033|530568723 UCMB5036|452854922 UCMB5113|530613688 YAB9601|384264515 SQR9|V529_09140 NJN6|AW02_009660 bs168|16078021 bs6051|470161117 bsBAB|472329458 bsBSP1|430759263 bsBSn5|321314680 bsQ928|40277518…
GP100523: CC178|556556717 DSM7|308172945 FZB42|154685418 IT45|451347728 LFB112|568176619 LL3|384163432 TA208|384158498 XH7|384167548 Y2|387897466 AS43|429504456 CAB946|375361634 NAUB3|549698762 UCMB5033|530568728 UCMB5036|452854927 UCMB5113|530613694 YAB9601|384264520 SQR9|V529_09190 NJN6|AW02_009710 bs168|16078026 bs6051|470161121 bsBAB|472329462 bsBSP1|430759258 bsBSn5|321314684 bsQ928|40277518…
GP100524: CC178|556556718 DSM7|308172946 FZB42|154685419 IT45|451347727 LFB112|568176620 LL3|384163433 TA208|384158499 XH7|384167549 Y2|387897467 AS43|429504457 CAB946|375361635 NAUB3|549698761 UCMB5033|530568729 UCMB5036|452854928 UCMB5113|530613695 YAB9601|384264521 SQR9|V529_09200 NJN6|AW02_009720 bs168|16078027 bs6051|470161122 bsBAB|472329463 bsBSP1|430759257 bsBSn5|321314685 bsQ928|40277518…
GP100525: CC178|556556721 DSM7|308172948 FZB42|154685421 IT45|451347725 LFB112|568176622 LL3|384163435 TA208|384158501 XH7|384167551 Y2|387897470 AS43|429504459 CAB946|375361636 NAUB3|549698759 UCMB5033|530568730 UCMB5036|452854929 UCMB5113|530613696 YAB9601|384264522 SQR9|V529_09230 NJN6|AW02_009740 bs168|16078029 bs6051|470161124 bsBAB|472329465 bsBSP1|430759255 bsBSn5|321314687 bsQ928|40277518…
GP100526: CC178|556556722 DSM7|308172949 FZB42|154685422 IT45|451347724 LFB112|568176623 LL3|384163436 TA208|384158502 XH7|384167552 Y2|387897471 AS43|429504460 CAB946|375361637 NAUB3|549698758 UCMB5033|530568731 UCMB5036|452854930 UCMB5113|530613697 YAB9601|384264523 SQR9|V529_09240 NJN6|AW02_009750 bs168|16078030 bs6051|470161125 bsBAB|472329466 bsBSP1|430759254 bsBSn5|321314688 bsQ928|40277518…
GP100527: CC178|556556724 DSM7|308172951 FZB42|154685424 IT45|451347722 LFB112|568176625 LL3|384163438 TA208|384158504 XH7|384167554 Y2|387897473 AS43|429504462 CAB946|375361639 NAUB3|549698756 UCMB5033|530568733 UCMB5036|452854932 UCMB5113|530613699 YAB9601|384264525 SQR9|V529_09260 NJN6|AW02_009770 bs168|16078032 bs6051|470161127 bsBAB|472329468 bsBSP1|430759252 bsBSn5|321314690 bsQ928|40277519…
GP100528: CC178|556556727 DSM7|308172954 FZB42|154685427 IT45|451347719 LFB112|568176628 LL3|384163442 TA208|384158507 XH7|384167558 Y2|387897476 AS43|429504465 CAB946|375361642 NAUB3|549698753 UCMB5033|530568736 UCMB5036|452854935 UCMB5113|530613702 YAB9601|384264528 SQR9|V529_09290 NJN6|AW02_009800 bs168|50812206 bs6051|470161129 bsBAB|472329470 bsBSP1|430759250 bsBSn5|321314692 bsQ928|40277519…
GP100529: CC178|556556729 DSM7|308172955 FZB42|154685428 IT45|451347718 LFB112|568176631 LL3|384163445 TA208|384158509 XH7|384167561 Y2|387897478 AS43|429504466 CAB946|375361643 NAUB3|549698752 UCMB5033|530568737 UCMB5036|452854936 UCMB5113|530613703 YAB9601|384264529 SQR9|V529_09310 NJN6|AW02_009820 bs168|16078036 bs6051|470161131 bsBAB|472329472 bsBSP1|430759249 bsBSn5|321314694 bsQ928|40277519…
GP100530: CC178|556556731 DSM7|308172957 FZB42|154685430 IT45|451347716 LFB112|568176633 LL3|384163447 TA208|384158511 XH7|384167563 Y2|387897480 AS43|429504468 CAB946|375361645 NAUB3|549698750 UCMB5033|530568739 UCMB5036|452854938 UCMB5113|530613705 YAB9601|384264531 SQR9|V529_09330 NJN6|AW02_009840 bs168|16078038 bs6051|470161133 bsBAB|472329474 bsBSP1|430759247 bsBSn5|321314696 bsQ928|40277519…
GP100531: CC178|556559497 DSM7|308175607 FZB42|154688003 IT45|451344968 LFB112|568179294 LL3|384166406 TA208|384161498 XH7|384170607 Y2|387900544 AS43|429507176 CAB946|375364316 NAUB3|549699744 UCMB5033|530571488 UCMB5036|452857498 UCMB5113|530616253 YAB9601|384267416 SQR9|V529_38780 NJN6|AW02_037010 bs168|16080932 bs6051|470164104 bsBAB|472332274 bsBSP1|430757538 bsBSn5|321313445 bsQ928|40277804…
GP100532: CC178|556559498 DSM7|308175608 FZB42|154688004 IT45|451344967 LFB112|568179295 LL3|384166407 TA208|384161499 XH7|384170608 Y2|387900545 AS43|429507177 CAB946|375364317 NAUB3|549699745 UCMB5033|530571489 UCMB5036|452857499 UCMB5113|530616254 YAB9601|384267417 SQR9|V529_38790 NJN6|AW02_037020 bs168|16080933 bs6051|470164105 bsBAB|472332275 bsBSP1|430757537 bsBSn5|321313446 bsQ928|40277804…
GP100533: CC178|556556735 DSM7|308172959 FZB42|154685433 IT45|451347713 LFB112|568176636 LL3|384163451 TA208|384158515 XH7|384167567 Y2|387897482 AS43|429504471 CAB946|375361648 NAUB3|549698747 UCMB5033|530568741 UCMB5036|452854940 UCMB5113|530613707 YAB9601|384264534 SQR9|V529_09370 NJN6|AW02_009870 bs168|16078041 bs6051|470161136 bsBAB|472329476 bsBSP1|430759244 bsBSn5|321314698 bsQ928|40277519…
GP100534: CC178|556556736 DSM7|308172960 FZB42|154685434 IT45|451347712 LFB112|568176637 LL3|384163452 TA208|384158516 XH7|384167568 Y2|387897483 AS43|429504472 CAB946|375361649 NAUB3|549698746 UCMB5033|530568742 UCMB5036|452854941 UCMB5113|530613708 YAB9601|384264535 SQR9|V529_09380 NJN6|AW02_009880 bs168|255767225 bs6051|470161137 bsBAB|472329477 bsBSP1|430759243 bsBSn5|321314699 bsQ928|4027751…
GP100535: CC178|556556737 DSM7|308172961 FZB42|154685435 IT45|451347711 LFB112|568176638 LL3|384163453 TA208|384158517 XH7|384167569 Y2|387897484 AS43|429504473 CAB946|375361650 NAUB3|549698745 UCMB5033|530568743 UCMB5036|452854942 UCMB5113|530613709 YAB9601|384264536 SQR9|V529_09390 NJN6|AW02_009890 bs168|16078043 bs6051|470161138 bsBAB|472329478 bsBSP1|430759242 bsBSn5|321314700 bsQ928|40277520…
GP100536: CC178|556556738 DSM7|308172962 FZB42|154685436 IT45|451347710 LFB112|568176639 LL3|384163455 TA208|384158518 XH7|384167571 Y2|387897485 AS43|429504474 CAB946|375361651 NAUB3|549698744 UCMB5033|530568744 UCMB5036|452854943 UCMB5113|530613710 YAB9601|384264537 SQR9|V529_09400 NJN6|AW02_009900 bs168|16078044 bs6051|470161139 bsBAB|472329479 bsBSP1|430759241 bsBSn5|321314701 bsQ928|40277520…
GP100537: CC178|556556739 DSM7|308172963 FZB42|154685437 IT45|451347709 LFB112|568176640 LL3|384163456 TA208|384158519 XH7|384167572 Y2|387897486 AS43|429504475 CAB946|375361652 NAUB3|549698743 UCMB5033|530568745 UCMB5036|452854944 UCMB5113|530613711 YAB9601|384264538 SQR9|V529_09410 NJN6|AW02_009910 bs168|16078045 bs6051|470161140 bsBAB|472329480 bsBSP1|430759240 bsBSn5|321314702 bsQ928|40277520…
GP100538: CC178|556556741 DSM7|308172964 FZB42|154685440 IT45|451347707 LFB112|568176642 LL3|384163458 TA208|384158521 XH7|384167574 Y2|387897488 AS43|429504477 CAB946|375361654 NAUB3|549698741 UCMB5033|530568747 UCMB5036|452854946 UCMB5113|530613713 YAB9601|384264540 SQR9|V529_09430 NJN6|AW02_009930 bs168|50812207 bs6051|470161142 bsBAB|472329482 bsBSP1|430759237 bsBSn5|321314704 bsQ928|40277520…
GP100539: CC178|556556742 DSM7|308172965 FZB42|154685441 IT45|451347706 LFB112|568176643 LL3|384163459 TA208|384158522 XH7|384167575 Y2|387897489 AS43|429504478 CAB946|375361655 NAUB3|549698740 UCMB5033|530568748 UCMB5036|452854947 UCMB5113|530613714 YAB9601|384264541 SQR9|V529_09440 NJN6|AW02_009940 bs168|16081159 bs6051|470161143 bsBAB|472329483 bsBSP1|430759236 bsBSn5|321314705 bsQ928|40277520…
GP100540: CC178|556556749 DSM7|308172970 FZB42|154685446 IT45|451347701 LFB112|568176648 LL3|384163464 TA208|384158527 XH7|384167580 Y2|387897494 AS43|429504483 CAB946|375361660 NAUB3|549698735 UCMB5033|530568753 UCMB5036|452854951 UCMB5113|530613719 YAB9601|384264546 SQR9|V529_09490 NJN6|AW02_009990 bs168|255767227 bs6051|470161147 bsBAB|472329487 bsBSP1|430759232 bsBSn5|321314709 bsQ928|4027752…
GP100541: CC178|556556753 DSM7|308172974 FZB42|154685449 IT45|451347697 LFB112|568176652 LL3|384163468 TA208|384158531 XH7|384167584 Y2|387897498 AS43|429504487 CAB946|375361664 NAUB3|549698731 UCMB5033|530568757 UCMB5036|452854955 UCMB5113|530613723 YAB9601|384264550 SQR9|V529_09530 NJN6|AW02_010030 bs168|16078055 bs6051|470161151 bsBAB|472329491 bsBSP1|430759229 bsBSn5|321314713 bsQ928|40277521…
GP100542: CC178|556556754 DSM7|308172975 FZB42|154685450 IT45|451347696 LFB112|568176653 LL3|384163469 TA208|384158532 XH7|384167585 Y2|387897499 AS43|429504489 CAB946|375361665 NAUB3|549698730 UCMB5033|530568758 UCMB5036|452854956 UCMB5113|530613724 YAB9601|384264551 SQR9|V529_09540 NJN6|AW02_010040 bs168|16078056 bs6051|470161152 bsBAB|472329492 bsBSP1|430759228 bsBSn5|321314714 bsQ928|40277521…
GP100543: CC178|556556755 DSM7|308172976 FZB42|154685451 IT45|451347695 LFB112|568176654 LL3|384163470 TA208|384158533 XH7|384167586 Y2|387897500 AS43|429504490 CAB946|375361666 NAUB3|549698729 UCMB5033|530568759 UCMB5036|452854957 UCMB5113|530613725 YAB9601|384264552 SQR9|V529_09550 NJN6|AW02_010050 bs168|16078057 bs6051|470161153 bsBAB|472329493 bsBSP1|430759227 bsBSn5|321314715 bsQ928|40277521…
GP100544: CC178|556556756 DSM7|308172977 FZB42|154685452 IT45|451347694 LFB112|568176655 LL3|384163471 TA208|384158534 XH7|384167587 Y2|387897501 AS43|429504491 CAB946|375361667 NAUB3|549698728 UCMB5033|530568760 UCMB5036|452854958 UCMB5113|530613726 YAB9601|384264553 SQR9|V529_09560 NJN6|AW02_010060 bs168|16078058 bs6051|470161154 bsBAB|472329494 bsBSP1|430759226 bsBSn5|321314716 bsQ928|40277521…
GP100545: CC178|556556757 DSM7|308172978 FZB42|154685453 IT45|451347693 LFB112|568176656 LL3|384163472 TA208|384158535 XH7|384167588 Y2|387897502 AS43|429504492 CAB946|375361668 NAUB3|549698727 UCMB5033|530568761 UCMB5036|452854959 UCMB5113|530613727 YAB9601|384264554 SQR9|V529_09570 NJN6|AW02_010070 bs168|16078059 bs6051|470161155 bsBAB|472329496 bsBSP1|430759225 bsBSn5|321314718 bsQ928|40277521…
GP100546: CC178|556556760 DSM7|308172981 FZB42|154685455 IT45|451347690 LFB112|568176660 LL3|384163475 TA208|384158537 XH7|384167591 Y2|387897505 AS43|429504495 CAB946|375361671 NAUB3|549698723 UCMB5033|530568763 UCMB5036|452854961 UCMB5113|530613729 YAB9601|384264556 SQR9|V529_09600 NJN6|AW02_010080 bs168|255767232 bs6051|470161157 bsBAB|472329499 bsBSP1|430759224 bsBSn5|321314719 bsQ928|4027752…
GP100547: CC178|556556762 DSM7|308172982 FZB42|154685456 IT45|451347689 LFB112|568176661 LL3|384163477 TA208|384158538 XH7|384167593 Y2|387897507 AS43|429504496 CAB946|375361672 NAUB3|549698722 UCMB5033|530568764 UCMB5036|452854962 UCMB5113|530613730 YAB9601|384264557 SQR9|V529_09620 NJN6|AW02_010090 bs168|16078062 bs6051|470161158 bsBAB|472329500 bsBSP1|430759222 bsBSn5|321314720 bsQ928|40277522…
GP100548: CC178|556556763 DSM7|308172983 FZB42|154685457 IT45|451347688 LFB112|568176662 LL3|384163478 TA208|384158539 XH7|384167594 Y2|387897508 AS43|429504497 CAB946|375361673 NAUB3|549698721 UCMB5033|530568765 UCMB5036|452854963 UCMB5113|530613731 YAB9601|384264558 SQR9|V529_09630 NJN6|AW02_010100 bs168|16078063 bs6051|470161159 bsBAB|472329501 bsBSP1|430759221 bsBSn5|321314721 bsQ928|40277522…
GP100549: CC178|556556764 DSM7|308172984 FZB42|154685458 IT45|451347687 LFB112|568176663 LL3|384163480 TA208|384158540 XH7|384167596 Y2|387897509 AS43|429504498 CAB946|375361674 NAUB3|549698720 UCMB5033|530568766 UCMB5036|452854964 UCMB5113|530613732 YAB9601|384264559 SQR9|V529_09640 NJN6|AW02_010110 bs168|16078064 bs6051|470161160 bsBAB|472329502 bsBSP1|430759220 bsBSn5|321314722 bsQ928|40277522…
GP100550: CC178|556556766 DSM7|308172986 FZB42|154685459 IT45|451347685 LFB112|568176665 LL3|384163482 TA208|384158542 XH7|384167598 Y2|387897511 AS43|429504500 CAB946|375361676 NAUB3|549698718 UCMB5033|530568768 UCMB5036|452854966 UCMB5113|530613734 YAB9601|384264561 SQR9|V529_09660 NJN6|AW02_010130 bs168|255767234 bs6051|470161162 bsBAB|472329504 bsBSP1|430759219 bsBSn5|321314724 bsQ928|4027752…
GP100551: CC178|556556767 DSM7|308172987 FZB42|154685460 IT45|451347684 LFB112|568176666 LL3|384163483 TA208|384158543 XH7|384167599 Y2|387897512 AS43|429504501 CAB946|375361677 NAUB3|549698717 UCMB5033|530568769 UCMB5036|452854967 UCMB5113|530613735 YAB9601|384264562 SQR9|V529_09670 NJN6|AW02_010140 bs168|16078066 bs6051|470161163 bsBAB|472329505 bsBSP1|430759218 bsBSn5|321314725 bsQ928|40277522…
GP100552: CC178|556556768 DSM7|308172988 FZB42|154685461 IT45|451347683 LFB112|568176667 LL3|384163484 TA208|384158544 XH7|384167600 Y2|387897513 AS43|429504502 CAB946|375361678 NAUB3|549698716 UCMB5033|530568770 UCMB5036|452854968 UCMB5113|530613736 YAB9601|384264563 SQR9|V529_09680 NJN6|AW02_010150 bs168|16078067 bs6051|470161164 bsBAB|472329506 bsBSP1|430759217 bsBSn5|321314726 bsQ928|40277522…
GP100553: CC178|556556769 DSM7|308172989 FZB42|154685462 IT45|451347682 LFB112|568176668 LL3|384163485 TA208|384158545 XH7|384167601 Y2|387897514 AS43|429504503 CAB946|375361679 NAUB3|549698715 UCMB5033|530568771 UCMB5036|452854969 UCMB5113|530613737 YAB9601|384264564 SQR9|V529_09690 NJN6|AW02_010160 bs168|16078068 bs6051|470161165 bsBAB|472329507 bsBSP1|430759216 bsBSn5|321314727 bsQ928|40277522…
GP100554: CC178|556556770 DSM7|308172990 FZB42|154685463 IT45|451347681 LFB112|568176669 LL3|384163486 TA208|384158546 XH7|384167602 Y2|387897515 AS43|429504504 CAB946|375361680 NAUB3|549698714 UCMB5033|530568772 UCMB5036|452854970 UCMB5113|530613738 YAB9601|384264565 SQR9|V529_09700 NJN6|AW02_010170 bs168|16078069 bs6051|470161166 bsBAB|472329508 bsBSP1|430759215 bsBSn5|321314728 bsQ928|40277522…
GP100555: CC178|556556771 DSM7|308172991 FZB42|154685464 IT45|451347680 LFB112|568176670 LL3|384163487 TA208|384158547 XH7|384167603 Y2|387897516 AS43|429504505 CAB946|375361681 NAUB3|549698713 UCMB5033|530568773 UCMB5036|452854971 UCMB5113|530613739 YAB9601|384264566 SQR9|V529_09710 NJN6|AW02_010180 bs168|16078070 bs6051|470161167 bsBAB|472329509 bsBSP1|430759214 bsBSn5|321314729 bsQ928|40277523…
GP100556: CC178|556556777 DSM7|308172997 FZB42|154685470 IT45|451347674 LFB112|568176676 LL3|384163493 TA208|384158553 XH7|384167609 Y2|387897524 AS43|429504511 CAB946|375361687 NAUB3|549698707 UCMB5033|530568779 UCMB5036|452854977 UCMB5113|530613745 YAB9601|384264572 SQR9|V529_09770 NJN6|AW02_010240 bs168|16078077 bs6051|470161173 bsBAB|472329516 bsBSP1|430759213 bsBSn5|321314736 bsQ928|40277523…
GP100557: CC178|556556778 DSM7|308172998 FZB42|154685471 IT45|451347673 LFB112|568176677 LL3|384163494 TA208|384158554 XH7|384167610 Y2|387897525 AS43|429504512 CAB946|375361688 NAUB3|549698706 UCMB5033|530568780 UCMB5036|452854978 UCMB5113|530613746 YAB9601|384264573 SQR9|V529_09780 NJN6|AW02_010250 bs168|16078078 bs6051|470161174 bsBAB|472329517 bsBSP1|430759212 bsBSn5|321314737 bsQ928|40277523…
GP100558: CC178|556556779 DSM7|308172999 FZB42|154685472 IT45|451347672 LFB112|568176678 LL3|384163495 TA208|384158555 XH7|384167611 Y2|387897526 AS43|429504513 CAB946|375361689 NAUB3|549698704 UCMB5033|530568781 UCMB5036|452854979 UCMB5113|530613747 YAB9601|384264574 SQR9|V529_09790 NJN6|AW02_010270 bs168|16078079 bs6051|470161175 bsBAB|472329518 bsBSP1|430759211 bsBSn5|321314739 bsQ928|40277523…
GP100559: CC178|556556780 DSM7|308173000 FZB42|154685473 IT45|451347671 LFB112|568176679 LL3|384163496 TA208|384158556 XH7|384167612 Y2|387897527 AS43|429504514 CAB946|375361690 NAUB3|549698703 UCMB5033|530568782 UCMB5036|452854980 UCMB5113|530613748 YAB9601|384264575 SQR9|V529_09800 NJN6|AW02_010280 bs168|16078080 bs6051|470161176 bsBAB|472329519 bsBSP1|430759210 bsBSn5|321314740 bsQ928|40277524…
GP100560: CC178|556556783 DSM7|308173002 FZB42|154685475 IT45|451347668 LFB112|568176682 LL3|384163500 TA208|384158559 XH7|384167616 Y2|387897531 AS43|429504517 CAB946|375361692 NAUB3|549698701 UCMB5033|530568785 UCMB5036|452854982 UCMB5113|530613750 YAB9601|384264577 SQR9|V529_09830 NJN6|AW02_010310 bs168|16078084 bs6051|470161179 bsBAB|472329523 bsBSP1|430759206 bsBSn5|321314744 bsQ928|40277524…
GP100561: CC178|556556784 DSM7|308173003 FZB42|154685476 IT45|451347667 LFB112|568176683 LL3|384163501 TA208|384158560 XH7|384167617 Y2|387897532 AS43|429504518 CAB946|375361693 NAUB3|549698700 UCMB5033|530568786 UCMB5036|452854983 UCMB5113|530613751 YAB9601|384264578 SQR9|V529_09840 NJN6|AW02_010320 bs168|16078086 bs6051|470161181 bsBAB|472329525 bsBSP1|430759204 bsBSn5|321314746 bsQ928|40277524…
GP100562: CC178|556556786 DSM7|308173004 FZB42|154685478 IT45|451347665 LFB112|568176685 LL3|384163503 TA208|384158562 XH7|384167619 Y2|387897534 AS43|429504520 CAB946|375361694 NAUB3|549698699 UCMB5033|530568787 UCMB5036|452854984 UCMB5113|530613752 YAB9601|384264579 SQR9|V529_09860 NJN6|AW02_010340 bs168|16078088 bs6051|470161183 bsBAB|472329527 bsBSP1|430759202 bsBSn5|321314748 bsQ928|40277524…
GP100563: CC178|556556787 DSM7|308173005 FZB42|154685479 IT45|451347664 LFB112|568176686 LL3|384163504 TA208|384158563 XH7|384167620 Y2|387897535 AS43|429504521 CAB946|375361695 NAUB3|549698698 UCMB5033|530568788 UCMB5036|452854985 UCMB5113|530613753 YAB9601|384264580 SQR9|V529_09870 NJN6|AW02_010350 bs168|16078089 bs6051|470161184 bsBAB|472329528 bsBSP1|430759201 bsBSn5|321314749 bsQ928|40277524…
GP100564: CC178|556556791 DSM7|308173009 FZB42|154685483 IT45|451347660 LFB112|568176690 LL3|384163508 TA208|384158567 XH7|384167624 Y2|387897539 AS43|429504525 CAB946|375361699 NAUB3|549698693 UCMB5033|530568792 UCMB5036|452854989 UCMB5113|530613757 YAB9601|384264584 SQR9|V529_09910 NJN6|AW02_010390 bs168|16078093 bs6051|470161188 bsBAB|472329530 bsBSP1|430759197 bsBSn5|321314753 bsQ928|40277525…
GP100565: CC178|556556792 DSM7|308173010 FZB42|154685484 IT45|451347659 LFB112|568176691 LL3|384163509 TA208|384158568 XH7|384167625 Y2|387897540 AS43|429504526 CAB946|375361700 NAUB3|549698692 UCMB5033|530568793 UCMB5036|452854990 UCMB5113|530613758 YAB9601|384264585 SQR9|V529_09920 NJN6|AW02_010400 bs168|255767238 bs6051|470161189 bsBAB|472329531 bsBSP1|430759196 bsBSn5|321314754 bsQ928|4027752…
GP100566: CC178|556556795 DSM7|308173012 FZB42|154685486 IT45|451347656 LFB112|568176694 LL3|384163511 TA208|384158570 XH7|384167627 Y2|387897544 AS43|429504529 CAB946|375361702 NAUB3|549698689 UCMB5033|530568795 UCMB5036|452854992 UCMB5113|530613760 YAB9601|384264587 SQR9|V529_09940 NJN6|AW02_010420 bs168|16078098 bs6051|470161193 bsBAB|472329536 bsBSP1|430759192 bsBSn5|321314759 bsQ928|40277525…
GP100567: CC178|556556800 DSM7|308173018 FZB42|154685491 IT45|451347651 LFB112|568176699 LL3|384163516 TA208|384158575 XH7|384167632 Y2|387897549 AS43|429504534 CAB946|375361707 NAUB3|549698684 UCMB5033|530568800 UCMB5036|452854997 UCMB5113|530613765 YAB9601|384264592 SQR9|V529_09990 NJN6|AW02_010470 bs168|16078103 bs6051|470161198 bsBAB|472329541 bsBSP1|430759187 bsBSn5|321314764 bsQ928|40277526…
GP100568: CC178|556556801 DSM7|308173019 FZB42|154685492 IT45|451347650 LFB112|568176700 LL3|384163517 TA208|384158576 XH7|384167633 Y2|387897550 AS43|429504535 CAB946|375361708 NAUB3|549698683 UCMB5033|530568801 UCMB5036|452854998 UCMB5113|530613766 YAB9601|384264593 SQR9|V529_10000 NJN6|AW02_010480 bs168|16078104 bs6051|470161199 bsBAB|472329542 bsBSP1|430759186 bsBSn5|321314765 bsQ928|40277526…
GP100569: CC178|556556802 DSM7|308173020 FZB42|154685493 IT45|451347649 LFB112|568176701 LL3|384163518 TA208|384158577 XH7|384167634 Y2|387897551 AS43|429504536 CAB946|375361709 NAUB3|549698682 UCMB5033|530568802 UCMB5036|452854999 UCMB5113|530613767 YAB9601|384264594 SQR9|V529_10010 NJN6|AW02_010490 bs168|16078105 bs6051|470161200 bsBAB|472329543 bsBSP1|430759185 bsBSn5|321314766 bsQ928|40277526…
GP100570: CC178|556556803 DSM7|308173021 FZB42|154685494 IT45|451347648 LFB112|568176702 LL3|384163519 TA208|384158578 XH7|384167635 Y2|387897552 AS43|429504537 CAB946|375361710 NAUB3|549698681 UCMB5033|530568803 UCMB5036|452855000 UCMB5113|530613768 YAB9601|384264595 SQR9|V529_10020 NJN6|AW02_010500 bs168|16078106 bs6051|470161201 bsBAB|472329544 bsBSP1|430759184 bsBSn5|321314767 bsQ928|40277526…
GP100571: CC178|556556127 DSM7|308172239 FZB42|154684874 IT45|451348266 LFB112|568176096 LL3|384162761 TA208|384157962 XH7|384166984 Y2|387896879 AS43|429503880 CAB946|375361031 NAUB3|549696291 UCMB5033|530568174 UCMB5036|452854413 UCMB5113|530613147 YAB9601|384263972 SQR9|V529_03660 NJN6|AW02_003470 bs168|16077448 bs6051|470160534 bsBAB|472328883 bsBSP1|430758590 bsBSn5|321314051 bsQ928|40277462…
GP100572: CC178|556556128 DSM7|308172240 FZB42|154684875 IT45|451348265 LFB112|568176097 LL3|384162762 TA208|384157963 XH7|384166985 Y2|387896880 AS43|429503881 CAB946|375361032 NAUB3|549696292 UCMB5033|530568175 UCMB5036|452854414 UCMB5113|530613148 YAB9601|384263973 SQR9|V529_03670 NJN6|AW02_003480 bs168|16077449 bs6051|470160535 bsBAB|472328884 bsBSP1|430758589 bsBSn5|321314052 bsQ928|40277462…
GP100573: CC178|556556129 DSM7|308172241 FZB42|154684876 IT45|451348264 LFB112|568176098 LL3|384162763 TA208|384157964 XH7|384166986 Y2|387896881 AS43|429503882 CAB946|375361033 NAUB3|549696293 UCMB5033|530568176 UCMB5036|452854415 UCMB5113|530613149 YAB9601|384263974 SQR9|V529_03680 NJN6|AW02_003490 bs168|16077450 bs6051|470160536 bsBAB|472328885 bsBSP1|430758588 bsBSn5|321314053 bsQ928|40277462…
GP100574: CC178|556556130 DSM7|308172242 FZB42|154684877 IT45|451348263 LFB112|568176099 LL3|384162764 TA208|384157965 XH7|384166987 Y2|387896882 AS43|429503883 CAB946|375361034 NAUB3|549696294 UCMB5033|530568177 UCMB5036|452854416 UCMB5113|530613150 YAB9601|384263975 SQR9|V529_03690 NJN6|AW02_003500 bs168|16077451 bs6051|470160537 bsBAB|472328886 bsBSP1|430758587 bsBSn5|321314054 bsQ928|40277462…
GP100575: CC178|556556812 DSM7|308173029 FZB42|154685503 IT45|451347640 LFB112|568176710 LL3|384163527 TA208|384158586 XH7|384167643 Y2|387897559 AS43|429504546 CAB946|375361718 NAUB3|549698672 UCMB5033|530568812 UCMB5036|452855009 UCMB5113|530613777 YAB9601|384264603 SQR9|V529_10110 NJN6|AW02_010580 bs168|16078111 bs6051|470161206 bsBAB|472329549 bsBSP1|430759179 bsBSn5|321314772 bsQ928|40277527…
GP100576: CC178|556556813 DSM7|308173030 FZB42|154685504 IT45|451347639 LFB112|568176711 LL3|384163528 TA208|384158587 XH7|384167644 Y2|387897560 AS43|429504547 CAB946|375361719 NAUB3|549698671 UCMB5033|530568813 UCMB5036|452855010 UCMB5113|530613778 YAB9601|384264604 SQR9|V529_10120 NJN6|AW02_010590 bs168|16078112 bs6051|470161207 bsBAB|472329550 bsBSP1|430759178 bsBSn5|321314773 bsQ928|40277527…
GP100577: CC178|556556822 DSM7|308173039 FZB42|154685513 IT45|451347630 LFB112|568176721 LL3|384163539 TA208|384158596 XH7|384167655 Y2|387897569 AS43|429504556 CAB946|375361728 NAUB3|549698662 UCMB5033|530568822 UCMB5036|452855019 UCMB5113|530613787 YAB9601|384264613 SQR9|V529_10210 NJN6|AW02_010690 bs168|255767242 bs6051|470161221 bsBAB|472329564 bsBSP1|430755803 bsBSn5|321314787 bsQ928|4027752…
GP100578: CC178|556556823 DSM7|308173040 FZB42|154685514 IT45|451347629 LFB112|568176722 LL3|384163540 TA208|384158597 XH7|384167656 Y2|387897570 AS43|429504557 CAB946|375361729 NAUB3|549698661 UCMB5033|530568823 UCMB5036|452855020 UCMB5113|530613788 YAB9601|384264614 SQR9|V529_10220 NJN6|AW02_010700 bs168|255767243 bs6051|470161222 bsBAB|472329565 bsBSP1|430755804 bsBSn5|321314788 bsQ928|4027752…
GP100579: CC178|556556824 DSM7|308173041 FZB42|154685515 IT45|451347628 LFB112|568176723 LL3|384163541 TA208|384158598 XH7|384167657 Y2|387897571 AS43|429504560 CAB946|375361730 NAUB3|549698660 UCMB5033|530568824 UCMB5036|452855021 UCMB5113|530613789 YAB9601|384264615 SQR9|V529_10230 NJN6|AW02_010710 bs168|255767244 bs6051|470161223 bsBAB|472329566 bsBSP1|430755805 bsBSn5|321314789 bsQ928|4027752…
GP100580: CC178|556556826 DSM7|308173043 FZB42|154685517 IT45|451347626 LFB112|568176725 LL3|384163543 TA208|384158600 XH7|384167659 Y2|387897573 AS43|429504561 CAB946|375361732 NAUB3|549698658 UCMB5033|530568826 UCMB5036|452855023 UCMB5113|530613791 YAB9601|384264617 SQR9|V529_10250 NJN6|AW02_010730 bs168|16078130 bs6051|470161225 bsBAB|472329568 bsBSP1|430755807 bsBSn5|321314791 bsQ928|40277528…
GP100581: CC178|556556827 DSM7|308173044 FZB42|154685518 IT45|451347625 LFB112|568176726 LL3|384163544 TA208|384158601 XH7|384167660 Y2|387897574 AS43|429504562 CAB946|375361733 NAUB3|549698657 UCMB5033|530568827 UCMB5036|452855024 UCMB5113|530613792 YAB9601|384264618 SQR9|V529_10260 NJN6|AW02_010740 bs168|16078131 bs6051|470161226 bsBAB|472329569 bsBSP1|430755808 bsBSn5|321314792 bsQ928|40277529…
GP100582: CC178|556556830 DSM7|308173047 FZB42|154685521 IT45|451347622 LFB112|568176729 LL3|384163547 TA208|384158604 XH7|384167663 Y2|387897577 AS43|429504565 CAB946|375361736 NAUB3|549698654 UCMB5033|530568829 UCMB5036|452855025 UCMB5113|530613794 YAB9601|384264621 SQR9|V529_10290 NJN6|AW02_010770 bs168|16078134 bs6051|470161229 bsBAB|472329572 bsBSP1|430755811 bsBSn5|321314795 bsQ928|40277529…
GP100583: CC178|556559198 DSM7|308175341 FZB42|154687722 IT45|451345240 LFB112|568179032 LL3|384166122 TA208|384161225 XH7|384170317 Y2|387900243 AS43|429506903 CAB946|375364043 NAUB3|549699463 UCMB5033|530571223 UCMB5036|452857230 UCMB5113|530615986 YAB9601|384267141 SQR9|V529_35910 NJN6|AW02_034360 bs168|16080659 bs6051|470163825 bsBAB|472331989 bsBSP1|430756603 bsBSn5|321313150 bsQ928|40277776…
GP100584: CC178|556556834 DSM7|308173051 FZB42|154685525 IT45|451347618 LFB112|568176733 LL3|384163553 TA208|384158610 XH7|384167669 Y2|387897581 AS43|429504568 CAB946|375361740 NAUB3|549698650 UCMB5033|530568833 UCMB5036|452855029 UCMB5113|530613798 YAB9601|384264625 SQR9|V529_10330 NJN6|AW02_010810 bs168|16078139 bs6051|470161234 bsBAB|472329578 bsBSP1|430755816 bsBSn5|321314801 bsQ928|40277529…
GP100585: CC178|556556835 DSM7|308173052 FZB42|154685526 IT45|451347617 LFB112|568176734 LL3|384163554 TA208|384158611 XH7|384167670 Y2|387897582 AS43|429504569 CAB946|375361741 NAUB3|549698649 UCMB5033|530568834 UCMB5036|452855030 UCMB5113|530613799 YAB9601|384264626 SQR9|V529_10340 NJN6|AW02_010820 bs168|16078140 bs6051|470161235 bsBAB|472329579 bsBSP1|430755817 bsBSn5|321314802 bsQ928|40277529…
GP100586: CC178|556556836 DSM7|308173054 FZB42|154685528 IT45|451347615 LFB112|568176736 LL3|384163557 TA208|384158613 XH7|384167673 Y2|387897584 AS43|429504571 CAB946|375361742 NAUB3|549698648 UCMB5033|530568835 UCMB5036|452855031 UCMB5113|530613800 YAB9601|384264627 SQR9|V529_10350 NJN6|AW02_010830 bs168|16078142 bs6051|470161237 bsBAB|472329581 bsBSP1|430755819 bsBSn5|321314804 bsQ928|40277530…
GP100587: CC178|556556837 DSM7|308173055 FZB42|154685529 IT45|451347614 LFB112|568176737 LL3|384163558 TA208|384158614 XH7|384167674 Y2|387897585 AS43|429504572 CAB946|375361743 NAUB3|549698647 UCMB5033|530568836 UCMB5036|452855032 UCMB5113|530613801 YAB9601|384264628 SQR9|V529_10360 NJN6|AW02_010840 bs168|50812210 bs6051|470161238 bsBAB|472329582 bsBSP1|430756387 bsBSn5|321314805 bsQ928|40277530…
GP100588: CC178|556556838 DSM7|308173056 FZB42|154685530 IT45|451347613 LFB112|568176738 LL3|384163559 TA208|384158615 XH7|384167675 Y2|387897586 AS43|429504573 CAB946|375361744 NAUB3|549698646 UCMB5033|530568837 UCMB5036|452855033 UCMB5113|530613802 YAB9601|384264629 SQR9|V529_10370 NJN6|AW02_010850 bs168|16078144 bs6051|470161240 bsBAB|472329583 bsBSP1|430756389 bsBSn5|321314807 bsQ928|40277530…
GP100589: CC178|556556839 DSM7|308173057 FZB42|154685531 IT45|451347612 LFB112|568176739 LL3|384163560 TA208|384158616 XH7|384167676 Y2|387897587 AS43|429504574 CAB946|375361745 NAUB3|549698645 UCMB5033|530568838 UCMB5036|452855034 UCMB5113|530613803 YAB9601|384264630 SQR9|V529_10380 NJN6|AW02_010860 bs168|16078145 bs6051|470161241 bsBAB|472329584 bsBSP1|430756390 bsBSn5|321314808 bsQ928|40277530…
GP100590: CC178|556556840 DSM7|308173058 FZB42|154685532 IT45|451347611 LFB112|568176740 LL3|384163561 TA208|384158617 XH7|384167677 Y2|387897588 AS43|429504575 CAB946|375361746 NAUB3|549698644 UCMB5033|530568839 UCMB5036|452855035 UCMB5113|530613804 YAB9601|384264631 SQR9|V529_10390 NJN6|AW02_010870 bs168|16078146 bs6051|470161242 bsBAB|472329585 bsBSP1|430756391 bsBSn5|321314809 bsQ928|40277530…
GP100591: CC178|556556846 DSM7|308173067 FZB42|154685537 IT45|451347604 LFB112|568176747 LL3|384163572 TA208|384158626 XH7|384167687 Y2|387897599 AS43|429504580 CAB946|375361753 NAUB3|549698637 UCMB5033|530568844 UCMB5036|452855040 UCMB5113|530613811 YAB9601|384264640 SQR9|V529_10480 NJN6|AW02_010940 bs168|16078166 bs6051|470161261 bsBAB|472329606 bsBSP1|430756410 bsBSn5|321314829 bsQ928|40277532…
GP100592: CC178|556556847 DSM7|308173068 FZB42|154685538 IT45|451347603 LFB112|568176748 LL3|384163573 TA208|384158627 XH7|384167688 Y2|387897600 AS43|429504581 CAB946|375361754 NAUB3|549698636 UCMB5033|530568845 UCMB5036|452855041 UCMB5113|530613812 YAB9601|384264641 SQR9|V529_10490 NJN6|AW02_010950 bs168|16078167 bs6051|470161262 bsBAB|472329607 bsBSP1|430756411 bsBSn5|321314830 bsQ928|40277532…
GP100593: CC178|556556852 DSM7|308173072 FZB42|154685542 IT45|451347599 LFB112|568176752 LL3|384163578 TA208|384158632 XH7|384167693 Y2|387897606 AS43|429504586 CAB946|375361759 NAUB3|549698631 UCMB5033|530568849 UCMB5036|452855045 UCMB5113|530613816 YAB9601|384264645 SQR9|V529_10540 NJN6|AW02_010990 bs168|16078175 bs6051|470161270 bsBAB|472329615 bsBSP1|430756419 bsBSn5|321314838 bsQ928|40277533…
GP100594: CC178|556556857 DSM7|308173077 FZB42|154685547 IT45|451347595 LFB112|568176757 LL3|384163583 TA208|384158637 XH7|384167698 Y2|387897611 AS43|429504591 CAB946|375361764 NAUB3|549698626 UCMB5033|530568854 UCMB5036|452855050 UCMB5113|530613821 YAB9601|384264650 SQR9|V529_10590 NJN6|AW02_011040 bs168|16078178 bs6051|470161274 bsBAB|472329620 bsBSP1|430756422 bsBSn5|321314843 bsQ928|40277533…
GP100595: CC178|556556858 DSM7|308173078 FZB42|154685548 IT45|451347594 LFB112|568176758 LL3|384163584 TA208|384158638 XH7|384167699 Y2|387897612 AS43|429504592 CAB946|375361765 NAUB3|549698625 UCMB5033|530568855 UCMB5036|452855051 UCMB5113|530613822 YAB9601|384264651 SQR9|V529_10600 NJN6|AW02_011050 bs168|16078179 bs6051|470161275 bsBAB|472329621 bsBSP1|430756423 bsBSn5|321314844 bsQ928|40277533…
GP100596: CC178|556556859 DSM7|308173079 FZB42|154685549 IT45|451347593 LFB112|568176759 LL3|384163585 TA208|384158639 XH7|384167700 Y2|387897613 AS43|429504593 CAB946|375361766 NAUB3|549698624 UCMB5033|530568856 UCMB5036|452855052 UCMB5113|530613823 YAB9601|384264652 SQR9|V529_10610 NJN6|AW02_011060 bs168|16078180 bs6051|470161276 bsBAB|472329622 bsBSP1|430756424 bsBSn5|321314845 bsQ928|40277534…
GP100597: CC178|556556863 DSM7|308173083 FZB42|154685553 IT45|451347589 LFB112|568176763 LL3|384163589 TA208|384159987 XH7|384169052 Y2|387897617 AS43|429504597 CAB946|375361770 NAUB3|549698620 UCMB5033|530568860 UCMB5036|452855056 UCMB5113|530613827 YAB9601|384264656 SQR9|V529_10660 NJN6|AW02_011100 bs168|255767251 bs6051|470161279 bsBAB|472329626 bsBSP1|430756427 bsBSn5|321314849 bsQ928|4027753…
GP100598: CC178|556556864 DSM7|308173084 FZB42|154685554 IT45|451347588 LFB112|568176764 LL3|384163590 TA208|384159986 XH7|384169051 Y2|387897618 AS43|429504598 CAB946|375361771 NAUB3|549698619 UCMB5033|530568861 UCMB5036|452855057 UCMB5113|530613828 YAB9601|384264657 SQR9|V529_10670 NJN6|AW02_011110 bs168|255767252 bs6051|470161280 bsBAB|472329627 bsBSP1|430756428 bsBSn5|321314850 bsQ928|4027753…
GP100599: CC178|556556866 DSM7|308173086 FZB42|154685556 IT45|451347586 LFB112|568176766 LL3|384163592 TA208|384159984 XH7|384169049 Y2|387897620 AS43|429504600 CAB946|375361773 NAUB3|549698617 UCMB5033|530568863 UCMB5036|452855059 UCMB5113|530613830 YAB9601|384264659 SQR9|V529_10690 NJN6|AW02_011130 bs168|255767253 bs6051|470161282 bsBAB|472329629 bsBSP1|430756431 bsBSn5|321314852 bsQ928|4027753…
GP100600: CC178|556556867 DSM7|308173087 FZB42|154685557 IT45|451347585 LFB112|568176767 LL3|384163593 TA208|384159983 XH7|384169048 Y2|387897621 AS43|429504601 CAB946|375361774 NAUB3|549698616 UCMB5033|530568864 UCMB5036|452855060 UCMB5113|530613831 YAB9601|384264660 SQR9|V529_10700 NJN6|AW02_011140 bs168|255767254 bs6051|470161283 bsBAB|472329630 bsBSP1|430756432 bsBSn5|321314853 bsQ928|4027753…
GP100601: CC178|556556869 DSM7|308173089 FZB42|154685559 IT45|451347583 LFB112|568176769 LL3|384163595 TA208|384159981 XH7|384169046 Y2|387897623 AS43|429504603 CAB946|375361776 NAUB3|549698614 UCMB5033|530568866 UCMB5036|452855062 UCMB5113|530613833 YAB9601|384264662 SQR9|V529_10720 NJN6|AW02_011160 bs168|16078190 bs6051|470161285 bsBAB|472329632 bsBSP1|430756434 bsBSn5|321314855 bsQ928|40277534…
GP100602: CC178|556556870 DSM7|308173090 FZB42|154685560 IT45|451347582 LFB112|568176770 LL3|384163596 TA208|384159980 XH7|384169045 Y2|387897624 AS43|429504604 CAB946|375361777 NAUB3|549698613 UCMB5033|530568867 UCMB5036|452855063 UCMB5113|530613834 YAB9601|384264663 SQR9|V529_10730 NJN6|AW02_011170 bs168|16078191 bs6051|470161286 bsBAB|472329633 bsBSP1|430756435 bsBSn5|321314856 bsQ928|40277535…
GP100603: CC178|556556871 DSM7|308173091 FZB42|154685561 IT45|451347581 LFB112|568176771 LL3|384163597 TA208|384159979 XH7|384169044 Y2|387897625 AS43|429504605 CAB946|375361778 NAUB3|549698612 UCMB5033|530568868 UCMB5036|452855064 UCMB5113|530613835 YAB9601|384264664 SQR9|V529_10740 NJN6|AW02_011180 bs168|16078192 bs6051|470161287 bsBAB|472329634 bsBSP1|430756436 bsBSn5|321314857 bsQ928|40277535…
GP100604: CC178|556556873 DSM7|308173092 FZB42|154685562 IT45|451347579 LFB112|568176773 LL3|384163598 TA208|384159978 XH7|384169043 Y2|387897627 AS43|429504607 CAB946|375361779 NAUB3|549698611 UCMB5033|530568869 UCMB5036|452855065 UCMB5113|530613836 YAB9601|384264665 SQR9|V529_10750 NJN6|AW02_011190 bs168|16078193 bs6051|470161288 bsBAB|472329635 bsBSP1|430756437 bsBSn5|321314858 bsQ928|40277535…
GP100605: CC178|556556874 DSM7|308173093 FZB42|154685563 IT45|451347578 LFB112|568176774 LL3|384163599 TA208|384159977 XH7|384169042 Y2|387897628 AS43|429504608 CAB946|375361780 NAUB3|549698610 UCMB5033|530568870 UCMB5036|452855066 UCMB5113|530613837 YAB9601|384264666 SQR9|V529_10760 NJN6|AW02_011200 bs168|255767256 bs6051|470161289 bsBAB|472329636 bsBSP1|430756438 bsBSn5|321314859 bsQ928|4027753…
GP100606: CC178|556556875 DSM7|308173094 FZB42|154685564 IT45|451347577 LFB112|568176775 LL3|384163600 TA208|384159976 XH7|384169041 Y2|387897629 AS43|429504609 CAB946|375361781 NAUB3|549698609 UCMB5033|530568871 UCMB5036|452855067 UCMB5113|530613838 YAB9601|384264667 SQR9|V529_10770 NJN6|AW02_011210 bs168|50812218 bs6051|470161290 bsBAB|472329637 bsBSP1|430756439 bsBSn5|321314860 bsQ928|40277535…
GP100607: CC178|556556876 DSM7|308173095 FZB42|154685565 IT45|451347576 LFB112|568176776 LL3|384163601 TA208|384159975 XH7|384169040 Y2|387897630 AS43|429504610 CAB946|375361782 NAUB3|549698608 UCMB5033|530568872 UCMB5036|452855068 UCMB5113|530613839 YAB9601|384264668 SQR9|V529_10780 NJN6|AW02_011220 bs168|16078196 bs6051|470161291 bsBAB|472329638 bsBSP1|430756440 bsBSn5|321314861 bsQ928|40277535…
GP100608: CC178|556556877 DSM7|308173096 FZB42|154685566 IT45|451347575 LFB112|568176777 LL3|384163602 TA208|384159974 XH7|384169039 Y2|387897631 AS43|429504611 CAB946|375361783 NAUB3|549698607 UCMB5033|530568873 UCMB5036|452855069 UCMB5113|530613840 YAB9601|384264669 SQR9|V529_10790 NJN6|AW02_011230 bs168|16078197 bs6051|470161292 bsBAB|472329639 bsBSP1|430756441 bsBSn5|321314862 bsQ928|40277535…
GP100609: CC178|556556879 DSM7|308173098 FZB42|154685568 IT45|451347573 LFB112|568176779 LL3|384163604 TA208|384159972 XH7|384169037 Y2|387897633 AS43|429504613 CAB946|375361785 NAUB3|549698605 UCMB5033|530568875 UCMB5036|452855071 UCMB5113|530613842 YAB9601|384264671 SQR9|V529_10810 NJN6|AW02_011250 bs168|16078199 bs6051|470161294 bsBAB|472329641 bsBSP1|430756443 bsBSn5|321314864 bsQ928|40277535…
GP100610: CC178|556556880 DSM7|308173099 FZB42|154685569 IT45|451347572 LFB112|568176780 LL3|384163605 TA208|384159971 XH7|384169036 Y2|387897634 AS43|429504614 CAB946|375361786 NAUB3|549698604 UCMB5033|530568876 UCMB5036|452855072 UCMB5113|530613843 YAB9601|384264672 SQR9|V529_10820 NJN6|AW02_011260 bs168|16078200 bs6051|470161295 bsBAB|472329642 bsBSP1|430756444 bsBSn5|321314865 bsQ928|40277535…
GP100611: CC178|556556881 DSM7|308173100 FZB42|154685570 IT45|451347571 LFB112|568176781 LL3|384163606 TA208|384159970 XH7|384169035 Y2|387897635 AS43|429504615 CAB946|375361787 NAUB3|549698603 UCMB5033|530568877 UCMB5036|452855073 UCMB5113|530613844 YAB9601|384264673 SQR9|V529_10830 NJN6|AW02_011270 bs168|16078201 bs6051|470161296 bsBAB|472329643 bsBSP1|430756445 bsBSn5|321314866 bsQ928|40277536…
GP100612: CC178|556556882 DSM7|308173101 FZB42|154685571 IT45|451347570 LFB112|568176782 LL3|384163607 TA208|384159969 XH7|384169034 Y2|387897636 AS43|429504616 CAB946|375361788 NAUB3|549698602 UCMB5033|530568878 UCMB5036|452855074 UCMB5113|530613845 YAB9601|384264674 SQR9|V529_10840 NJN6|AW02_011280 bs168|255767257 bs6051|470161297 bsBAB|472329644 bsBSP1|430756446 bsBSn5|321314867 bsQ928|4027753…
GP100613: CC178|556556885 DSM7|308173104 FZB42|154685574 IT45|451347567 LFB112|568176785 LL3|384163610 TA208|384159966 XH7|384169031 Y2|387897639 AS43|429504619 CAB946|375361791 NAUB3|549698599 UCMB5033|530568881 UCMB5036|452855077 UCMB5113|530613848 YAB9601|384264677 SQR9|V529_10870 NJN6|AW02_011310 bs168|16078205 bs6051|470161299 bsBAB|472329646 bsBSP1|430756449 bsBSn5|321314870 bsQ928|40277536…
GP100614: CC178|556556886 DSM7|308173105 FZB42|154685575 IT45|451347566 LFB112|568176786 LL3|384163611 TA208|384159965 XH7|384169030 Y2|387897640 AS43|429504620 CAB946|375361792 NAUB3|549698598 UCMB5033|530568882 UCMB5036|452855078 UCMB5113|530613849 YAB9601|384264678 SQR9|V529_10880 NJN6|AW02_011320 bs168|16078206 bs6051|470161300 bsBAB|472329647 bsBSP1|430756450 bsBSn5|321314871 bsQ928|40277536…
GP100615: CC178|556556892 DSM7|308173110 FZB42|154685580 IT45|451347561 LFB112|568176791 LL3|384163616 TA208|384159960 XH7|384169025 Y2|387897645 AS43|429504625 CAB946|375361797 NAUB3|549698593 UCMB5033|530568888 UCMB5036|452855083 UCMB5113|530613854 YAB9601|384264683 SQR9|V529_10940 NJN6|AW02_011370 bs168|16078211 bs6051|470161305 bsBAB|472329652 bsBSP1|430756455 bsBSn5|321314876 bsQ928|40277536…
GP100616: CC178|556556895 DSM7|308173113 FZB42|154685583 IT45|451347558 LFB112|568176794 LL3|384163619 TA208|384159957 XH7|384169022 Y2|387897648 AS43|429504628 CAB946|375361800 NAUB3|549698590 UCMB5033|530568891 UCMB5036|452855086 UCMB5113|530613857 YAB9601|384264686 SQR9|V529_10970 NJN6|AW02_011400 bs168|255767259 bs6051|470161308 bsBAB|472329655 bsBSP1|430756458 bsBSn5|321314879 bsQ928|4027753…
GP100617: CC178|556556896 DSM7|308173114 FZB42|154685584 IT45|451347557 LFB112|568176795 LL3|384163620 TA208|384159956 XH7|384169021 Y2|387897649 AS43|429504629 CAB946|375361801 NAUB3|549698589 UCMB5033|530568892 UCMB5036|452855087 UCMB5113|530613858 YAB9601|384264687 SQR9|V529_10980 NJN6|AW02_011410 bs168|16078215 bs6051|470161309 bsBAB|472329656 bsBSP1|430756459 bsBSn5|321314880 bsQ928|40277537…
GP100618: CC178|556556897 DSM7|308173115 FZB42|154685585 IT45|451347556 LFB112|568176796 LL3|384163621 TA208|384159955 XH7|384169020 Y2|387897650 AS43|429504630 CAB946|375361802 NAUB3|549698588 UCMB5033|530568893 UCMB5036|452855088 UCMB5113|530613859 YAB9601|384264688 SQR9|V529_10990 NJN6|AW02_011420 bs168|16078216 bs6051|470161310 bsBAB|472329657 bsBSP1|430756460 bsBSn5|321314881 bsQ928|40277537…
GP100619: CC178|556556898 DSM7|308173116 FZB42|154685586 IT45|451347555 LFB112|568176797 LL3|384163622 TA208|384159954 XH7|384169019 Y2|387897651 AS43|429504631 CAB946|375361803 NAUB3|549698587 UCMB5033|530568894 UCMB5036|452855089 UCMB5113|530613860 YAB9601|384264689 SQR9|V529_11000 NJN6|AW02_011430 bs168|16078217 bs6051|470161311 bsBAB|472329658 bsBSP1|430756461 bsBSn5|321314882 bsQ928|40277537…
GP100620: CC178|556556899 DSM7|308173117 FZB42|154685587 IT45|451347554 LFB112|568176798 LL3|384163623 TA208|384159953 XH7|384169018 Y2|387897652 AS43|429504632 CAB946|375361804 NAUB3|549698586 UCMB5033|530568895 UCMB5036|452855090 UCMB5113|530613861 YAB9601|384264690 SQR9|V529_11010 NJN6|AW02_011440 bs168|16078218 bs6051|470161312 bsBAB|472329659 bsBSP1|430756462 bsBSn5|321314883 bsQ928|40277537…
GP100621: CC178|556556900 DSM7|308173118 FZB42|154685588 IT45|451347553 LFB112|568176799 LL3|384163624 TA208|384159952 XH7|384169017 Y2|387897653 AS43|429504633 CAB946|375361805 NAUB3|549698585 UCMB5033|530568896 UCMB5036|452855091 UCMB5113|530613862 YAB9601|384264691 SQR9|V529_11020 NJN6|AW02_011450 bs168|255767260 bs6051|470161313 bsBAB|472329660 bsBSP1|430756463 bsBSn5|321314884 bsQ928|4027753…
GP100622: CC178|556556902 DSM7|308173120 FZB42|154685590 IT45|451347551 LFB112|568176801 LL3|384163626 TA208|384159950 XH7|384169015 Y2|387897656 AS43|429504636 CAB946|375361807 NAUB3|549698583 UCMB5033|530568898 UCMB5036|452855093 UCMB5113|530613864 YAB9601|384264693 SQR9|V529_11040 NJN6|AW02_011470 bs168|255767262 bs6051|470161315 bsBAB|472329662 bsBSP1|430756464 bsBSn5|321314886 bsQ928|4027753…
GP100623: CC178|556556903 DSM7|308173121 FZB42|154685591 IT45|451347550 LFB112|568176802 LL3|384163627 TA208|384159949 XH7|384169014 Y2|387897657 AS43|429504637 CAB946|375361808 NAUB3|549698582 UCMB5033|530568899 UCMB5036|452855094 UCMB5113|530613865 YAB9601|384264694 SQR9|V529_11050 NJN6|AW02_011480 bs168|16078221 bs6051|470161316 bsBAB|472329663 bsBSP1|430756465 bsBSn5|321314887 bsQ928|40277538…
GP100624: CC178|556556904 DSM7|308173122 FZB42|154685592 IT45|451347549 LFB112|568176803 LL3|384163628 TA208|384159948 XH7|384169013 Y2|387897658 AS43|429504638 CAB946|375361809 NAUB3|549698581 UCMB5033|530568900 UCMB5036|452855095 UCMB5113|530613866 YAB9601|384264695 SQR9|V529_11060 NJN6|AW02_011490 bs168|16078222 bs6051|470161317 bsBAB|472329664 bsBSP1|430756466 bsBSn5|321314888 bsQ928|40277538…
GP100625: CC178|556556905 DSM7|308173123 FZB42|154685593 IT45|451347548 LFB112|568176804 LL3|384163629 TA208|384159947 XH7|384169012 Y2|387897659 AS43|429504639 CAB946|375361810 NAUB3|549698580 UCMB5033|530568901 UCMB5036|452855096 UCMB5113|530613867 YAB9601|384264696 SQR9|V529_11070 NJN6|AW02_011500 bs168|16078223 bs6051|470161318 bsBAB|472329665 bsBSP1|430756467 bsBSn5|321314889 bsQ928|40277538…
GP100626: CC178|556556906 DSM7|308173124 FZB42|154685594 IT45|451347547 LFB112|568176805 LL3|384163630 TA208|384159946 XH7|384169011 Y2|387897660 AS43|429504640 CAB946|375361811 NAUB3|549698579 UCMB5033|530568902 UCMB5036|452855097 UCMB5113|530613868 YAB9601|384264697 SQR9|V529_11080 NJN6|AW02_011510 bs168|16078224 bs6051|470161319 bsBAB|472329666 bsBSP1|430756468 bsBSn5|321314890 bsQ928|40277538…
GP100627: CC178|556556908 DSM7|308173126 FZB42|154685596 IT45|451347545 LFB112|568176807 LL3|384163632 TA208|384159944 XH7|384169009 Y2|387897662 AS43|429504642 CAB946|375361813 NAUB3|549698577 UCMB5033|530568904 UCMB5036|452855099 UCMB5113|530613870 YAB9601|384264699 SQR9|V529_11100 NJN6|AW02_011530 bs168|16078226 bs6051|470161321 bsBAB|472329668 bsBSP1|430756470 bsBSn5|321314892 bsQ928|40277538…
GP100628: CC178|556556909 DSM7|308173127 FZB42|154685597 IT45|451347544 LFB112|568176808 LL3|384163633 TA208|384159943 XH7|384169008 Y2|387897663 AS43|429504643 CAB946|375361814 NAUB3|549698576 UCMB5033|530568905 UCMB5036|452855100 UCMB5113|530613871 YAB9601|384264700 SQR9|V529_11110 NJN6|AW02_011540 bs168|16078227 bs6051|470161322 bsBAB|472329669 bsBSP1|430756471 bsBSn5|321314893 bsQ928|40277538…
GP100629: CC178|556556910 DSM7|308173128 FZB42|154685598 IT45|451347543 LFB112|568176809 LL3|384163634 TA208|384159942 XH7|384169007 Y2|387897664 AS43|429504644 CAB946|375361815 NAUB3|549698575 UCMB5033|530568906 UCMB5036|452855101 UCMB5113|530613872 YAB9601|384264701 SQR9|V529_11120 NJN6|AW02_011550 bs168|16078228 bs6051|470161323 bsBAB|472329670 bsBSP1|430756472 bsBSn5|321314894 bsQ928|40277538…
GP100630: CC178|556556911 DSM7|308173129 FZB42|154685599 IT45|451347542 LFB112|568176810 LL3|384163636 TA208|384159941 XH7|384169005 Y2|387897665 AS43|429504645 CAB946|375361816 NAUB3|549698574 UCMB5033|530568908 UCMB5036|452855102 UCMB5113|530613873 YAB9601|384264702 SQR9|V529_11130 NJN6|AW02_011560 bs168|16078229 bs6051|470161324 bsBAB|472329671 bsBSP1|430756473 bsBSn5|321314895 bsQ928|40277538…
GP100631: CC178|556556912 DSM7|308173130 FZB42|154685600 IT45|451347541 LFB112|568176811 LL3|384163637 TA208|384159940 XH7|384169004 Y2|387897666 AS43|429504646 CAB946|375361817 NAUB3|549698573 UCMB5033|530568909 UCMB5036|452855103 UCMB5113|530613874 YAB9601|384264703 SQR9|V529_11140 NJN6|AW02_011570 bs168|16078230 bs6051|470161325 bsBAB|472329672 bsBSP1|430756474 bsBSn5|321314896 bsQ928|40277538…
GP100632: CC178|556556913 DSM7|308173131 FZB42|154685601 IT45|451347540 LFB112|568176812 LL3|384163638 TA208|384159939 XH7|384169003 Y2|387897667 AS43|429504647 CAB946|375361818 NAUB3|549698572 UCMB5033|530568910 UCMB5036|452855104 UCMB5113|530613875 YAB9601|384264704 SQR9|V529_11150 NJN6|AW02_011580 bs168|16078231 bs6051|470161326 bsBAB|472329673 bsBSP1|430756475 bsBSn5|321314897 bsQ928|40277539…
GP100633: CC178|556556914 DSM7|308173132 FZB42|154685602 IT45|451347539 LFB112|568176813 LL3|384163639 TA208|384159938 XH7|384169002 Y2|387897668 AS43|429504648 CAB946|375361819 NAUB3|549698571 UCMB5033|530568911 UCMB5036|452855105 UCMB5113|530613876 YAB9601|384264705 SQR9|V529_11160 NJN6|AW02_011590 bs168|16078232 bs6051|470161327 bsBAB|472329674 bsBSP1|430756476 bsBSn5|321314898 bsQ928|40277539…
GP100634: CC178|556556915 DSM7|308173133 FZB42|154685603 IT45|451347538 LFB112|568176814 LL3|384163640 TA208|384159937 XH7|384169001 Y2|387897669 AS43|429504649 CAB946|375361820 NAUB3|549698570 UCMB5033|530568912 UCMB5036|452855106 UCMB5113|530613877 YAB9601|384264706 SQR9|V529_11170 NJN6|AW02_011600 bs168|16078233 bs6051|470161328 bsBAB|472329675 bsBSP1|430756477 bsBSn5|321314899 bsQ928|40277539…
GP100635: CC178|556556916 DSM7|308173134 FZB42|154685604 IT45|451347537 LFB112|568176815 LL3|384163641 TA208|384159936 XH7|384169000 Y2|387897670 AS43|429504650 CAB946|375361821 NAUB3|549698569 UCMB5033|530568913 UCMB5036|452855107 UCMB5113|530613878 YAB9601|384264707 SQR9|V529_11180 NJN6|AW02_011610 bs168|16078234 bs6051|470161329 bsBAB|472329676 bsBSP1|430756478 bsBSn5|321314900 bsQ928|40277539…
GP100636: CC178|556556917 DSM7|308173135 FZB42|154685605 IT45|451347536 LFB112|568176816 LL3|384163642 TA208|384159935 XH7|384168999 Y2|387897671 AS43|429504651 CAB946|375361822 NAUB3|549698568 UCMB5033|530568914 UCMB5036|452855108 UCMB5113|530613879 YAB9601|384264708 SQR9|V529_11190 NJN6|AW02_011620 bs168|16078235 bs6051|470161330 bsBAB|472329677 bsBSP1|430756479 bsBSn5|321314901 bsQ928|40277539…
GP100637: CC178|556556918 DSM7|308173136 FZB42|154685606 IT45|451347535 LFB112|568176817 LL3|384163643 TA208|384159934 XH7|384168998 Y2|387897672 AS43|429504652 CAB946|375361823 NAUB3|549698567 UCMB5033|530568915 UCMB5036|452855109 UCMB5113|530613880 YAB9601|384264709 SQR9|V529_11200 NJN6|AW02_011630 bs168|16078236 bs6051|470161331 bsBAB|472329678 bsBSP1|430756480 bsBSn5|321314902 bsQ928|40277539…
GP100638: CC178|556556919 DSM7|308173137 FZB42|154685607 IT45|451347534 LFB112|568176818 LL3|384163644 TA208|384159933 XH7|384168997 Y2|387897673 AS43|429504653 CAB946|375361824 NAUB3|549698566 UCMB5033|530568916 UCMB5036|452855110 UCMB5113|530613881 YAB9601|384264710 SQR9|V529_11210 NJN6|AW02_011640 bs168|50812220 bs6051|470161332 bsBAB|472329679 bsBSP1|430756481 bsBSn5|321314903 bsQ928|40277539…
GP100639: CC178|556556921 DSM7|308173139 FZB42|154685609 IT45|451347532 LFB112|568176820 LL3|384163646 TA208|384159931 XH7|384168995 Y2|387897675 AS43|429504655 CAB946|375361826 NAUB3|549698564 UCMB5033|530568918 UCMB5036|452855112 UCMB5113|530613883 YAB9601|384264712 SQR9|V529_11230 NJN6|AW02_011660 bs168|16078239 bs6051|470161334 bsBAB|472329681 bsBSP1|430756483 bsBSn5|321314905 bsQ928|40277539…
GP100640: CC178|556556922 DSM7|308173140 FZB42|154685610 IT45|451347531 LFB112|568176821 LL3|384163648 TA208|384159930 XH7|384168994 Y2|387897676 AS43|429504656 CAB946|375361827 NAUB3|549698563 UCMB5033|530568919 UCMB5036|452855113 UCMB5113|530613884 YAB9601|384264713 SQR9|V529_11240 NJN6|AW02_011670 bs168|16078240 bs6051|470161335 bsBAB|472329682 bsBSP1|430756484 bsBSn5|321314906 bsQ928|40277539…
GP100641: CC178|556556923 DSM7|308173141 FZB42|154685611 IT45|451347530 LFB112|568176822 LL3|384163649 TA208|384159929 XH7|384168993 Y2|387897677 AS43|429504657 CAB946|375361828 NAUB3|549698562 UCMB5033|530568920 UCMB5036|452855114 UCMB5113|530613885 YAB9601|384264714 SQR9|V529_11250 NJN6|AW02_011680 bs168|16078241 bs6051|470161336 bsBAB|472329683 bsBSP1|430756485 bsBSn5|321314907 bsQ928|40277540…
GP100642: CC178|556556924 DSM7|308173142 FZB42|154685612 IT45|451347529 LFB112|568176823 LL3|384163650 TA208|384159928 XH7|384168992 Y2|387897678 AS43|429504658 CAB946|375361829 NAUB3|549698561 UCMB5033|530568921 UCMB5036|452855115 UCMB5113|530613886 YAB9601|384264715 SQR9|V529_11260 NJN6|AW02_011690 bs168|16078242 bs6051|470161337 bsBAB|472329684 bsBSP1|430756486 bsBSn5|321314908 bsQ928|40277540…
GP100643: CC178|556556925 DSM7|308173143 FZB42|154685613 IT45|451347528 LFB112|568176824 LL3|384163651 TA208|384159927 XH7|384168991 Y2|387897679 AS43|429504659 CAB946|375361830 NAUB3|549698560 UCMB5033|530568922 UCMB5036|452855116 UCMB5113|530613887 YAB9601|384264716 SQR9|V529_11270 NJN6|AW02_011700 bs168|16078243 bs6051|470161338 bsBAB|472329685 bsBSP1|430756487 bsBSn5|321314909 bsQ928|40277540…
GP100644: CC178|556556926 DSM7|308173144 FZB42|154685614 IT45|451347527 LFB112|568176825 LL3|384163652 TA208|384159926 XH7|384168990 Y2|387897680 AS43|429504660 CAB946|375361831 NAUB3|549698559 UCMB5033|530568923 UCMB5036|452855117 UCMB5113|530613888 YAB9601|384264717 SQR9|V529_11280 NJN6|AW02_011710 bs168|16078244 bs6051|470161339 bsBAB|472329686 bsBSP1|430756488 bsBSn5|321314910 bsQ928|40277540…
GP100645: CC178|556556930 DSM7|308173147 FZB42|154685617 IT45|451347524 LFB112|568176829 LL3|384163656 TA208|384159922 XH7|384168986 Y2|387897683 AS43|429504663 CAB946|375361834 NAUB3|549698555 UCMB5033|530568926 UCMB5036|452855120 UCMB5113|530613891 YAB9601|384264720 SQR9|V529_11320 NJN6|AW02_011750 bs168|255767265 bs6051|470161342 bsBAB|472329689 bsBSP1|430756491 bsBSn5|321314914 bsQ928|4027754…
GP100646: CC178|556556931 DSM7|308173148 FZB42|154685618 IT45|451347523 LFB112|568176830 LL3|384163657 TA208|384159921 XH7|384168985 Y2|387897684 AS43|429504664 CAB946|375361835 NAUB3|549698554 UCMB5033|530568927 UCMB5036|452855121 UCMB5113|530613892 YAB9601|384264721 SQR9|V529_11330 NJN6|AW02_011760 bs168|255767266 bs6051|470161343 bsBAB|472329690 bsBSP1|430756492 bsBSn5|321314915 bsQ928|4027754…
GP100647: CC178|556556937 DSM7|308173154 FZB42|154685624 IT45|451347517 LFB112|568176836 LL3|384163663 TA208|384159915 XH7|384168979 Y2|387897690 AS43|429504670 CAB946|375361841 NAUB3|549698548 UCMB5033|530568933 UCMB5036|452855127 UCMB5113|530613898 YAB9601|384264727 SQR9|V529_11360 NJN6|AW02_011820 bs168|16078249 bs6051|470161345 bsBAB|472329692 bsBSP1|430756494 bsBSn5|321314917 bsQ928|40277540…
GP100648: CC178|556556938 DSM7|308173155 FZB42|154685625 IT45|451347516 LFB112|568176837 LL3|384163664 TA208|384159914 XH7|384168978 Y2|387897691 AS43|429504671 CAB946|375361842 NAUB3|549698547 UCMB5033|530568934 UCMB5036|452855128 UCMB5113|530613899 YAB9601|384264728 SQR9|V529_11370 NJN6|AW02_011830 bs168|16078250 bs6051|470161346 bsBAB|472329693 bsBSP1|430756495 bsBSn5|321314918 bsQ928|40277541…
GP100649: CC178|556556939 DSM7|308173156 FZB42|154685626 IT45|451347515 LFB112|568176838 LL3|384163665 TA208|384159913 XH7|384168977 Y2|387897692 AS43|429504672 CAB946|375361843 NAUB3|549698546 UCMB5033|530568935 UCMB5036|452855129 UCMB5113|530613900 YAB9601|384264729 SQR9|V529_11380 NJN6|AW02_011840 bs168|16078251 bs6051|470161347 bsBAB|472329694 bsBSP1|430756496 bsBSn5|321314919 bsQ928|40277541…
GP100650: CC178|556556940 DSM7|308173157 FZB42|154685627 IT45|451347513 LFB112|568176839 LL3|384163666 TA208|384159911 XH7|384168976 Y2|387897693 AS43|429504673 CAB946|375361844 NAUB3|549698545 UCMB5033|530568936 UCMB5036|452855130 UCMB5113|530613901 YAB9601|384264730 SQR9|V529_11390 NJN6|AW02_011850 bs168|16078252 bs6051|470161348 bsBAB|472329695 bsBSP1|430758630 bsBSn5|321314920 bsQ928|40277541…
GP100651: CC178|556558072 DSM7|308174216 FZB42|154686685 IT45|451346369 LFB112|568177986 LL3|384164997 TA208|384160072 XH7|384169136 Y2|387899057 AS43|429505832 CAB946|375362957 NAUB3|549697274 UCMB5033|530570155 UCMB5036|452856191 UCMB5113|530614941 YAB9601|384266037 SQR9|V529_25290 NJN6|AW02_024100 bs168|16078827 bs6051|470161944 bsBAB|472330309 bsBSP1|430758808 bsBSn5|321311401 bsQ928|40277600…
GP100652: CC178|556557555 DSM7|308173757 FZB42|154686194 IT45|451346852 LFB112|568177444 LL3|384164340 TA208|384159230 XH7|384168276 Y2|387898497 AS43|429505329 CAB946|375362410 NAUB3|549697926 UCMB5033|530569516 UCMB5036|452855719 UCMB5113|530614480 YAB9601|384265516 SQR9|V529_17280 NJN6|AW02_017980 bs168|16078845 bs6051|470161964 bsBAB|472330332 bsBSP1|430756162 bsBSn5|321311423 bsQ928|40277602…
GP100653: CC178|556557022 DSM7|308173260 FZB42|154685699 IT45|451347353 LFB112|568176950 LL3|384163771 TA208|384159731 XH7|384168795 Y2|387897799 AS43|429504826 CAB946|375361933 NAUB3|549698446 UCMB5033|530569023 UCMB5036|452855229 UCMB5113|530613988 YAB9601|384264830 SQR9|V529_12110 NJN6|AW02_013120 bs168|16078346 bs6051|470161452 bsBAB|472329800 bsBSP1|430756916 bsBSn5|321315030 bsQ928|40277551…
GP100654: CC178|556557024 DSM7|308173261 FZB42|154685700 IT45|451347351 LFB112|568176952 LL3|384163773 TA208|384159730 XH7|384168793 Y2|387897801 AS43|429504827 CAB946|375361934 NAUB3|549698445 UCMB5033|530569024 UCMB5036|452855230 UCMB5113|530613989 YAB9601|384264832 SQR9|V529_12130 NJN6|AW02_013130 bs168|16078347 bs6051|470161453 bsBAB|472329801 bsBSP1|430756917 bsBSn5|321315032 bsQ928|40277551…
GP100655: CC178|556557025 DSM7|308173262 FZB42|154685701 IT45|451347350 LFB112|568176953 LL3|384163774 TA208|384159729 XH7|384168792 Y2|387897802 AS43|429504828 CAB946|375361935 NAUB3|549698444 UCMB5033|530569025 UCMB5036|452855231 UCMB5113|530613990 YAB9601|384264833 SQR9|V529_12140 NJN6|AW02_013140 bs168|16078348 bs6051|470161454 bsBAB|472329802 bsBSP1|430756918 bsBSn5|321315033 bsQ928|40277551…
GP100656: CC178|556557027 DSM7|308173263 FZB42|154685702 IT45|451347349 LFB112|568176954 LL3|384163775 TA208|384159728 XH7|384168791 Y2|387897803 AS43|429504829 CAB946|375361936 NAUB3|549698443 UCMB5033|530569026 UCMB5036|452855232 UCMB5113|530613991 YAB9601|384264834 SQR9|V529_12160 NJN6|AW02_013150 bs168|255767297 bs6051|470161455 bsBAB|472329803 bsBSP1|430756919 bsBSn5|321315034 bsQ928|4027755…
GP100657: CC178|556557028 DSM7|308173264 FZB42|154685703 IT45|451347348 LFB112|568176955 LL3|384163776 TA208|384159727 XH7|384168790 Y2|387897804 AS43|429504830 CAB946|375361937 NAUB3|549698442 UCMB5033|530569027 UCMB5036|452855233 UCMB5113|530613992 YAB9601|384264835 SQR9|V529_12170 NJN6|AW02_013160 bs168|16078350 bs6051|470161456 bsBAB|472329804 bsBSP1|430756920 bsBSn5|321315035 bsQ928|40277552…
GP100658: CC178|556557653 DSM7|308173837 FZB42|154686286 IT45|451346764 LFB112|568177583 LL3|384164425 TA208|384159145 XH7|384168190 Y2|387898597 AS43|429505425 CAB946|375362549 NAUB3|549697835 UCMB5033|530569605 UCMB5036|452855808 UCMB5113|530614572 YAB9601|384265609 SQR9|V529_18830 NJN6|AW02_019440 bs168|16078902 bs6051|470162025 bsBAB|472330396 bsBSP1|430757915 bsBSn5|321311487 bsQ928|40277608…
GP100659: CC178|556557030 DSM7|308173265 FZB42|154685704 IT45|451347346 LFB112|568176957 LL3|384163777 TA208|384159726 XH7|384168789 Y2|387897806 AS43|429504831 CAB946|375361938 NAUB3|549698441 UCMB5033|530569028 UCMB5036|452855234 UCMB5113|530613993 YAB9601|384264836 SQR9|V529_12180 NJN6|AW02_013170 bs168|16078351 bs6051|470161457 bsBAB|472329805 bsBSP1|430756921 bsBSn5|321315036 bsQ928|40277552…
GP100660: CC178|556557032 DSM7|308173266 FZB42|154685705 IT45|451347345 LFB112|568176958 LL3|384163778 TA208|384159725 XH7|384168788 Y2|387897808 AS43|429504832 CAB946|375361939 NAUB3|549698440 UCMB5033|530569029 UCMB5036|452855235 UCMB5113|530613994 YAB9601|384264837 SQR9|V529_12190 NJN6|AW02_013180 bs168|16078352 bs6051|470161458 bsBAB|472329806 bsBSP1|430756922 bsBSn5|321315037 bsQ928|40277552…
GP100661: CC178|556557036 DSM7|308173269 FZB42|154685708 IT45|451347341 LFB112|568176961 LL3|384163782 TA208|384159721 XH7|384168784 Y2|387897812 AS43|429504836 CAB946|375361942 NAUB3|549698435 UCMB5033|530569033 UCMB5036|452855240 UCMB5113|530613998 YAB9601|384264841 SQR9|V529_12230 NJN6|AW02_013210 bs168|255767300 bs6051|470161461 bsBAB|472329810 bsBSP1|430756926 bsBSn5|321315041 bsQ928|4027755…
GP100662: CC178|556557041 DSM7|308173272 FZB42|154685711 IT45|451347338 LFB112|568176964 LL3|384163785 TA208|384159718 XH7|384168781 Y2|387897816 AS43|429504839 CAB946|375361945 NAUB3|549698432 UCMB5033|530569036 UCMB5036|452855243 UCMB5113|530614001 YAB9601|384264844 SQR9|V529_12260 NJN6|AW02_013240 bs168|16078358 bs6051|470161464 bsBAB|472329813 bsBSP1|430756929 bsBSn5|321315044 bsQ928|40277552…
GP100663: CC178|556557042 DSM7|308173273 FZB42|154685712 IT45|451347337 LFB112|568176965 LL3|384163786 TA208|384159717 XH7|384168780 Y2|387897817 AS43|429504840 CAB946|375361946 NAUB3|549698431 UCMB5033|530569037 UCMB5036|452855244 UCMB5113|530614002 YAB9601|384264845 SQR9|V529_12270 NJN6|AW02_013250 bs168|16078359 bs6051|470161465 bsBAB|472329814 bsBSP1|430756930 bsBSn5|321315045 bsQ928|40277552…
GP100664: CC178|556557043 DSM7|308173274 FZB42|154685713 IT45|451347336 LFB112|568176966 LL3|384163787 TA208|384159716 XH7|384168779 Y2|387897818 AS43|429504841 CAB946|375361947 NAUB3|549698430 UCMB5033|530569038 UCMB5036|452855245 UCMB5113|530614003 YAB9601|384264846 SQR9|V529_12280 NJN6|AW02_013260 bs168|16078360 bs6051|470161466 bsBAB|472329815 bsBSP1|430756931 bsBSn5|321315046 bsQ928|40277553…
GP100665: CC178|556557045 DSM7|308173276 FZB42|154685715 IT45|451347334 LFB112|568176968 LL3|384163789 TA208|384159715 XH7|384168778 Y2|387897820 AS43|429504843 CAB946|375361949 NAUB3|549698428 UCMB5033|530569040 UCMB5036|452855247 UCMB5113|530614005 YAB9601|384264848 SQR9|V529_12300 NJN6|AW02_013280 bs168|255767303 bs6051|470161468 bsBAB|472329817 bsBSP1|430756933 bsBSn5|321315048 bsQ928|4027755…
GP100666: CC178|556557050 DSM7|308173281 FZB42|154685720 IT45|451347329 LFB112|568176973 LL3|384163794 TA208|384159710 XH7|384168773 Y2|387897825 AS43|429504848 CAB946|375361954 NAUB3|549698423 UCMB5033|530569045 UCMB5036|452855252 UCMB5113|530614010 YAB9601|384264853 SQR9|V529_12350 NJN6|AW02_013330 bs168|255767306 bs6051|470161473 bsBAB|472329822 bsBSP1|430756938 bsBSn5|321315053 bsQ928|4027755…
GP100667: CC178|556557051 DSM7|308173282 FZB42|154685721 IT45|451347328 LFB112|568176974 LL3|384163796 TA208|384159709 XH7|384168771 Y2|387897826 AS43|429504849 CAB946|375361955 NAUB3|549698422 UCMB5033|530569047 UCMB5036|452855253 UCMB5113|530614011 YAB9601|384264854 SQR9|V529_12360 NJN6|AW02_013340 bs168|50812222 bs6051|470161474 bsBAB|472329823 bsBSP1|430756939 bsBSn5|321315054 bsQ928|40277553…
GP100668: CC178|556557052 DSM7|308173283 FZB42|154685722 IT45|451347327 LFB112|568176975 LL3|384163797 TA208|384159708 XH7|384168770 Y2|387897827 AS43|429504850 CAB946|375361956 NAUB3|549698421 UCMB5033|530569048 UCMB5036|452855254 UCMB5113|530614012 YAB9601|384264855 SQR9|V529_12370 NJN6|AW02_013350 bs168|16078373 bs6051|470161479 bsBAB|472329828 bsBSP1|430756944 bsBSn5|321315059 bsQ928|40277554…
GP100669: CC178|556557054 DSM7|308173284 FZB42|154685723 IT45|451347326 LFB112|568176976 LL3|384163798 TA208|384159707 XH7|384168769 Y2|387897828 AS43|429504851 CAB946|375361957 NAUB3|549698420 UCMB5033|530569049 UCMB5036|452855255 UCMB5113|530614013 YAB9601|384264856 SQR9|V529_12380 NJN6|AW02_013360 bs168|16078374 bs6051|470161480 bsBAB|472329829 bsBSP1|430756945 bsBSn5|321315060 bsQ928|40277554…
GP100670: CC178|556557055 DSM7|308173285 FZB42|154685724 IT45|451347325 LFB112|568176977 LL3|384163799 TA208|384159706 XH7|384168768 Y2|387897829 AS43|429504852 CAB946|375361958 NAUB3|549698419 UCMB5033|530569050 UCMB5036|452855256 UCMB5113|530614014 YAB9601|384264857 SQR9|V529_12390 NJN6|AW02_013370 bs168|16078375 bs6051|470161481 bsBAB|472329830 bsBSP1|430756946 bsBSn5|321315061 bsQ928|40277554…
GP100671: CC178|556557056 DSM7|308173286 FZB42|154685725 IT45|451347324 LFB112|568176978 LL3|384163800 TA208|384159705 XH7|384168767 Y2|387897830 AS43|429504853 CAB946|375361959 NAUB3|549698418 UCMB5033|530569051 UCMB5036|452855257 UCMB5113|530614015 YAB9601|384264858 SQR9|V529_12400 NJN6|AW02_013380 bs168|255767307 bs6051|470161482 bsBAB|472329831 bsBSP1|430756947 bsBSn5|321315062 bsQ928|4027755…
GP100672: CC178|556557057 DSM7|308173287 FZB42|154685726 IT45|451347323 LFB112|568176979 LL3|384163801 TA208|384159704 XH7|384168766 Y2|387897831 AS43|429504854 CAB946|375361960 NAUB3|549698417 UCMB5033|530569052 UCMB5036|452855258 UCMB5113|530614016 YAB9601|384264859 SQR9|V529_12410 NJN6|AW02_013390 bs168|255767308 bs6051|470161483 bsBAB|472329832 bsBSP1|430756948 bsBSn5|321315063 bsQ928|4027755…
GP100673: CC178|556557058 DSM7|308173288 FZB42|154685727 IT45|451347322 LFB112|568176980 LL3|384163802 TA208|384159703 XH7|384168765 Y2|387897832 AS43|429504855 CAB946|375361961 NAUB3|549698416 UCMB5033|530569053 UCMB5036|452855259 UCMB5113|530614017 YAB9601|384264860 SQR9|V529_12420 NJN6|AW02_013400 bs168|255767309 bs6051|470161484 bsBAB|472329833 bsBSP1|430756949 bsBSn5|321315064 bsQ928|4027755…
GP100674: CC178|556557059 DSM7|308173289 FZB42|154685728 IT45|451347321 LFB112|568176981 LL3|384163803 TA208|384159702 XH7|384168764 Y2|387897833 AS43|429504856 CAB946|375361962 NAUB3|549698415 UCMB5033|530569054 UCMB5036|452855260 UCMB5113|530614018 YAB9601|384264861 SQR9|V529_12430 NJN6|AW02_013410 bs168|16078379 bs6051|470161485 bsBAB|472329834 bsBSP1|430756950 bsBSn5|321315065 bsQ928|40277554…
GP100675: CC178|556557060 DSM7|308173290 FZB42|154685729 IT45|451347320 LFB112|568176982 LL3|384163804 TA208|384159701 XH7|384168763 Y2|387897834 AS43|429504857 CAB946|375361963 NAUB3|549698414 UCMB5033|530569055 UCMB5036|452855261 UCMB5113|530614019 YAB9601|384264862 SQR9|V529_12440 NJN6|AW02_013420 bs168|16078380 bs6051|470161486 bsBAB|472329835 bsBSP1|430756951 bsBSn5|321315066 bsQ928|40277555…
GP100676: CC178|556557061 DSM7|308173291 FZB42|154685730 IT45|451347319 LFB112|568176983 LL3|384163805 TA208|384159700 XH7|384168762 Y2|387897835 AS43|429504858 CAB946|375361964 NAUB3|549698413 UCMB5033|530569056 UCMB5036|452855262 UCMB5113|530614020 YAB9601|384264863 SQR9|V529_12450 NJN6|AW02_013430 bs168|16078381 bs6051|470161487 bsBAB|472329836 bsBSP1|430756952 bsBSn5|321315067 bsQ928|40277555…
GP100677: CC178|556557069 DSM7|308173298 FZB42|154685737 IT45|451347312 LFB112|568176990 LL3|384163813 TA208|384159692 XH7|384168754 Y2|387897842 AS43|429504864 CAB946|375361971 NAUB3|549698405 UCMB5033|530569063 UCMB5036|452855269 UCMB5113|530614027 YAB9601|384264870 SQR9|V529_12530 NJN6|AW02_013500 bs168|255767311 bs6051|470161490 bsBAB|472329839 bsBSP1|430756954 bsBSn5|321315070 bsQ928|4027755…
GP100678: CC178|556557070 DSM7|308173299 FZB42|154685738 IT45|451347311 LFB112|568176991 LL3|384163814 TA208|384159691 XH7|384168753 Y2|387897843 AS43|429504865 CAB946|375361972 NAUB3|549698404 UCMB5033|530569064 UCMB5036|452855270 UCMB5113|530614028 YAB9601|384264871 SQR9|V529_12540 NJN6|AW02_013510 bs168|16078384 bs6051|470161491 bsBAB|472329840 bsBSP1|430756955 bsBSn5|321315071 bsQ928|40277555…
GP100679: CC178|556557080 DSM7|308173306 FZB42|154685745 IT45|451347302 LFB112|568176999 LL3|384163822 TA208|384159682 XH7|384168745 Y2|387897852 AS43|429504873 CAB946|375361979 NAUB3|549698396 UCMB5033|530569071 UCMB5036|452855277 UCMB5113|530614035 YAB9601|384264878 SQR9|V529_12620 NJN6|AW02_013580 bs168|16078395 bs6051|470161503 bsBAB|472329852 bsBSP1|430756966 bsBSn5|321315083 bsQ928|40277556…
GP100680: CC178|556557081 DSM7|308173307 FZB42|154685746 IT45|451347301 LFB112|568177000 LL3|384163823 TA208|384159681 XH7|384168744 Y2|387897853 AS43|429504874 CAB946|375361980 NAUB3|549698395 UCMB5033|530569072 UCMB5036|452855278 UCMB5113|530614036 YAB9601|384264879 SQR9|V529_12630 NJN6|AW02_013590 bs168|16078396 bs6051|470161504 bsBAB|472329853 bsBSP1|430756967 bsBSn5|321315084 bsQ928|40277556…
GP100681: CC178|556557083 DSM7|308173309 FZB42|154685748 IT45|451347299 LFB112|568177002 LL3|384163826 TA208|384159679 XH7|384168741 Y2|387897855 AS43|429504876 CAB946|375361982 NAUB3|549698393 UCMB5033|530569074 UCMB5036|452855280 UCMB5113|530614038 YAB9601|384264881 SQR9|V529_12650 NJN6|AW02_013610 bs168|16078398 bs6051|470161506 bsBAB|472329855 bsBSP1|430756969 bsBSn5|321315086 bsQ928|40277556…
GP100682: CC178|556557084 DSM7|308173310 FZB42|154685749 IT45|451347298 LFB112|568177003 LL3|384163827 TA208|384159678 XH7|384168740 Y2|387897856 AS43|429504877 CAB946|375361983 NAUB3|549698392 UCMB5033|530569075 UCMB5036|452855281 UCMB5113|530614039 YAB9601|384264882 SQR9|V529_12660 NJN6|AW02_013620 bs168|16078399 bs6051|470161507 bsBAB|472329856 bsBSP1|430756970 bsBSn5|321315087 bsQ928|40277557…
GP100683: CC178|556557090 DSM7|308173315 FZB42|154685753 IT45|451347293 LFB112|568177007 LL3|384163833 TA208|384159673 XH7|384168734 Y2|387897862 AS43|429504882 CAB946|375361987 NAUB3|549698388 UCMB5033|530569079 UCMB5036|452855285 UCMB5113|530614043 YAB9601|384264886 SQR9|V529_12700 NJN6|AW02_013660 bs168|16078407 bs6051|470161516 bsBAB|472329865 bsBSP1|430756979 bsBSn5|321315096 bsQ928|40277557…
GP100684: CC178|556557091 DSM7|308173316 FZB42|154685754 IT45|451347292 LFB112|568177008 LL3|384163834 TA208|384159672 XH7|384168733 Y2|387897864 AS43|429504883 CAB946|375361988 NAUB3|549698387 UCMB5033|530569080 UCMB5036|452855286 UCMB5113|530614044 YAB9601|384264887 SQR9|V529_12710 NJN6|AW02_013670 bs168|16078408 bs6051|470161517 bsBAB|472329866 bsBSP1|430756980 bsBSn5|321315097 bsQ928|40277558…
GP100685: CC178|556557092 DSM7|308173317 FZB42|154685755 IT45|451347291 LFB112|568177009 LL3|384163835 TA208|384159671 XH7|384168732 Y2|387897865 AS43|429504884 CAB946|375361989 NAUB3|549698386 UCMB5033|530569081 UCMB5036|452855287 UCMB5113|530614045 YAB9601|384264888 SQR9|V529_12720 NJN6|AW02_013680 bs168|16078409 bs6051|470161518 bsBAB|472329867 bsBSP1|430756981 bsBSn5|321315098 bsQ928|40277558…
GP100686: CC178|556557096 DSM7|308173320 FZB42|154685758 IT45|451347288 LFB112|568177012 LL3|384163838 TA208|384159668 XH7|384168729 Y2|387897869 AS43|429504888 CAB946|375361992 NAUB3|549698383 UCMB5033|530569084 UCMB5036|452855290 UCMB5113|530614048 YAB9601|384264891 SQR9|V529_12760 NJN6|AW02_013710 bs168|16078412 bs6051|470161521 bsBAB|472329870 bsBSP1|430756984 bsBSn5|321315101 bsQ928|40277558…
GP100687: CC178|556557097 DSM7|308173321 FZB42|154685759 IT45|451347287 LFB112|568177013 LL3|384163839 TA208|384159667 XH7|384168728 Y2|387897870 AS43|429504889 CAB946|375361993 NAUB3|549698382 UCMB5033|530569085 UCMB5036|452855291 UCMB5113|530614049 YAB9601|384264892 SQR9|V529_12770 NJN6|AW02_013720 bs168|16078413 bs6051|470161522 bsBAB|472329871 bsBSP1|430756985 bsBSn5|321315102 bsQ928|40277558…
GP100688: CC178|556557098 DSM7|308173322 FZB42|154685760 IT45|451347286 LFB112|568177014 LL3|384163840 TA208|384159666 XH7|384168727 Y2|387897871 AS43|429504890 CAB946|375361994 NAUB3|549698381 UCMB5033|530569086 UCMB5036|452855292 UCMB5113|530614050 YAB9601|384264893 SQR9|V529_12780 NJN6|AW02_013730 bs168|16078414 bs6051|470161523 bsBAB|472329872 bsBSP1|430756986 bsBSn5|321315103 bsQ928|40277558…
GP100689: CC178|556557101 DSM7|308173325 FZB42|154685763 IT45|451347283 LFB112|568177017 LL3|384163843 TA208|384159663 XH7|384168724 Y2|387897874 AS43|429504893 CAB946|375361997 NAUB3|549698378 UCMB5033|530569089 UCMB5036|452855295 UCMB5113|530614053 YAB9601|384264896 SQR9|V529_12810 NJN6|AW02_013760 bs168|16078416 bs6051|470161526 bsBAB|472329875 bsBSP1|430756988 bsBSn5|321315106 bsQ928|40277558…
GP100690: CC178|556557102 DSM7|308173326 FZB42|154685764 IT45|451347282 LFB112|568177018 LL3|384163844 TA208|384159662 XH7|384168723 Y2|387897875 AS43|429504894 CAB946|375361998 NAUB3|549698377 UCMB5033|530569090 UCMB5036|452855296 UCMB5113|530614054 YAB9601|384264897 SQR9|V529_12820 NJN6|AW02_013770 bs168|16078417 bs6051|470161527 bsBAB|472329876 bsBSP1|430756989 bsBSn5|321315107 bsQ928|40277559…
GP100691: CC178|556557103 DSM7|308173327 FZB42|154685765 IT45|451347281 LFB112|568177019 LL3|384163845 TA208|384159661 XH7|384168722 Y2|387897876 AS43|429504895 CAB946|375361999 NAUB3|549698376 UCMB5033|530569091 UCMB5036|452855297 UCMB5113|530614055 YAB9601|384264898 SQR9|V529_12830 NJN6|AW02_013780 bs168|16078418 bs6051|470161528 bsBAB|472329877 bsBSP1|430756990 bsBSn5|321315108 bsQ928|40277559…
GP100692: CC178|556557105 DSM7|308173328 FZB42|154685766 IT45|451347279 LFB112|568177021 LL3|384163847 TA208|384159659 XH7|384168720 Y2|387897878 AS43|429504897 CAB946|375362000 NAUB3|549698374 UCMB5033|530569092 UCMB5036|452855298 UCMB5113|530614056 YAB9601|384264899 SQR9|V529_12850 NJN6|AW02_013800 bs168|16078419 bs6051|470161529 bsBAB|472329879 bsBSP1|430756991 bsBSn5|321315110 bsQ928|40277559…
GP100693: CC178|556557106 DSM7|308173329 FZB42|154685767 IT45|451347278 LFB112|568177022 LL3|384163848 TA208|384159658 XH7|384168719 Y2|387897879 AS43|429504898 CAB946|375362001 NAUB3|549698373 UCMB5033|530569093 UCMB5036|452855299 UCMB5113|530614057 YAB9601|384264900 SQR9|V529_12860 NJN6|AW02_013810 bs168|16078420 bs6051|470161530 bsBAB|472329880 bsBSP1|430756992 bsBSn5|321315111 bsQ928|40277559…
GP100694: CC178|556557108 DSM7|308173331 FZB42|154685769 IT45|451347276 LFB112|568177024 LL3|384163850 TA208|384159656 XH7|384168717 Y2|387897881 AS43|429504900 CAB946|375362003 NAUB3|549698371 UCMB5033|530569095 UCMB5036|452855301 UCMB5113|530614059 YAB9601|384264902 SQR9|V529_12880 NJN6|AW02_013830 bs168|16078422 bs6051|470161532 bsBAB|472329882 bsBSP1|430756994 bsBSn5|321315113 bsQ928|40277559…
GP100695: CC178|556557109 DSM7|308173332 FZB42|154685770 IT45|451347275 LFB112|568177025 LL3|384163851 TA208|384159655 XH7|384168716 Y2|387897882 AS43|429504901 CAB946|375362004 NAUB3|549698370 UCMB5033|530569096 UCMB5036|452855302 UCMB5113|530614060 YAB9601|384264903 SQR9|V529_12890 NJN6|AW02_013840 bs168|16078423 bs6051|470161533 bsBAB|472329883 bsBSP1|430756995 bsBSn5|321315114 bsQ928|40277559…
GP100696: CC178|556557112 DSM7|308173334 FZB42|154685773 IT45|451347272 LFB112|568177028 LL3|384163854 TA208|384159652 XH7|384168713 Y2|387897885 AS43|429504904 CAB946|375362007 NAUB3|549698367 UCMB5033|530569099 UCMB5036|452855305 UCMB5113|530614063 YAB9601|384264906 SQR9|V529_12920 NJN6|AW02_013870 bs168|16078426 bs6051|470161536 bsBAB|472329886 bsBSP1|430756998 bsBSn5|321315117 bsQ928|40277559…
GP100697: CC178|556557113 DSM7|308173335 FZB42|154685774 IT45|451347271 LFB112|568177029 LL3|384163855 TA208|384159651 XH7|384168712 Y2|387897886 AS43|429504905 CAB946|375362008 NAUB3|549698366 UCMB5033|530569100 UCMB5036|452855306 UCMB5113|530614064 YAB9601|384264907 SQR9|V529_12940 NJN6|AW02_013880 bs168|16078428 bs6051|470161538 bsBAB|472329888 bsBSP1|430757000 bsBSn5|321315119 bsQ928|40277560…
GP100698: CC178|556557114 DSM7|308173336 FZB42|154685775 IT45|451347270 LFB112|568177031 LL3|384163856 TA208|384159650 XH7|384168711 Y2|387897888 AS43|429504907 CAB946|375362009 NAUB3|549698365 UCMB5033|530569102 UCMB5036|452855307 UCMB5113|530614065 YAB9601|384264908 SQR9|V529_12960 NJN6|AW02_013890 bs168|16078430 bs6051|470161540 bsBAB|472329890 bsBSP1|430757002 bsBSn5|321315121 bsQ928|40277560…
GP100699: CC178|556557116 DSM7|308173337 FZB42|154685776 IT45|451347269 LFB112|568177032 LL3|384163858 TA208|384159649 XH7|384168709 Y2|387897890 AS43|429504908 CAB946|375362010 NAUB3|549698364 UCMB5033|530569103 UCMB5036|452855308 UCMB5113|530614066 YAB9601|384264909 SQR9|V529_12970 NJN6|AW02_013900 bs168|16078431 bs6051|470161541 bsBAB|472329891 bsBSP1|430757003 bsBSn5|321315122 bsQ928|40277560…
GP100700: CC178|556557117 DSM7|308173338 FZB42|154685777 IT45|451347268 LFB112|568177033 LL3|384163859 TA208|384159648 XH7|384168708 Y2|387897891 AS43|429504909 CAB946|375362011 NAUB3|549698363 UCMB5033|530569104 UCMB5036|452855309 UCMB5113|530614067 YAB9601|384264910 SQR9|V529_12980 NJN6|AW02_013910 bs168|16078432 bs6051|470161542 bsBAB|472329892 bsBSP1|430757004 bsBSn5|321315123 bsQ928|40277560…
GP100701: CC178|556557121 DSM7|308173341 FZB42|154685780 IT45|451347264 LFB112|568177036 LL3|384163863 TA208|384159645 XH7|384168704 Y2|387897896 AS43|429504913 CAB946|375362014 NAUB3|549698360 UCMB5033|530569107 UCMB5036|452855312 UCMB5113|530614070 YAB9601|384264913 SQR9|V529_13020 NJN6|AW02_013940 bs168|16078435 bs6051|470161545 bsBAB|472329896 bsBSP1|430757007 bsBSn5|321315126 bsQ928|40277560…
GP100702: CC178|556557123 DSM7|308173343 FZB42|154685782 IT45|451347262 LFB112|568177038 LL3|384163866 TA208|384159642 XH7|384168700 Y2|387897899 AS43|429504915 CAB946|375362016 NAUB3|549698358 UCMB5033|530569109 UCMB5036|452855314 UCMB5113|530614072 YAB9601|384264915 SQR9|V529_13040 NJN6|AW02_013960 bs168|16078436 bs6051|470161546 bsBAB|472329897 bsBSP1|430757008 bsBSn5|321315127 bsQ928|40277560…
GP100703: CC178|556557124 DSM7|308173344 FZB42|154685783 IT45|451347261 LFB112|568177039 LL3|384163867 TA208|384159641 XH7|384168699 Y2|387897900 AS43|429504916 CAB946|375362017 NAUB3|549698357 UCMB5033|530569110 UCMB5036|452855315 UCMB5113|530614073 YAB9601|384264916 SQR9|V529_13050 NJN6|AW02_013970 bs168|16078437 bs6051|470161547 bsBAB|472329898 bsBSP1|430757009 bsBSn5|321315128 bsQ928|40277561…
GP100704: CC178|556557125 DSM7|308173345 FZB42|154685784 IT45|451347260 LFB112|568177040 LL3|384163868 TA208|384159640 XH7|384168698 Y2|387897901 AS43|429504917 CAB946|375362018 NAUB3|549698356 UCMB5033|530569111 UCMB5036|452855316 UCMB5113|530614074 YAB9601|384264917 SQR9|V529_13060 NJN6|AW02_013980 bs168|16078438 bs6051|470161548 bsBAB|472329899 bsBSP1|430757010 bsBSn5|321315129 bsQ928|40277561…
GP100705: CC178|556557133 DSM7|308173348 FZB42|154685790 IT45|451347257 LFB112|568177043 LL3|384163873 TA208|384159637 XH7|384168695 Y2|387897904 AS43|429504924 CAB946|375362021 NAUB3|549698350 UCMB5033|530569120 UCMB5036|452855324 UCMB5113|530614084 YAB9601|384264923 SQR9|V529_13120 NJN6|AW02_014010 bs168|255767319 bs6051|470161557 bsBAB|472329905 bsBSP1|430757018 bsBSn5|321315137 bsQ928|4027756…
GP100706: CC178|556557135 DSM7|308173350 FZB42|154685792 IT45|451347255 LFB112|568177045 LL3|384163875 TA208|384159635 XH7|384168693 Y2|387897906 AS43|429504926 CAB946|375362023 NAUB3|549698348 UCMB5033|530569122 UCMB5036|452855326 UCMB5113|530614086 YAB9601|384264925 SQR9|V529_13140 NJN6|AW02_014030 bs168|16078446 bs6051|470161559 bsBAB|472329907 bsBSP1|430757019 bsBSn5|321315139 bsQ928|40277562…
GP100707: CC178|556557136 DSM7|308173351 FZB42|154685793 IT45|451347254 LFB112|568177046 LL3|384163876 TA208|384159634 XH7|384168692 Y2|387897907 AS43|429504927 CAB946|375362024 NAUB3|549698347 UCMB5033|530569123 UCMB5036|452855327 UCMB5113|530614087 YAB9601|384264926 SQR9|V529_13150 NJN6|AW02_014040 bs168|16078447 bs6051|470161560 bsBAB|472329908 bsBSP1|430757021 bsBSn5|321315140 bsQ928|40277562…
GP100708: CC178|556557138 DSM7|308173353 FZB42|154685795 IT45|451347252 LFB112|568177048 LL3|384163878 TA208|384159632 XH7|384168690 Y2|387897909 AS43|429504929 CAB946|375362026 NAUB3|549698343 UCMB5033|530569125 UCMB5036|452855329 UCMB5113|530614089 YAB9601|384264928 SQR9|V529_13170 NJN6|AW02_014060 bs168|16078449 bs6051|470161562 bsBAB|472329910 bsBSP1|430757023 bsBSn5|321315142 bsQ928|40277562…
GP100709: CC178|556557139 DSM7|308173354 FZB42|154685796 IT45|451347251 LFB112|568177049 LL3|384163879 TA208|384159631 XH7|384168689 Y2|387897910 AS43|429504930 CAB946|375362027 NAUB3|549698342 UCMB5033|530569126 UCMB5036|452855330 UCMB5113|530614090 YAB9601|384264929 SQR9|V529_13180 NJN6|AW02_014070 bs168|16078450 bs6051|470161563 bsBAB|472329912 bsBSP1|430757024 bsBSn5|321315144 bsQ928|40277562…
GP100710: CC178|556557141 DSM7|308173355 FZB42|154685797 IT45|451347249 LFB112|568177051 LL3|384163881 TA208|384159629 XH7|384168687 Y2|387897912 AS43|429504932 CAB946|375362028 NAUB3|549698340 UCMB5033|530569127 UCMB5036|452855331 UCMB5113|530614091 YAB9601|384264930 SQR9|V529_13200 NJN6|AW02_014090 bs168|16078451 bs6051|470161564 bsBAB|472329914 bsBSP1|430757025 bsBSn5|321315146 bsQ928|40277562…
GP100711: CC178|556557142 DSM7|308173356 FZB42|154685798 IT45|451347248 LFB112|568177052 LL3|384163882 TA208|384159628 XH7|384168685 Y2|387897913 AS43|429504933 CAB946|375362029 NAUB3|549698338 UCMB5033|530569128 UCMB5036|452855332 UCMB5113|530614092 YAB9601|384264931 SQR9|V529_13220 NJN6|AW02_014100 bs168|255767321 bs6051|470161565 bsBAB|472329915 bsBSP1|430757026 bsBSn5|321315147 bsQ928|4027756…
GP100712: CC178|556557146 DSM7|308173359 FZB42|154685801 IT45|451347245 LFB112|568177055 LL3|384163885 TA208|384159625 XH7|384168681 Y2|387897916 AS43|429504936 CAB946|375362032 NAUB3|549698335 UCMB5033|530569131 UCMB5036|452855335 UCMB5113|530614095 YAB9601|384264934 SQR9|V529_13250 NJN6|AW02_014130 bs168|50812224 bs6051|470161568 bsBAB|472329918 bsBSP1|430757028 bsBSn5|321315150 bsQ928|40277563…
GP100713: CC178|556557147 DSM7|308173360 FZB42|154685802 IT45|451347244 LFB112|568177056 LL3|384163886 TA208|384159624 XH7|384168680 Y2|387897917 AS43|429504937 CAB946|375362033 NAUB3|549698334 UCMB5033|530569132 UCMB5036|452855336 UCMB5113|530614096 YAB9601|384264935 SQR9|V529_13260 NJN6|AW02_014140 bs168|16078456 bs6051|470161569 bsBAB|472329919 bsBSP1|430757030 bsBSn5|321315151 bsQ928|40277563…
GP100714: CC178|556557148 DSM7|308173361 FZB42|154685803 IT45|451347243 LFB112|568177057 LL3|384163887 TA208|384159623 XH7|384168679 Y2|387897918 AS43|429504938 CAB946|375362034 NAUB3|549698333 UCMB5033|530569133 UCMB5036|452855337 UCMB5113|530614097 YAB9601|384264936 SQR9|V529_13270 NJN6|AW02_014150 bs168|16078457 bs6051|470161570 bsBAB|472329920 bsBSP1|430757031 bsBSn5|321315152 bsQ928|40277563…
GP100715: CC178|556557149 DSM7|308173362 FZB42|154685804 IT45|451347242 LFB112|568177058 LL3|384163888 TA208|384159622 XH7|384168678 Y2|387897919 AS43|429504939 CAB946|375362035 NAUB3|549698332 UCMB5033|530569134 UCMB5036|452855338 UCMB5113|530614098 YAB9601|384264937 SQR9|V529_13280 NJN6|AW02_014160 bs168|255767323 bs6051|470161572 bsBAB|472329922 bsBSP1|430757033 bsBSn5|321315154 bsQ928|4027756…
GP100716: CC178|556557150 DSM7|308173363 FZB42|154685805 IT45|451347241 LFB112|568177059 LL3|384163889 TA208|384159621 XH7|384168677 Y2|387897920 AS43|429504940 CAB946|375362036 NAUB3|549698331 UCMB5033|530569135 UCMB5036|452855339 UCMB5113|530614099 YAB9601|384264938 SQR9|V529_13290 NJN6|AW02_014170 bs168|16078460 bs6051|470161573 bsBAB|472329923 bsBSP1|430757034 bsBSn5|321315155 bsQ928|40277563…
GP100717: CC178|556557153 DSM7|308173366 FZB42|154685810 IT45|451347236 LFB112|568177062 LL3|384163892 TA208|384159617 XH7|384168674 Y2|387897924 AS43|429504943 CAB946|375362039 NAUB3|549698326 UCMB5033|530569138 UCMB5036|452855342 UCMB5113|530614102 YAB9601|384264942 SQR9|V529_13320 NJN6|AW02_014200 bs168|16078463 bs6051|470161576 bsBAB|472329926 bsBSP1|430757037 bsBSn5|321315157 bsQ928|40277563…
GP100718: CC178|556557154 DSM7|308173367 FZB42|154685811 IT45|451347235 LFB112|568177063 LL3|384163893 TA208|384159616 XH7|384168673 Y2|387897925 AS43|429504944 CAB946|375362040 NAUB3|549698325 UCMB5033|530569139 UCMB5036|452855343 UCMB5113|530614103 YAB9601|384264943 SQR9|V529_13330 NJN6|AW02_014210 bs168|255767325 bs6051|470161577 bsBAB|472329927 bsBSP1|430757038 bsBSn5|321315158 bsQ928|4027756…
GP100719: CC178|556559521 DSM7|308175625 FZB42|154688020 IT45|451344949 LFB112|568179313 LL3|384166428 TA208|384161518 XH7|384170629 Y2|387900568 AS43|429507196 CAB946|375364333 NAUB3|549699762 UCMB5033|530571505 UCMB5036|452857515 UCMB5113|530616270 YAB9601|384267434 SQR9|V529_38970 NJN6|AW02_037200 bs168|16080961 bs6051|470164132 bsBAB|472332304 bsBSP1|430757512 bsBSn5|321313475 bsQ928|40277807…
GP100720: CC178|556557156 DSM7|308173369 FZB42|154685813 IT45|451347233 LFB112|568177065 LL3|384163896 TA208|384159614 XH7|384168670 Y2|387897927 AS43|429504946 CAB946|375362042 NAUB3|549698323 UCMB5033|530569142 UCMB5036|452855345 UCMB5113|530614106 YAB9601|384264945 SQR9|V529_13350 NJN6|AW02_014230 bs168|16078465 bs6051|470161579 bsBAB|472329929 bsBSP1|430757039 bsBSn5|321315160 bsQ928|40277564…
GP100721: CC178|556557157 DSM7|308173370 FZB42|154685814 IT45|451347232 LFB112|568177066 LL3|384163897 TA208|384159613 XH7|384168669 Y2|387897928 AS43|429504947 CAB946|375362043 NAUB3|549698322 UCMB5033|530569143 UCMB5036|452855346 UCMB5113|530614107 YAB9601|384264946 SQR9|V529_13360 NJN6|AW02_014240 bs168|16078466 bs6051|470161580 bsBAB|472329930 bsBSP1|430757040 bsBSn5|321315161 bsQ928|40277564…
GP100722: CC178|556557158 DSM7|308173371 FZB42|154685815 IT45|451347231 LFB112|568177067 LL3|384163898 TA208|384159612 XH7|384168668 Y2|387897929 AS43|429504948 CAB946|375362044 NAUB3|549698321 UCMB5033|530569144 UCMB5036|452855347 UCMB5113|530614108 YAB9601|384264947 SQR9|V529_13370 NJN6|AW02_014250 bs168|255767327 bs6051|470161581 bsBAB|472329931 bsBSP1|430757041 bsBSn5|321315162 bsQ928|4027756…
GP100723: CC178|556557159 DSM7|308173372 FZB42|154685816 IT45|451347230 LFB112|568177068 LL3|384163899 TA208|384159611 XH7|384168667 Y2|387897930 AS43|429504949 CAB946|375362045 NAUB3|549698320 UCMB5033|530569145 UCMB5036|452855348 UCMB5113|530614109 YAB9601|384264948 SQR9|V529_13380 NJN6|AW02_014260 bs168|16078468 bs6051|470161582 bsBAB|472329932 bsBSP1|430757042 bsBSn5|321315163 bsQ928|40277564…
GP100724: CC178|556557160 DSM7|308173373 FZB42|154685817 IT45|451347229 LFB112|568177069 LL3|384163900 TA208|384159610 XH7|384168666 Y2|387897931 AS43|429504950 CAB946|375362046 NAUB3|549698319 UCMB5033|530569146 UCMB5036|452855349 UCMB5113|530614110 YAB9601|384264949 SQR9|V529_13390 NJN6|AW02_014270 bs168|255767328 bs6051|470161583 bsBAB|472329933 bsBSP1|430757043 bsBSn5|321315164 bsQ928|4027756…
GP100725: CC178|556557161 DSM7|308173374 FZB42|154685818 IT45|451347228 LFB112|568177070 LL3|384163901 TA208|384159609 XH7|384168665 Y2|387897932 AS43|429504951 CAB946|375362047 NAUB3|549698318 UCMB5033|530569147 UCMB5036|452855350 UCMB5113|530614111 YAB9601|384264950 SQR9|V529_13400 NJN6|AW02_014280 bs168|16078470 bs6051|470161584 bsBAB|472329934 bsBSP1|430757044 bsBSn5|321315165 bsQ928|40277564…
GP100726: CC178|556557163 DSM7|308173376 FZB42|154685819 IT45|451347227 LFB112|568177071 LL3|384163903 TA208|384159607 XH7|384168663 Y2|387897934 AS43|429504953 CAB946|375362050 NAUB3|549698316 UCMB5033|530569149 UCMB5036|452855352 UCMB5113|530614113 YAB9601|384264952 SQR9|V529_13420 NJN6|AW02_014300 bs168|16078473 bs6051|470161586 bsBAB|472329935 bsBSP1|430757047 bsBSn5|321315166 bsQ928|40277565…
GP100727: CC178|556557165 DSM7|308173377 FZB42|154685820 IT45|451347226 LFB112|568177072 LL3|384163904 TA208|384159606 XH7|384168662 Y2|387897936 AS43|429504954 CAB946|375362051 NAUB3|549698314 UCMB5033|530569150 UCMB5036|452855353 UCMB5113|530614114 YAB9601|384264953 SQR9|V529_13430 NJN6|AW02_014310 bs168|16078474 bs6051|470161587 bsBAB|472329936 bsBSP1|430757048 bsBSn5|321315168 bsQ928|40277565…
GP100728: CC178|556557168 DSM7|308173380 FZB42|154685823 IT45|451347223 LFB112|568177075 LL3|384163907 TA208|384159603 XH7|384168659 Y2|387897939 AS43|429504957 CAB946|375362054 NAUB3|549698311 UCMB5033|530569153 UCMB5036|452855356 UCMB5113|530614117 YAB9601|384264956 SQR9|V529_13460 NJN6|AW02_014340 bs168|16078477 bs6051|470161590 bsBAB|472329939 bsBSP1|430757839 bsBSn5|321315171 bsQ928|40277565…
GP100729: CC178|556557169 DSM7|308173381 FZB42|154685824 IT45|451347222 LFB112|568177076 LL3|384163908 TA208|384159602 XH7|384168658 Y2|387897941 AS43|429504958 CAB946|375362055 NAUB3|549698310 UCMB5033|530569154 UCMB5036|452855357 UCMB5113|530614118 YAB9601|384264957 SQR9|V529_13470 NJN6|AW02_014350 bs168|16078478 bs6051|470161591 bsBAB|472329940 bsBSP1|430757840 bsBSn5|321315172 bsQ928|40277565…
GP100730: CC178|556557170 DSM7|308173382 FZB42|154685825 IT45|451347221 LFB112|568177077 LL3|384163909 TA208|384159601 XH7|384168657 Y2|387897942 AS43|429504959 CAB946|375362056 NAUB3|549698309 UCMB5033|530569155 UCMB5036|452855358 UCMB5113|530614119 YAB9601|384264958 SQR9|V529_13480 NJN6|AW02_014360 bs168|16078479 bs6051|470161592 bsBAB|472329941 bsBSP1|430757841 bsBSn5|321315173 bsQ928|40277565…
GP100731: CC178|556557171 DSM7|308173383 FZB42|154685826 IT45|451347220 LFB112|568177078 LL3|384163910 TA208|384159600 XH7|384168656 Y2|387897943 AS43|429504960 CAB946|375362057 NAUB3|549698308 UCMB5033|530569156 UCMB5036|452855359 UCMB5113|530614120 YAB9601|384264959 SQR9|V529_13490 NJN6|AW02_014370 bs168|16078480 bs6051|470161593 bsBAB|472329942 bsBSP1|430757842 bsBSn5|321315174 bsQ928|40277565…
GP100732: CC178|556557172 DSM7|308173384 FZB42|154685827 IT45|451347219 LFB112|568177079 LL3|384163911 TA208|384159599 XH7|384168655 Y2|387897944 AS43|429504961 CAB946|375362058 NAUB3|549698307 UCMB5033|530569157 UCMB5036|452855360 UCMB5113|530614121 YAB9601|384264960 SQR9|V529_13500 NJN6|AW02_014380 bs168|255767331 bs6051|470161594 bsBAB|472329943 bsBSP1|430757843 bsBSn5|321315175 bsQ928|4027756…
GP100733: CC178|556557173 DSM7|308173385 FZB42|154685828 IT45|451347218 LFB112|568177080 LL3|384163912 TA208|384159598 XH7|384168654 Y2|387897945 AS43|429504962 CAB946|375362059 NAUB3|549698306 UCMB5033|530569158 UCMB5036|452855361 UCMB5113|530614122 YAB9601|384264961 SQR9|V529_13510 NJN6|AW02_014390 bs168|255767332 bs6051|470161595 bsBAB|472329944 bsBSP1|430757844 bsBSn5|321315176 bsQ928|4027756…
GP100734: CC178|556557174 DSM7|308173386 FZB42|154685829 IT45|451347217 LFB112|568177081 LL3|384163913 TA208|384159597 XH7|384168653 Y2|387897946 AS43|429504963 CAB946|375362060 NAUB3|549698305 UCMB5033|530569159 UCMB5036|452855362 UCMB5113|530614123 YAB9601|384264962 SQR9|V529_13520 NJN6|AW02_014400 bs168|16078483 bs6051|470161596 bsBAB|472329945 bsBSP1|430757845 bsBSn5|321315177 bsQ928|40277566…
GP100735: CC178|556557175 DSM7|308173387 FZB42|154685830 IT45|451347216 LFB112|568177082 LL3|384163914 TA208|384159596 XH7|384168652 Y2|387897947 AS43|429504964 CAB946|375362061 NAUB3|549698304 UCMB5033|530569160 UCMB5036|452855363 UCMB5113|530614124 YAB9601|384264963 SQR9|V529_13530 NJN6|AW02_014410 bs168|16078484 bs6051|470161597 bsBAB|472329946 bsBSP1|430757846 bsBSn5|321315178 bsQ928|40277566…
GP100736: CC178|556557176 DSM7|308173388 FZB42|154685831 IT45|451347215 LFB112|568177083 LL3|384163915 TA208|384159595 XH7|384168651 Y2|387897948 AS43|429504965 CAB946|375362062 NAUB3|549698303 UCMB5033|530569161 UCMB5036|452855364 UCMB5113|530614125 YAB9601|384264964 SQR9|V529_13540 NJN6|AW02_014420 bs168|255767333 bs6051|470161598 bsBAB|472329947 bsBSP1|430757847 bsBSn5|321315179 bsQ928|4027756…
GP100737: CC178|556557178 DSM7|308173391 FZB42|154685833 IT45|451347213 LFB112|568177085 LL3|384163919 TA208|384159592 XH7|384168647 Y2|387897950 AS43|429504967 CAB946|375362064 NAUB3|549698301 UCMB5033|530569163 UCMB5036|452855366 UCMB5113|530614127 YAB9601|384264966 SQR9|V529_13560 NJN6|AW02_014440 bs168|16078488 bs6051|470161601 bsBAB|472329950 bsBSP1|430757850 bsBSn5|321315182 bsQ928|40277566…
GP100738: CC178|556557179 DSM7|308173392 FZB42|154685834 IT45|451347212 LFB112|568177086 LL3|384163920 TA208|384159591 XH7|384168646 Y2|387897951 AS43|429504968 CAB946|375362065 NAUB3|549698300 UCMB5033|530569164 UCMB5036|452855367 UCMB5113|530614128 YAB9601|384264967 SQR9|V529_13570 NJN6|AW02_014450 bs168|16078489 bs6051|470161602 bsBAB|472329951 bsBSP1|430757851 bsBSn5|321315183 bsQ928|40277566…
GP100739: CC178|556557180 DSM7|308173393 FZB42|154685835 IT45|451347211 LFB112|568177087 LL3|384163921 TA208|384159590 XH7|384168645 Y2|387897952 AS43|429504969 CAB946|375362066 NAUB3|549698299 UCMB5033|530569165 UCMB5036|452855368 UCMB5113|530614129 YAB9601|384264968 SQR9|V529_13580 NJN6|AW02_014460 bs168|16078490 bs6051|470161603 bsBAB|472329952 bsBSP1|430757852 bsBSn5|321315184 bsQ928|40277566…
GP100740: CC178|556557181 DSM7|308173394 FZB42|154685836 IT45|451347210 LFB112|568177088 LL3|384163922 TA208|384159589 XH7|384168644 Y2|387897953 AS43|429504970 CAB946|375362067 NAUB3|549698298 UCMB5033|530569166 UCMB5036|452855369 UCMB5113|530614130 YAB9601|384264969 SQR9|V529_13590 NJN6|AW02_014470 bs168|16078491 bs6051|470161604 bsBAB|472329953 bsBSP1|430757853 bsBSn5|321315185 bsQ928|40277566…
GP100741: CC178|556557182 DSM7|308173395 FZB42|154685837 IT45|451347209 LFB112|568177089 LL3|384163923 TA208|384159588 XH7|384168643 Y2|387897954 AS43|429504971 CAB946|375362068 NAUB3|549698297 UCMB5033|530569167 UCMB5036|452855370 UCMB5113|530614131 YAB9601|384264970 SQR9|V529_13600 NJN6|AW02_014480 bs168|16078492 bs6051|470161605 bsBAB|472329954 bsBSP1|430757854 bsBSn5|321315186 bsQ928|40277567…
GP100742: CC178|556557184 DSM7|308173397 FZB42|154685839 IT45|451347207 LFB112|568177091 LL3|384163925 TA208|384159586 XH7|384168641 Y2|387897956 AS43|429504973 CAB946|375362070 NAUB3|549698295 UCMB5033|530569169 UCMB5036|452855372 UCMB5113|530614133 YAB9601|384264972 SQR9|V529_13620 NJN6|AW02_014500 bs168|16078494 bs6051|470161607 bsBAB|472329956 bsBSP1|430757856 bsBSn5|321315188 bsQ928|40277567…
GP100743: CC178|556557185 DSM7|308173398 FZB42|154685840 IT45|451347206 LFB112|568177092 LL3|384163926 TA208|384159585 XH7|384168640 Y2|387897957 AS43|429504974 CAB946|375362071 NAUB3|549698294 UCMB5033|530569170 UCMB5036|452855373 UCMB5113|530614134 YAB9601|384264973 SQR9|V529_13630 NJN6|AW02_014510 bs168|16078495 bs6051|470161608 bsBAB|472329957 bsBSP1|430757857 bsBSn5|321315189 bsQ928|40277567…
GP100744: CC178|556557187 DSM7|308173399 FZB42|154685841 IT45|451347205 LFB112|568177093 LL3|384163928 TA208|384159583 XH7|384168638 Y2|387897959 AS43|429504976 CAB946|375362072 NAUB3|549698293 UCMB5033|530569171 UCMB5036|452855374 UCMB5113|530614135 YAB9601|384264974 SQR9|V529_13650 NJN6|AW02_014520 bs168|16078498 bs6051|470161611 bsBAB|472329960 bsBSP1|430757860 bsBSn5|321315192 bsQ928|40277567…
GP100745: CC178|556557188 DSM7|308173400 FZB42|154685842 IT45|451347204 LFB112|568177094 LL3|384163929 TA208|384159582 XH7|384168637 Y2|387897960 AS43|429504977 CAB946|375362073 NAUB3|549698292 UCMB5033|530569172 UCMB5036|452855375 UCMB5113|530614136 YAB9601|384264975 SQR9|V529_13660 NJN6|AW02_014530 bs168|16078499 bs6051|470161612 bsBAB|472329961 bsBSP1|430757861 bsBSn5|321315193 bsQ928|40277567…
GP100746: CC178|556557189 DSM7|308173401 FZB42|154685843 IT45|451347203 LFB112|568177095 LL3|384163930 TA208|384159581 XH7|384168636 Y2|387897961 AS43|429504978 CAB946|375362074 NAUB3|549698291 UCMB5033|530569173 UCMB5036|452855376 UCMB5113|530614137 YAB9601|384264976 SQR9|V529_13670 NJN6|AW02_014540 bs168|16078500 bs6051|470161613 bsBAB|472329962 bsBSP1|430757862 bsBSn5|321315194 bsQ928|40277567…
GP100747: CC178|556557190 DSM7|308173402 FZB42|154685844 IT45|451347202 LFB112|568177096 LL3|384163931 TA208|384159580 XH7|384168635 Y2|387897962 AS43|429504979 CAB946|375362075 NAUB3|549698290 UCMB5033|530569174 UCMB5036|452855377 UCMB5113|530614138 YAB9601|384264977 SQR9|V529_13680 NJN6|AW02_014550 bs168|16078501 bs6051|470161614 bsBAB|472329963 bsBSP1|430757863 bsBSn5|321315195 bsQ928|40277567…
GP100748: CC178|556557191 DSM7|308173403 FZB42|154685845 IT45|451347201 LFB112|568177097 LL3|384163932 TA208|384159579 XH7|384168634 Y2|387897963 AS43|429504980 CAB946|375362076 NAUB3|549698289 UCMB5033|530569175 UCMB5036|452855378 UCMB5113|530614139 YAB9601|384264978 SQR9|V529_13690 NJN6|AW02_014560 bs168|16078502 bs6051|470161615 bsBAB|472329964 bsBSP1|430757864 bsBSn5|321315196 bsQ928|40277568…
GP100749: CC178|556557192 DSM7|308173404 FZB42|154685846 IT45|451347200 LFB112|568177098 LL3|384163933 TA208|384159578 XH7|384168633 Y2|387897964 AS43|429504981 CAB946|375362077 NAUB3|549698288 UCMB5033|530569176 UCMB5036|452855379 UCMB5113|530614140 YAB9601|384264979 SQR9|V529_13700 NJN6|AW02_014570 bs168|16078503 bs6051|470161616 bsBAB|472329965 bsBSP1|430757865 bsBSn5|321315197 bsQ928|40277568…
GP100750: CC178|556557193 DSM7|308173405 FZB42|154685847 IT45|451347199 LFB112|568177099 LL3|384163934 TA208|384159577 XH7|384168632 Y2|387897965 AS43|429504982 CAB946|375362078 NAUB3|549698287 UCMB5033|530569177 UCMB5036|452855380 UCMB5113|530614141 YAB9601|384264980 SQR9|V529_13710 NJN6|AW02_014580 bs168|16078504 bs6051|470161617 bsBAB|472329966 bsBSP1|430757866 bsBSn5|321315198 bsQ928|40277568…
GP100751: CC178|556557194 DSM7|308173406 FZB42|154685848 IT45|451347198 LFB112|568177100 LL3|384163935 TA208|384159576 XH7|384168631 Y2|387897966 AS43|429504983 CAB946|375362079 NAUB3|549698286 UCMB5033|530569178 UCMB5036|452855381 UCMB5113|530614142 YAB9601|384264981 SQR9|V529_13720 NJN6|AW02_014590 bs168|16078505 bs6051|470161618 bsBAB|472329967 bsBSP1|430757867 bsBSn5|321315199 bsQ928|40277568…
GP100752: CC178|556557195 DSM7|308173407 FZB42|154685849 IT45|451347197 LFB112|568177101 LL3|384163936 TA208|384159575 XH7|384168630 Y2|387897967 AS43|429504984 CAB946|375362080 NAUB3|549698285 UCMB5033|530569179 UCMB5036|452855382 UCMB5113|530614143 YAB9601|384264982 SQR9|V529_13730 NJN6|AW02_014600 bs168|16078506 bs6051|470161619 bsBAB|472329968 bsBSP1|430757868 bsBSn5|321315200 bsQ928|40277568…
GP100753: CC178|556557196 DSM7|308173408 FZB42|154685850 IT45|451347196 LFB112|568177102 LL3|384163937 TA208|384159574 XH7|384168629 Y2|387897968 AS43|429504985 CAB946|375362081 NAUB3|549698284 UCMB5033|530569180 UCMB5036|452855383 UCMB5113|530614144 YAB9601|384264983 SQR9|V529_13740 NJN6|AW02_014610 bs168|16078507 bs6051|470161620 bsBAB|472329969 bsBSP1|430757869 bsBSn5|321315201 bsQ928|40277568…
GP100754: CC178|556557198 DSM7|308173410 FZB42|154685852 IT45|451347194 LFB112|568177104 LL3|384163939 TA208|384159572 XH7|384168627 Y2|387897970 AS43|429504987 CAB946|375362083 NAUB3|549698282 UCMB5033|530569182 UCMB5036|452855385 UCMB5113|530614146 YAB9601|384264985 SQR9|V529_13760 NJN6|AW02_014630 bs168|16078509 bs6051|470161622 bsBAB|472329972 bsBSP1|430757871 bsBSn5|321315203 bsQ928|40277568…
GP100755: CC178|556557200 DSM7|308173412 FZB42|154685854 IT45|451347192 LFB112|568177106 LL3|384163941 TA208|384159570 XH7|384168625 Y2|387897972 AS43|429504989 CAB946|375362085 NAUB3|549698280 UCMB5033|530569184 UCMB5036|452855387 UCMB5113|530614148 YAB9601|384264987 SQR9|V529_13780 NJN6|AW02_014650 bs168|16078511 bs6051|470161624 bsBAB|472329974 bsBSP1|430756073 bsBSn5|321315205 bsQ928|40277568…
GP100756: CC178|556557202 DSM7|308173413 FZB42|154685855 IT45|451347191 LFB112|568177107 LL3|384163942 TA208|384159569 XH7|384168624 Y2|387897974 AS43|429504991 CAB946|375362086 NAUB3|549698278 UCMB5033|530569185 UCMB5036|452855388 UCMB5113|530614149 YAB9601|384264988 SQR9|V529_13790 NJN6|AW02_014660 bs168|16078512 bs6051|470161625 bsBAB|472329975 bsBSP1|430756072 bsBSn5|321315206 bsQ928|40277569…
GP100757: CC178|556557203 DSM7|308173414 FZB42|154685856 IT45|451347190 LFB112|568177108 LL3|384163943 TA208|384159568 XH7|384168623 Y2|387897975 AS43|429504992 CAB946|375362087 NAUB3|549698277 UCMB5033|530569186 UCMB5036|452855389 UCMB5113|530614150 YAB9601|384264989 SQR9|V529_13800 NJN6|AW02_014670 bs168|16078513 bs6051|470161626 bsBAB|472329976 bsBSP1|430756071 bsBSn5|321315207 bsQ928|40277569…
GP100758: CC178|556557204 DSM7|308173415 FZB42|154685857 IT45|451347189 LFB112|568177109 LL3|384163944 TA208|384159567 XH7|384168622 Y2|387897976 AS43|429504993 CAB946|375362088 NAUB3|549698275 UCMB5033|530569187 UCMB5036|452855390 UCMB5113|530614151 YAB9601|384264990 SQR9|V529_13810 NJN6|AW02_014680 bs168|16078514 bs6051|470161627 bsBAB|472329977 bsBSP1|430756070 bsBSn5|321315208 bsQ928|40277569…
GP100759: CC178|556557205 DSM7|308173416 FZB42|154685858 IT45|451347188 LFB112|568177110 LL3|384163945 TA208|384159566 XH7|384168621 Y2|387897977 AS43|429504994 CAB946|375362089 NAUB3|549698274 UCMB5033|530569188 UCMB5036|452855391 UCMB5113|530614152 YAB9601|384264991 SQR9|V529_13820 NJN6|AW02_014690 bs168|16078515 bs6051|470161628 bsBAB|472329978 bsBSP1|430756069 bsBSn5|321315209 bsQ928|40277569…
GP100760: CC178|556557206 DSM7|308173417 FZB42|154685859 IT45|451347187 LFB112|568177111 LL3|384163946 TA208|384159565 XH7|384168620 Y2|387897978 AS43|429504995 CAB946|375362090 NAUB3|549698273 UCMB5033|530569189 UCMB5036|452855392 UCMB5113|530614153 YAB9601|384264992 SQR9|V529_13830 NJN6|AW02_014700 bs168|255767335 bs6051|470161629 bsBAB|472329979 bsBSP1|430756068 bsBSn5|321315210 bsQ928|4027756…
GP100761: CC178|556557208 DSM7|308173419 FZB42|154685861 IT45|451347185 LFB112|568177113 LL3|384163948 TA208|384159563 XH7|384168618 Y2|387897980 AS43|429504997 CAB946|375362092 NAUB3|549698271 UCMB5033|530569191 UCMB5036|452855394 UCMB5113|530614155 YAB9601|384264994 SQR9|V529_13850 NJN6|AW02_014720 bs168|16078518 bs6051|470161631 bsBAB|472329981 bsBSP1|430756066 bsBSn5|321315212 bsQ928|40277569…
GP100762: CC178|556557212 DSM7|308173423 FZB42|154685864 IT45|451347181 LFB112|568177117 LL3|384163953 TA208|384159559 XH7|384168613 Y2|387897984 AS43|429505001 CAB946|375362096 NAUB3|549698267 UCMB5033|530569194 UCMB5036|452855398 UCMB5113|530614159 YAB9601|384264998 SQR9|V529_13890 NJN6|AW02_014760 bs168|255767337 bs6051|470161635 bsBAB|472329985 bsBSP1|430756062 bsBSn5|321315216 bsQ928|4027757…
GP100763: CC178|556557222 DSM7|308173424 FZB42|154685875 IT45|451347171 LFB112|568177127 LL3|384163954 TA208|384159558 XH7|384168612 Y2|387897994 AS43|429505012 CAB946|375362106 NAUB3|549698255 UCMB5033|530569204 UCMB5036|452855408 UCMB5113|530614169 YAB9601|384265009 SQR9|V529_13990 NJN6|AW02_014860 bs168|16078522 bs6051|470161636 bsBAB|472329986 bsBSP1|430756061 bsBSn5|321315217 bsQ928|40277570…
GP100764: CC178|556557223 DSM7|308173425 FZB42|154685876 IT45|451347170 LFB112|568177128 LL3|384163955 TA208|384159557 XH7|384168611 Y2|387897995 AS43|429505013 CAB946|375362107 NAUB3|549698254 UCMB5033|530569205 UCMB5036|452855409 UCMB5113|530614170 YAB9601|384265010 SQR9|V529_14000 NJN6|AW02_014870 bs168|16078523 bs6051|470161637 bsBAB|472329987 bsBSP1|430756060 bsBSn5|321315218 bsQ928|40277570…
GP100765: CC178|556557224 DSM7|308173426 FZB42|154685877 IT45|451347169 LFB112|568177129 LL3|384163956 TA208|384159556 XH7|384168610 Y2|387897996 AS43|429505014 CAB946|375362108 NAUB3|549698253 UCMB5033|530569206 UCMB5036|452855410 UCMB5113|530614171 YAB9601|384265011 SQR9|V529_14010 NJN6|AW02_014880 bs168|16078524 bs6051|470161638 bsBAB|472329988 bsBSP1|430756059 bsBSn5|321315219 bsQ928|40277570…
GP100766: CC178|556557225 DSM7|308173427 FZB42|154685878 IT45|451347168 LFB112|568177130 LL3|384163957 TA208|384159555 XH7|384168609 Y2|387897997 AS43|429505015 CAB946|375362109 NAUB3|549698252 UCMB5033|530569207 UCMB5036|452855411 UCMB5113|530614172 YAB9601|384265012 SQR9|V529_14020 NJN6|AW02_014890 bs168|16078525 bs6051|470161639 bsBAB|472329989 bsBSP1|430756058 bsBSn5|321315220 bsQ928|40277570…
GP100767: CC178|556557226 DSM7|308173428 FZB42|154685879 IT45|451347167 LFB112|568177131 LL3|384163958 TA208|384159554 XH7|384168608 Y2|387897998 AS43|429505016 CAB946|375362110 NAUB3|549698251 UCMB5033|530569208 UCMB5036|452855412 UCMB5113|530614173 YAB9601|384265013 SQR9|V529_14030 NJN6|AW02_014900 bs168|16078526 bs6051|470161640 bsBAB|472329990 bsBSP1|430756057 bsBSn5|321315221 bsQ928|40277570…
GP100768: CC178|556557229 DSM7|308173431 FZB42|154685882 IT45|451347164 LFB112|568177133 LL3|384163961 TA208|384159552 XH7|384168605 Y2|387898001 AS43|429505019 CAB946|375362113 NAUB3|549698248 UCMB5033|530569210 UCMB5036|452855414 UCMB5113|530614175 YAB9601|384265016 SQR9|V529_14060 NJN6|AW02_014920 bs168|16078527 bs6051|470161642 bsBAB|472329992 bsBSP1|430756056 bsBSn5|321315224 bsQ928|40277570…
GP100769: CC178|556557231 DSM7|308173432 FZB42|154685883 IT45|451347162 LFB112|568177135 LL3|384163963 TA208|384159551 XH7|384168603 Y2|387898003 AS43|429505020 CAB946|375362114 NAUB3|549698247 UCMB5033|530569211 UCMB5036|452855415 UCMB5113|530614176 YAB9601|384265017 SQR9|V529_14080 NJN6|AW02_014930 bs168|16078528 bs6051|470161643 bsBAB|472329993 bsBSP1|430756055 bsBSn5|321315225 bsQ928|40277570…
GP100770: CC178|556557232 DSM7|308173433 FZB42|154685884 IT45|451347161 LFB112|568177136 LL3|384163964 TA208|384159550 XH7|384168602 Y2|387898004 AS43|429505021 CAB946|375362115 NAUB3|549698246 UCMB5033|530569212 UCMB5036|452855416 UCMB5113|530614177 YAB9601|384265018 SQR9|V529_14090 NJN6|AW02_014940 bs168|16078529 bs6051|470161644 bsBAB|472329994 bsBSP1|430756054 bsBSn5|321315226 bsQ928|40277570…
GP100771: CC178|556557233 DSM7|308173434 FZB42|154685885 IT45|451347160 LFB112|568177137 LL3|384163965 TA208|384159549 XH7|384168601 Y2|387898005 AS43|429505022 CAB946|375362116 NAUB3|549698245 UCMB5033|530569213 UCMB5036|452855417 UCMB5113|530614178 YAB9601|384265019 SQR9|V529_14100 NJN6|AW02_014950 bs168|16078530 bs6051|470161645 bsBAB|472329995 bsBSP1|430756053 bsBSn5|321315227 bsQ928|40277571…
GP100772: CC178|556557234 DSM7|308173435 FZB42|154685886 IT45|451347159 LFB112|568177138 LL3|384163966 TA208|384159548 XH7|384168600 Y2|387898006 AS43|429505023 CAB946|375362117 NAUB3|549698244 UCMB5033|530569214 UCMB5036|452855418 UCMB5113|530614179 YAB9601|384265020 SQR9|V529_14110 NJN6|AW02_014960 bs168|16078531 bs6051|470161646 bsBAB|472329996 bsBSP1|430756052 bsBSn5|321315228 bsQ928|40277571…
GP100773: CC178|556557240 DSM7|308173440 FZB42|154685894 IT45|451347155 LFB112|568177145 LL3|384163971 TA208|384159543 XH7|384168595 Y2|387898010 AS43|429505028 CAB946|375362122 NAUB3|549698237 UCMB5033|530569217 UCMB5036|452855425 UCMB5113|530614182 YAB9601|384265025 SQR9|V529_14150 NJN6|AW02_015030 bs168|16078539 bs6051|470161654 bsBAB|472330004 bsBSP1|430756044 bsBSn5|321315236 bsQ928|40277571…
GP100774: CC178|556557241 DSM7|308173441 FZB42|154685895 IT45|451347154 LFB112|568177146 LL3|384163972 TA208|384159542 XH7|384168594 Y2|387898011 AS43|429505029 CAB946|375362123 NAUB3|549698236 UCMB5033|530569218 UCMB5036|452855426 UCMB5113|530614183 YAB9601|384265026 SQR9|V529_14160 NJN6|AW02_015040 bs168|16078540 bs6051|470161655 bsBAB|472330005 bsBSP1|430756043 bsBSn5|321315237 bsQ928|40277572…
GP100775: CC178|556557242 DSM7|308173442 FZB42|154685896 IT45|451347153 LFB112|568177147 LL3|384163973 TA208|384159541 XH7|384168593 Y2|387898012 AS43|429505030 CAB946|375362124 NAUB3|549698235 UCMB5033|530569219 UCMB5036|452855427 UCMB5113|530614184 YAB9601|384265027 SQR9|V529_14170 NJN6|AW02_015050 bs168|16078541 bs6051|470161656 bsBAB|472330006 bsBSP1|430756042 bsBSn5|321315238 bsQ928|40277572…
GP100776: CC178|556557243 DSM7|308173443 FZB42|154685897 IT45|451347152 LFB112|568177148 LL3|384163974 TA208|384159540 XH7|384168592 Y2|387898013 AS43|429505031 CAB946|375362125 NAUB3|549698234 UCMB5033|530569220 UCMB5036|452855428 UCMB5113|530614185 YAB9601|384265028 SQR9|V529_14180 NJN6|AW02_015060 bs168|16078542 bs6051|470161657 bsBAB|472330007 bsBSP1|430756041 bsBSn5|321315239 bsQ928|40277572…
GP100777: CC178|556557245 DSM7|308173445 FZB42|154685899 IT45|451347150 LFB112|568177150 LL3|384163976 TA208|384159538 XH7|384168590 Y2|387898015 AS43|429505033 CAB946|375362127 NAUB3|549698232 UCMB5033|530569222 UCMB5036|452855430 UCMB5113|530614187 YAB9601|384265030 SQR9|V529_14200 NJN6|AW02_015080 bs168|16078544 bs6051|470161659 bsBAB|472330009 bsBSP1|430756039 bsBSn5|321315241 bsQ928|40277572…
GP100778: CC178|556557246 DSM7|308173446 FZB42|154685900 IT45|451347149 LFB112|568177151 LL3|384163977 TA208|384159537 XH7|384168589 Y2|387898016 AS43|429505034 CAB946|375362128 NAUB3|549698231 UCMB5033|530569223 UCMB5036|452855431 UCMB5113|530614188 YAB9601|384265031 SQR9|V529_14210 NJN6|AW02_015090 bs168|16078545 bs6051|470161660 bsBAB|472330010 bsBSP1|430756038 bsBSn5|321315242 bsQ928|40277572…
GP100779: CC178|556557247 DSM7|308173447 FZB42|154685901 IT45|451347148 LFB112|568177152 LL3|384163978 TA208|384159536 XH7|384168588 Y2|387898017 AS43|429505035 CAB946|375362129 NAUB3|549698230 UCMB5033|530569224 UCMB5036|452855432 UCMB5113|530614189 YAB9601|384265032 SQR9|V529_14220 NJN6|AW02_015100 bs168|16078546 bs6051|470161661 bsBAB|472330011 bsBSP1|430756037 bsBSn5|321315243 bsQ928|40277572…
GP100780: CC178|556557248 DSM7|308173448 FZB42|154685902 IT45|451347147 LFB112|568177153 LL3|384164027 TA208|384159535 XH7|384168587 Y2|387898058 AS43|429505036 CAB946|375362130 NAUB3|549698229 UCMB5033|530569225 UCMB5036|452855433 UCMB5113|530614190 YAB9601|384265067 SQR9|V529_14230 NJN6|AW02_015110 bs168|16078547 bs6051|470161662 bsBAB|472330012 bsBSP1|430756036 bsBSn5|321315244 bsQ928|40277572…
GP100781: CC178|556557249 DSM7|308173449 FZB42|154685903 IT45|451347146 LFB112|568177154 LL3|384164028 TA208|384159534 XH7|384168586 Y2|387898059 AS43|429505037 CAB946|375362131 NAUB3|549698228 UCMB5033|530569226 UCMB5036|452855434 UCMB5113|530614191 YAB9601|384265068 SQR9|V529_14240 NJN6|AW02_015120 bs168|16078548 bs6051|470161663 bsBAB|472330013 bsBSP1|430756035 bsBSn5|321315245 bsQ928|40277572…
GP100782: CC178|556557250 DSM7|308173450 FZB42|154685904 IT45|451347145 LFB112|568177155 LL3|384164029 TA208|384159533 XH7|384168585 Y2|387898060 AS43|429505038 CAB946|375362132 NAUB3|549698227 UCMB5033|530569227 UCMB5036|452855435 UCMB5113|530614192 YAB9601|384265069 SQR9|V529_14250 NJN6|AW02_015130 bs168|16078549 bs6051|470161664 bsBAB|472330014 bsBSP1|430756033 bsBSn5|321315246 bsQ928|40277572…
GP100783: CC178|556557251 DSM7|308173451 FZB42|154685905 IT45|451347144 LFB112|568177156 LL3|384164030 TA208|384159532 XH7|384168584 Y2|387898061 AS43|429505039 CAB946|375362133 NAUB3|549698226 UCMB5033|530569228 UCMB5036|452855436 UCMB5113|530614193 YAB9601|384265070 SQR9|V529_14260 NJN6|AW02_015140 bs168|16078550 bs6051|470161665 bsBAB|472330015 bsBSP1|430756032 bsBSn5|321315247 bsQ928|40277573…
GP100784: CC178|556557253 DSM7|308173453 FZB42|154685907 IT45|451347142 LFB112|568177158 LL3|384164032 TA208|384159530 XH7|384168582 Y2|387898063 AS43|429505041 CAB946|375362135 NAUB3|549698223 UCMB5033|530569230 UCMB5036|452855438 UCMB5113|530614195 YAB9601|384265072 SQR9|V529_14280 NJN6|AW02_015160 bs168|16078552 bs6051|470161667 bsBAB|472330017 bsBSP1|430756030 bsBSn5|321315250 bsQ928|40277573…
GP100785: CC178|556557255 DSM7|308173454 FZB42|154685908 IT45|451347141 LFB112|568177159 LL3|384164034 TA208|384159529 XH7|384168580 Y2|387898065 AS43|429505042 CAB946|375362136 NAUB3|549698222 UCMB5033|530569232 UCMB5036|452855440 UCMB5113|530614197 YAB9601|384265073 SQR9|V529_14300 NJN6|AW02_015170 bs168|16078553 bs6051|470161668 bsBAB|472330018 bsBSP1|430756029 bsBSn5|321315251 bsQ928|40277573…
GP100786: CC178|556557257 DSM7|308173456 FZB42|154685910 IT45|451347139 LFB112|568177161 LL3|384164036 TA208|384159527 XH7|384168578 Y2|387898067 AS43|429505044 CAB946|375362138 NAUB3|549698220 UCMB5033|530569234 UCMB5036|452855442 UCMB5113|530614199 YAB9601|384265075 SQR9|V529_14320 NJN6|AW02_015190 bs168|16078555 bs6051|470161670 bsBAB|472330020 bsBSP1|430756027 bsBSn5|321315253 bsQ928|40277573…
GP100787: CC178|556557258 DSM7|308173457 FZB42|154685911 IT45|451347138 LFB112|568177162 LL3|384164037 TA208|384159526 XH7|384168577 Y2|387898068 AS43|429505045 CAB946|375362139 NAUB3|549698219 UCMB5033|530569235 UCMB5036|452855443 UCMB5113|530614200 YAB9601|384265076 SQR9|V529_14330 NJN6|AW02_015200 bs168|16078556 bs6051|470161671 bsBAB|472330021 bsBSP1|430756026 bsBSn5|321315254 bsQ928|40277573…
GP100788: CC178|556557259 DSM7|308173458 FZB42|154685912 IT45|451347137 LFB112|568177163 LL3|384164038 TA208|384159525 XH7|384168576 Y2|387898069 AS43|429505046 CAB946|375362140 NAUB3|549698218 UCMB5033|530569236 UCMB5036|452855444 UCMB5113|530614201 YAB9601|384265077 SQR9|V529_14340 NJN6|AW02_015210 bs168|16078557 bs6051|470161672 bsBAB|472330022 bsBSP1|430756025 bsBSn5|321315255 bsQ928|40277573…
GP100789: CC178|556557260 DSM7|308173459 FZB42|154685913 IT45|451347136 LFB112|568177164 LL3|384164039 TA208|384159524 XH7|384168575 Y2|387898070 AS43|429505047 CAB946|375362141 NAUB3|549698217 UCMB5033|530569237 UCMB5036|452855445 UCMB5113|530614202 YAB9601|384265078 SQR9|V529_14350 NJN6|AW02_015220 bs168|16078558 bs6051|470161673 bsBAB|472330023 bsBSP1|430756024 bsBSn5|321315256 bsQ928|40277573…
GP100790: CC178|556557261 DSM7|308173460 FZB42|154685914 IT45|451347135 LFB112|568177165 LL3|384164040 TA208|384159523 XH7|384168574 Y2|387898071 AS43|429505048 CAB946|375362142 NAUB3|549698216 UCMB5033|530569238 UCMB5036|452855446 UCMB5113|530614203 YAB9601|384265079 SQR9|V529_14360 NJN6|AW02_015230 bs168|255767340 bs6051|470161674 bsBAB|472330024 bsBSP1|430756023 bsBSn5|321315257 bsQ928|4027757…
GP100791: CC178|556557262 DSM7|308173461 FZB42|154685915 IT45|451347134 LFB112|568177166 LL3|384164041 TA208|384159522 XH7|384168573 Y2|387898072 AS43|429505049 CAB946|375362143 NAUB3|549698215 UCMB5033|530569239 UCMB5036|452855447 UCMB5113|530614204 YAB9601|384265080 SQR9|V529_14370 NJN6|AW02_015240 bs168|16078560 bs6051|470161675 bsBAB|472330025 bsBSP1|430756022 bsBSn5|321315258 bsQ928|40277574…
GP100792: CC178|556557263 DSM7|308173462 FZB42|154685916 IT45|451347133 LFB112|568177167 LL3|384164042 TA208|384159521 XH7|384168572 Y2|387898074 AS43|429505050 CAB946|375362144 NAUB3|549698214 UCMB5033|530569240 UCMB5036|452855448 UCMB5113|530614205 YAB9601|384265081 SQR9|V529_14380 NJN6|AW02_015250 bs168|16078561 bs6051|470161676 bsBAB|472330026 bsBSP1|430756021 bsBSn5|321315259 bsQ928|40277574…
GP100793: CC178|556557264 DSM7|308173463 FZB42|154685917 IT45|451347132 LFB112|568177168 LL3|384164043 TA208|384159520 XH7|384168571 Y2|387898075 AS43|429505051 CAB946|375362145 NAUB3|549698213 UCMB5033|530569241 UCMB5036|452855449 UCMB5113|530614206 YAB9601|384265082 SQR9|V529_14390 NJN6|AW02_015260 bs168|16078562 bs6051|470161677 bsBAB|472330027 bsBSP1|430756020 bsBSn5|321315260 bsQ928|40277574…
GP100794: CC178|556557265 DSM7|308173464 FZB42|154685918 IT45|451347131 LFB112|568177169 LL3|384164044 TA208|384159519 XH7|384168570 Y2|387898076 AS43|429505052 CAB946|375362146 NAUB3|549698212 UCMB5033|530569242 UCMB5036|452855450 UCMB5113|530614207 YAB9601|384265083 SQR9|V529_14400 NJN6|AW02_015270 bs168|16078563 bs6051|470161678 bsBAB|472330028 bsBSP1|430756019 bsBSn5|321315261 bsQ928|40277574…
GP100795: CC178|556557266 DSM7|308173465 FZB42|154685919 IT45|451347130 LFB112|568177170 LL3|384164045 TA208|384159518 XH7|384168569 Y2|387898077 AS43|429505053 CAB946|375362147 NAUB3|549698211 UCMB5033|530569243 UCMB5036|452855451 UCMB5113|530614208 YAB9601|384265084 SQR9|V529_14410 NJN6|AW02_015280 bs168|16078564 bs6051|470161679 bsBAB|472330029 bsBSP1|430756018 bsBSn5|321315262 bsQ928|40277574…
GP100796: CC178|556557268 DSM7|308173466 FZB42|154685920 IT45|451347128 LFB112|568177172 LL3|384164047 TA208|384159516 XH7|384168567 Y2|387898078 AS43|429505054 CAB946|375362148 NAUB3|549698210 UCMB5033|530569244 UCMB5036|452855452 UCMB5113|530614209 YAB9601|384265085 SQR9|V529_14420 NJN6|AW02_015300 bs168|255767341 bs6051|470161680 bsBAB|472330030 bsBSP1|430756017 bsBSn5|321315263 bsQ928|4027757…
GP100797: CC178|556557269 DSM7|308173467 FZB42|154685921 IT45|451347127 LFB112|568177173 LL3|384164048 TA208|384159515 XH7|384168566 Y2|387898079 AS43|429505055 CAB946|375362149 NAUB3|549698209 UCMB5033|530569245 UCMB5036|452855453 UCMB5113|530614210 YAB9601|384265086 SQR9|V529_14430 NJN6|AW02_015310 bs168|16078566 bs6051|470161681 bsBAB|472330031 bsBSP1|430756016 bsBSn5|321315264 bsQ928|40277574…
GP100798: CC178|556557270 DSM7|308173468 FZB42|154685922 IT45|451347126 LFB112|568177174 LL3|384164049 TA208|384159514 XH7|384168565 Y2|387898080 AS43|429505056 CAB946|375362150 NAUB3|549698208 UCMB5033|530569246 UCMB5036|452855454 UCMB5113|530614211 YAB9601|384265087 SQR9|V529_14440 NJN6|AW02_015320 bs168|16078567 bs6051|470161682 bsBAB|472330032 bsBSP1|430756015 bsBSn5|321315265 bsQ928|40277574…
GP100799: CC178|556557271 DSM7|308173469 FZB42|154685923 IT45|451347125 LFB112|568177175 LL3|384164050 TA208|384159513 XH7|384168564 Y2|387898081 AS43|429505057 CAB946|375362151 NAUB3|549698207 UCMB5033|530569247 UCMB5036|452855455 UCMB5113|530614212 YAB9601|384265088 SQR9|V529_14450 NJN6|AW02_015330 bs168|16078568 bs6051|470161683 bsBAB|472330033 bsBSP1|430756014 bsBSn5|321315266 bsQ928|40277574…
GP100800: CC178|556557272 DSM7|308173470 FZB42|154685924 IT45|451347124 LFB112|568177176 LL3|384164051 TA208|384159512 XH7|384168563 Y2|387898082 AS43|429505058 CAB946|375362152 NAUB3|549698206 UCMB5033|530569248 UCMB5036|452855456 UCMB5113|530614213 YAB9601|384265089 SQR9|V529_14460 NJN6|AW02_015340 bs168|255767342 bs6051|470161684 bsBAB|472330034 bsBSP1|430756013 bsBSn5|321315267 bsQ928|4027757…
GP100801: CC178|556557273 DSM7|308173471 FZB42|154685925 IT45|451347123 LFB112|568177177 LL3|384164052 TA208|384159511 XH7|384168562 Y2|387898083 AS43|429505059 CAB946|375362153 NAUB3|549698205 UCMB5033|530569249 UCMB5036|452855457 UCMB5113|530614214 YAB9601|384265090 SQR9|V529_14470 NJN6|AW02_015350 bs168|16078570 bs6051|470161685 bsBAB|472330036 bsBSP1|430756012 bsBSn5|321315268 bsQ928|40277575…
GP100802: CC178|556557275 DSM7|308173472 FZB42|154685926 IT45|451347121 LFB112|568177179 LL3|384164053 TA208|384159510 XH7|384168561 Y2|387898085 AS43|429505061 CAB946|375362154 NAUB3|549698204 UCMB5033|530569250 UCMB5036|452855458 UCMB5113|530614215 YAB9601|384265091 SQR9|V529_14480 NJN6|AW02_015360 bs168|16078571 bs6051|470161687 bsBAB|472330038 bsBSP1|430756011 bsBSn5|321315270 bsQ928|40277575…
GP100803: CC178|556557276 DSM7|308173474 FZB42|154685928 IT45|451347119 LFB112|568177181 LL3|384164055 TA208|384159508 XH7|384168559 Y2|387898086 AS43|429505063 CAB946|375362156 NAUB3|549698202 UCMB5033|530569251 UCMB5036|452855459 UCMB5113|530614216 YAB9601|384265093 SQR9|V529_14500 NJN6|AW02_015380 bs168|16078573 bs6051|470161689 bsBAB|472330040 bsBSP1|430756009 bsBSn5|321315272 bsQ928|40277575…
GP100804: CC178|556557277 DSM7|308173475 FZB42|154685929 IT45|451347118 LFB112|568177182 LL3|384164056 TA208|384159507 XH7|384168558 Y2|387898087 AS43|429505064 CAB946|375362157 NAUB3|549698201 UCMB5033|530569252 UCMB5036|452855460 UCMB5113|530614217 YAB9601|384265094 SQR9|V529_14510 NJN6|AW02_015390 bs168|255767344 bs6051|470161690 bsBAB|472330041 bsBSP1|430756008 bsBSn5|321315273 bsQ928|4027757…
GP100805: CC178|556557278 DSM7|308173476 FZB42|154685930 IT45|451347117 LFB112|568177183 LL3|384164057 TA208|384159506 XH7|384168557 Y2|387898088 AS43|429505065 CAB946|375362158 NAUB3|549698200 UCMB5033|530569253 UCMB5036|452855461 UCMB5113|530614218 YAB9601|384265095 SQR9|V529_14520 NJN6|AW02_015400 bs168|16078575 bs6051|470161691 bsBAB|472330042 bsBSP1|430756007 bsBSn5|321315274 bsQ928|40277575…
GP100806: CC178|556557279 DSM7|308173477 FZB42|154685931 IT45|451347116 LFB112|568177184 LL3|384164058 TA208|384159505 XH7|384168556 Y2|387898089 AS43|429505066 CAB946|375362159 NAUB3|549698199 UCMB5033|530569254 UCMB5036|452855462 UCMB5113|530614219 YAB9601|384265096 SQR9|V529_14530 NJN6|AW02_015410 bs168|255767345 bs6051|470161692 bsBAB|472330043 bsBSP1|430756006 bsBSn5|321315275 bsQ928|4027757…
GP100807: CC178|556557280 DSM7|308173478 FZB42|154685932 IT45|451347115 LFB112|568177185 LL3|384164059 TA208|384159504 XH7|384168555 Y2|387898090 AS43|429505067 CAB946|375362160 NAUB3|549698198 UCMB5033|530569255 UCMB5036|452855463 UCMB5113|530614220 YAB9601|384265097 SQR9|V529_14540 NJN6|AW02_015420 bs168|16078577 bs6051|470161693 bsBAB|472330044 bsBSP1|430756005 bsBSn5|321315276 bsQ928|40277575…
GP100808: CC178|556557281 DSM7|308173479 FZB42|154685933 IT45|451347114 LFB112|568177186 LL3|384164060 TA208|384159503 XH7|384168554 Y2|387898091 AS43|429505068 CAB946|375362161 NAUB3|549698197 UCMB5033|530569256 UCMB5036|452855464 UCMB5113|530614221 YAB9601|384265098 SQR9|V529_14550 NJN6|AW02_015430 bs168|16078578 bs6051|470161694 bsBAB|472330045 bsBSP1|430756004 bsBSn5|321315277 bsQ928|40277575…
GP100809: CC178|556557282 DSM7|308173480 FZB42|154685934 IT45|451347113 LFB112|568177187 LL3|384164061 TA208|384159502 XH7|384168553 Y2|387898092 AS43|429505069 CAB946|375362162 NAUB3|549698196 UCMB5033|530569257 UCMB5036|452855465 UCMB5113|530614222 YAB9601|384265099 SQR9|V529_14560 NJN6|AW02_015440 bs168|16078579 bs6051|470161695 bsBAB|472330046 bsBSP1|430756003 bsBSn5|321315278 bsQ928|40277576…
GP100810: CC178|556557283 DSM7|308173481 FZB42|154685935 IT45|451347112 LFB112|568177188 LL3|384164062 TA208|384159501 XH7|384168552 Y2|387898093 AS43|429505070 CAB946|375362163 NAUB3|549698195 UCMB5033|530569258 UCMB5036|452855466 UCMB5113|530614223 YAB9601|384265100 SQR9|V529_14570 NJN6|AW02_015450 bs168|255767346 bs6051|470161696 bsBAB|472330047 bsBSP1|430756002 bsBSn5|321315279 bsQ928|4027757…
GP100811: CC178|556557284 DSM7|308173482 FZB42|154685936 IT45|451347111 LFB112|568177189 LL3|384164063 TA208|384159500 XH7|384168551 Y2|387898095 AS43|429505071 CAB946|375362164 NAUB3|549698194 UCMB5033|530569259 UCMB5036|452855467 UCMB5113|530614224 YAB9601|384265101 SQR9|V529_14580 NJN6|AW02_015460 bs168|255767347 bs6051|470161697 bsBAB|472330048 bsBSP1|430756001 bsBSn5|321315280 bsQ928|4027757…
GP100812: CC178|556557285 DSM7|308173483 FZB42|154685937 IT45|451347110 LFB112|568177190 LL3|384164064 TA208|384159499 XH7|384168550 Y2|387898096 AS43|429505072 CAB946|375362165 NAUB3|549698193 UCMB5033|530569260 UCMB5036|452855468 UCMB5113|530614225 YAB9601|384265102 SQR9|V529_14590 NJN6|AW02_015470 bs168|16078582 bs6051|470161698 bsBAB|472330050 bsBSP1|430756000 bsBSn5|321315282 bsQ928|40277576…
GP100813: CC178|556557286 DSM7|308173484 FZB42|154685938 IT45|451347109 LFB112|568177191 LL3|384164065 TA208|384159498 XH7|384168549 Y2|387898097 AS43|429505073 CAB946|375362166 NAUB3|549698192 UCMB5033|530569261 UCMB5036|452855469 UCMB5113|530614226 YAB9601|384265103 SQR9|V529_14600 NJN6|AW02_015480 bs168|255767348 bs6051|470161699 bsBAB|472330052 bsBSP1|430755999 bsBSn5|321315284 bsQ928|4027757…
GP100814: CC178|556557287 DSM7|308173485 FZB42|154685939 IT45|451347108 LFB112|568177192 LL3|384164066 TA208|384159497 XH7|384168548 Y2|387898098 AS43|429505074 CAB946|375362167 NAUB3|549698191 UCMB5033|530569262 UCMB5036|452855470 UCMB5113|530614227 YAB9601|384265104 SQR9|V529_14610 NJN6|AW02_015490 bs168|16078584 bs6051|470161700 bsBAB|472330053 bsBSP1|430755998 bsBSn5|321315285 bsQ928|40277576…
GP100815: CC178|556557288 DSM7|308173486 FZB42|154685940 IT45|451347107 LFB112|568177193 LL3|384164067 TA208|384159496 XH7|384168547 Y2|387898099 AS43|429505075 CAB946|375362168 NAUB3|549698190 UCMB5033|530569263 UCMB5036|452855471 UCMB5113|530614228 YAB9601|384265105 SQR9|V529_14620 NJN6|AW02_015500 bs168|16078585 bs6051|470161701 bsBAB|472330054 bsBSP1|430755997 bsBSn5|321315286 bsQ928|40277576…
GP100816: CC178|556557289 DSM7|308173487 FZB42|154685941 IT45|451347106 LFB112|568177194 LL3|384164068 TA208|384159495 XH7|384168546 Y2|387898100 AS43|429505076 CAB946|375362169 NAUB3|549698189 UCMB5033|530569264 UCMB5036|452855472 UCMB5113|530614229 YAB9601|384265106 SQR9|V529_14630 NJN6|AW02_015510 bs168|255767349 bs6051|470161702 bsBAB|472330055 bsBSP1|430755996 bsBSn5|321315287 bsQ928|4027757…
GP100817: CC178|556557290 DSM7|308173488 FZB42|154685942 IT45|451347105 LFB112|568177195 LL3|384164069 TA208|384159494 XH7|384168545 Y2|387898101 AS43|429505077 CAB946|375362170 NAUB3|549698188 UCMB5033|530569265 UCMB5036|452855473 UCMB5113|530614230 YAB9601|384265107 SQR9|V529_14640 NJN6|AW02_015520 bs168|16078587 bs6051|470161703 bsBAB|472330056 bsBSP1|430755994 bsBSn5|321315288 bsQ928|40277576…
GP100818: CC178|556557291 DSM7|308173489 FZB42|154685943 IT45|451347104 LFB112|568177196 LL3|384164070 TA208|384159493 XH7|384168543 Y2|387898102 AS43|429505078 CAB946|375362171 NAUB3|549698187 UCMB5033|530569266 UCMB5036|452855474 UCMB5113|530614231 YAB9601|384265108 SQR9|V529_14650 NJN6|AW02_015530 bs168|16078588 bs6051|470161704 bsBAB|472330057 bsBSP1|430755993 bsBSn5|321315289 bsQ928|40277576…
GP100819: CC178|556557294 DSM7|308173491 FZB42|154685945 IT45|451347102 LFB112|568177198 LL3|384164073 TA208|384159491 XH7|384168539 Y2|387898104 AS43|429505080 CAB946|375362173 NAUB3|549698185 UCMB5033|530569268 UCMB5036|452855476 UCMB5113|530614233 YAB9601|384265110 SQR9|V529_14670 NJN6|AW02_015550 bs168|255767353 bs6051|470161709 bsBAB|472330062 bsBSP1|430755988 bsBSn5|321315294 bsQ928|4027757…
GP100820: CC178|556557295 DSM7|308173492 FZB42|154685946 IT45|451347101 LFB112|568177199 LL3|384164074 TA208|384159490 XH7|384168538 Y2|387898105 AS43|429505081 CAB946|375362174 NAUB3|549698184 UCMB5033|530569269 UCMB5036|452855477 UCMB5113|530614234 YAB9601|384265111 SQR9|V529_14680 NJN6|AW02_015560 bs168|16078594 bs6051|470161710 bsBAB|472330063 bsBSP1|430755987 bsBSn5|321315295 bsQ928|40277577…
GP100821: CC178|556557296 DSM7|308173493 FZB42|154685947 IT45|451347100 LFB112|568177200 LL3|384164075 TA208|384159489 XH7|384168537 Y2|387898106 AS43|429505082 CAB946|375362175 NAUB3|549698183 UCMB5033|530569270 UCMB5036|452855478 UCMB5113|530614235 YAB9601|384265112 SQR9|V529_14690 NJN6|AW02_015570 bs168|16078595 bs6051|470161711 bsBAB|472330064 bsBSP1|430755986 bsBSn5|321315296 bsQ928|40277577…
GP100822: CC178|556557297 DSM7|308173494 FZB42|154685948 IT45|451347099 LFB112|568177201 LL3|384164076 TA208|384159488 XH7|384168536 Y2|387898107 AS43|429505083 CAB946|375362176 NAUB3|549698182 UCMB5033|530569271 UCMB5036|452855479 UCMB5113|530614236 YAB9601|384265113 SQR9|V529_14700 NJN6|AW02_015580 bs168|255767354 bs6051|470161712 bsBAB|472330065 bsBSP1|430755985 bsBSn5|321315297 bsQ928|4027757…
GP100823: CC178|556557298 DSM7|308173495 FZB42|154685949 IT45|451347098 LFB112|568177202 LL3|384164077 TA208|384159487 XH7|384168535 Y2|387898108 AS43|429505084 CAB946|375362177 NAUB3|549698181 UCMB5033|530569272 UCMB5036|452855480 UCMB5113|530614237 YAB9601|384265114 SQR9|V529_14710 NJN6|AW02_015590 bs168|16078597 bs6051|470161713 bsBAB|472330066 bsBSP1|430755984 bsBSn5|321315298 bsQ928|40277577…
GP100824: CC178|556557299 DSM7|308173496 FZB42|154685950 IT45|451347097 LFB112|568177203 LL3|384164079 TA208|384159485 XH7|384168533 Y2|387898109 AS43|429505085 CAB946|375362178 NAUB3|549698180 UCMB5033|530569273 UCMB5036|452855481 UCMB5113|530614238 YAB9601|384265115 SQR9|V529_14720 NJN6|AW02_015600 bs168|255767355 bs6051|470161714 bsBAB|472330067 bsBSP1|430755983 bsBSn5|321315299 bsQ928|4027757…
GP100825: CC178|556557302 DSM7|308173498 FZB42|154685952 IT45|451347095 LFB112|568177205 LL3|384164082 TA208|384159483 XH7|384168530 Y2|387898112 AS43|429505087 CAB946|375362180 NAUB3|549698178 UCMB5033|530569275 UCMB5036|452855483 UCMB5113|530614240 YAB9601|384265117 SQR9|V529_14740 NJN6|AW02_015620 bs168|16078600 bs6051|470161716 bsBAB|472330069 bsBSP1|430755981 bsBSn5|321315301 bsQ928|40277578…
GP100826: CC178|556557303 DSM7|308173499 FZB42|154685953 IT45|451347094 LFB112|568177206 LL3|384164083 TA208|384159482 XH7|384168529 Y2|387898113 AS43|429505088 CAB946|375362181 NAUB3|549698177 UCMB5033|530569276 UCMB5036|452855484 UCMB5113|530614241 YAB9601|384265118 SQR9|V529_14750 NJN6|AW02_015630 bs168|16078601 bs6051|470161717 bsBAB|472330070 bsBSP1|430755980 bsBSn5|321315302 bsQ928|40277578…
GP100827: CC178|556557304 DSM7|308173500 FZB42|154685954 IT45|451347093 LFB112|568177207 LL3|384164084 TA208|384159481 XH7|384168528 Y2|387898114 AS43|429505089 CAB946|375362182 NAUB3|549698176 UCMB5033|530569277 UCMB5036|452855485 UCMB5113|530614242 YAB9601|384265119 SQR9|V529_14760 NJN6|AW02_015640 bs168|16078602 bs6051|470161718 bsBAB|472330071 bsBSP1|430755979 bsBSn5|321315303 bsQ928|40277578…
GP100828: CC178|556557305 DSM7|308173501 FZB42|154685955 IT45|451347092 LFB112|568177208 LL3|384164085 TA208|384159480 XH7|384168527 Y2|387898115 AS43|429505090 CAB946|375362183 NAUB3|549698175 UCMB5033|530569278 UCMB5036|452855486 UCMB5113|530614243 YAB9601|384265120 SQR9|V529_14770 NJN6|AW02_015650 bs168|255767357 bs6051|470161719 bsBAB|472330072 bsBSP1|430755978 bsBSn5|321315304 bsQ928|4027757…
GP100829: CC178|556557307 DSM7|308173503 FZB42|154685957 IT45|451347090 LFB112|568177210 LL3|384164087 TA208|384159478 XH7|384168525 Y2|387898117 AS43|429505092 CAB946|375362185 NAUB3|549698173 UCMB5033|530569280 UCMB5036|452855488 UCMB5113|530614245 YAB9601|384265122 SQR9|V529_14790 NJN6|AW02_015670 bs168|16078605 bs6051|470161721 bsBAB|472330074 bsBSP1|430755976 bsBSn5|321315306 bsQ928|40277578…
GP100830: CC178|556557308 DSM7|308173504 FZB42|154685958 IT45|451347089 LFB112|568177211 LL3|384164088 TA208|384159477 XH7|384168524 Y2|387898118 AS43|429505093 CAB946|375362186 NAUB3|549698172 UCMB5033|530569281 UCMB5036|452855489 UCMB5113|530614246 YAB9601|384265123 SQR9|V529_14800 NJN6|AW02_015680 bs168|16078606 bs6051|470161722 bsBAB|472330075 bsBSP1|430755975 bsBSn5|321315307 bsQ928|40277578…
GP100831: CC178|556557310 DSM7|308173506 FZB42|154685960 IT45|451347086 LFB112|568177214 LL3|384164090 TA208|384159474 XH7|384168522 Y2|387898121 AS43|429505095 CAB946|375362188 NAUB3|549698170 UCMB5033|530569283 UCMB5036|452855491 UCMB5113|530614248 YAB9601|384265125 SQR9|V529_14820 NJN6|AW02_015700 bs168|255767359 bs6051|470161724 bsBAB|472330077 bsBSP1|430755973 bsBSn5|321315309 bsQ928|4027757…
GP100832: CC178|556557311 DSM7|308173507 FZB42|154685961 IT45|451347085 LFB112|568177215 LL3|384164091 TA208|384159473 XH7|384168521 Y2|387898122 AS43|429505096 CAB946|375362189 NAUB3|549698169 UCMB5033|530569284 UCMB5036|452855492 UCMB5113|530614249 YAB9601|384265126 SQR9|V529_14830 NJN6|AW02_015710 bs168|16078609 bs6051|470161725 bsBAB|472330078 bsBSP1|430755972 bsBSn5|321315310 bsQ928|40277579…
GP100833: CC178|556557312 DSM7|308173508 FZB42|154685962 IT45|451347084 LFB112|568177216 LL3|384164092 TA208|384159472 XH7|384168520 Y2|387898123 AS43|429505097 CAB946|375362190 NAUB3|549698168 UCMB5033|530569285 UCMB5036|452855493 UCMB5113|530614250 YAB9601|384265127 SQR9|V529_14840 NJN6|AW02_015720 bs168|255767360 bs6051|470161726 bsBAB|472330079 bsBSP1|430755971 bsBSn5|321315311 bsQ928|4027757…
GP100834: CC178|556557313 DSM7|308173509 FZB42|154685963 IT45|451347083 LFB112|568177217 LL3|384164093 TA208|384159471 XH7|384168519 Y2|387898124 AS43|429505098 CAB946|375362191 NAUB3|549698167 UCMB5033|530569286 UCMB5036|452855494 UCMB5113|530614251 YAB9601|384265128 SQR9|V529_14850 NJN6|AW02_015730 bs168|16078611 bs6051|470161727 bsBAB|472330080 bsBSP1|430755970 bsBSn5|321315312 bsQ928|40277579…
GP100835: CC178|556557314 DSM7|308173510 FZB42|154685964 IT45|451347082 LFB112|568177218 LL3|384164095 TA208|384159470 XH7|384168517 Y2|387898125 AS43|429505099 CAB946|375362192 NAUB3|549698166 UCMB5033|530569287 UCMB5036|452855495 UCMB5113|530614252 YAB9601|384265129 SQR9|V529_14860 NJN6|AW02_015740 bs168|255767361 bs6051|470161728 bsBAB|472330081 bsBSP1|430755969 bsBSn5|321315313 bsQ928|4027757…
GP100836: CC178|556557315 DSM7|308173511 FZB42|154685965 IT45|451347081 LFB112|568177219 LL3|384164096 TA208|384159469 XH7|384168516 Y2|387898126 AS43|429505100 CAB946|375362193 NAUB3|549698165 UCMB5033|530569288 UCMB5036|452855496 UCMB5113|530614253 YAB9601|384265130 SQR9|V529_14870 NJN6|AW02_015750 bs168|255767362 bs6051|470161729 bsBAB|472330082 bsBSP1|430755968 bsBSn5|321315314 bsQ928|4027757…
GP100837: CC178|556557316 DSM7|308173512 FZB42|154685966 IT45|451347080 LFB112|568177220 LL3|384164097 TA208|384159468 XH7|384168515 Y2|387898127 AS43|429505101 CAB946|375362194 NAUB3|549698164 UCMB5033|530569289 UCMB5036|452855497 UCMB5113|530614254 YAB9601|384265131 SQR9|V529_14880 NJN6|AW02_015760 bs168|255767363 bs6051|470161730 bsBAB|472330083 bsBSP1|430755967 bsBSn5|321315315 bsQ928|4027757…
GP100838: CC178|556557317 DSM7|308173513 FZB42|154685967 IT45|451347079 LFB112|568177221 LL3|384164098 TA208|384159467 XH7|384168514 Y2|387898128 AS43|429505102 CAB946|375362195 NAUB3|549698163 UCMB5033|530569290 UCMB5036|452855498 UCMB5113|530614255 YAB9601|384265132 SQR9|V529_14890 NJN6|AW02_015770 bs168|16078615 bs6051|470161731 bsBAB|472330084 bsBSP1|430755966 bsBSn5|321315316 bsQ928|40277579…
GP100839: CC178|556557319 DSM7|308173515 FZB42|154685969 IT45|451347077 LFB112|568177223 LL3|384164100 TA208|384159465 XH7|384168512 Y2|387898130 AS43|429505104 CAB946|375362197 NAUB3|549698161 UCMB5033|530569292 UCMB5036|452855500 UCMB5113|530614257 YAB9601|384265134 SQR9|V529_14910 NJN6|AW02_015790 bs168|16078617 bs6051|470161733 bsBAB|472330086 bsBSP1|430755964 bsBSn5|321315318 bsQ928|40277579…
GP100840: CC178|556557321 DSM7|308173517 FZB42|154685971 IT45|451347075 LFB112|568177225 LL3|384164102 TA208|384159463 XH7|384168510 Y2|387898132 AS43|429505106 CAB946|375362199 NAUB3|549698159 UCMB5033|530569294 UCMB5036|452855502 UCMB5113|530614259 YAB9601|384265136 SQR9|V529_14930 NJN6|AW02_015810 bs168|16078619 bs6051|470161735 bsBAB|472330088 bsBSP1|430755962 bsBSn5|321315320 bsQ928|40277580…
GP100841: CC178|556557322 DSM7|308173518 FZB42|154685972 IT45|451347074 LFB112|568177226 LL3|384164103 TA208|384159462 XH7|384168509 Y2|387898133 AS43|429505107 CAB946|375362200 NAUB3|549698158 UCMB5033|530569295 UCMB5036|452855503 UCMB5113|530614260 YAB9601|384265137 SQR9|V529_14940 NJN6|AW02_015820 bs168|16078620 bs6051|470161736 bsBAB|472330089 bsBSP1|430755961 bsBSn5|321315321 bsQ928|40277580…
GP100842: CC178|556557325 DSM7|308173520 FZB42|154685974 IT45|451347071 LFB112|568177228 LL3|384164106 TA208|384159459 XH7|384168506 Y2|387898136 AS43|429505110 CAB946|375362202 NAUB3|549698156 UCMB5033|530569297 UCMB5036|452855505 UCMB5113|530614262 YAB9601|384265139 SQR9|V529_14970 NJN6|AW02_015850 bs168|16078622 bs6051|470161738 bsBAB|472330091 bsBSP1|430759019 bsBSn5|321315324 bsQ928|40277580…
GP100843: CC178|556557327 DSM7|308173522 FZB42|154685976 IT45|451347069 LFB112|568177230 LL3|384164108 TA208|384159457 XH7|384168504 Y2|387898138 AS43|429505111 CAB946|375362204 NAUB3|549698154 UCMB5033|530569299 UCMB5036|452855507 UCMB5113|530614264 YAB9601|384265141 SQR9|V529_14990 NJN6|AW02_015870 bs168|16078624 bs6051|470161740 bsBAB|472330093 bsBSP1|430759017 bsBSn5|321315326 bsQ928|40277580…
GP100844: CC178|556557328 DSM7|308173523 FZB42|154685977 IT45|451347068 LFB112|568177231 LL3|384164109 TA208|384159456 XH7|384168503 Y2|387898139 AS43|429505112 CAB946|375362205 NAUB3|549698153 UCMB5033|530569300 UCMB5036|452855508 UCMB5113|530614265 YAB9601|384265142 SQR9|V529_15000 NJN6|AW02_015880 bs168|16078625 bs6051|470161741 bsBAB|472330094 bsBSP1|430759016 bsBSn5|321315327 bsQ928|40277580…
GP100845: CC178|556557329 DSM7|308173524 FZB42|154685978 IT45|451347067 LFB112|568177232 LL3|384164110 TA208|384159455 XH7|384168502 Y2|387898140 AS43|429505113 CAB946|375362206 NAUB3|549698152 UCMB5033|530569301 UCMB5036|452855509 UCMB5113|530614266 YAB9601|384265143 SQR9|V529_15010 NJN6|AW02_015890 bs168|16078626 bs6051|470161742 bsBAB|472330095 bsBSP1|430759015 bsBSn5|321315328 bsQ928|40277580…
GP100846: CC178|556557330 DSM7|308173525 FZB42|154685979 IT45|451347066 LFB112|568177233 LL3|384164111 TA208|384159454 XH7|384168501 Y2|387898141 AS43|429505114 CAB946|375362207 NAUB3|549698151 UCMB5033|530569302 UCMB5036|452855510 UCMB5113|530614267 YAB9601|384265144 SQR9|V529_15020 NJN6|AW02_015900 bs168|16078627 bs6051|470161743 bsBAB|472330096 bsBSP1|430759014 bsBSn5|321315329 bsQ928|40277580…
GP100847: CC178|556557332 DSM7|308173527 FZB42|154685980 IT45|451347065 LFB112|568177234 LL3|384164113 TA208|384159452 XH7|384168499 Y2|387898143 AS43|429505115 CAB946|375362208 NAUB3|549698149 UCMB5033|530569303 UCMB5036|452855511 UCMB5113|530614268 YAB9601|384265146 SQR9|V529_15040 NJN6|AW02_015910 bs168|16078628 bs6051|470161744 bsBAB|472330097 bsBSP1|430759013 bsBSn5|321315330 bsQ928|40277580…
GP100848: CC178|556557333 DSM7|308173528 FZB42|154685981 IT45|451347064 LFB112|568177235 LL3|384164114 TA208|384159451 XH7|384168498 Y2|387898144 AS43|429505116 CAB946|375362209 NAUB3|549698148 UCMB5033|530569304 UCMB5036|452855512 UCMB5113|530614269 YAB9601|384265147 SQR9|V529_15050 NJN6|AW02_015920 bs168|16078629 bs6051|470161745 bsBAB|472330098 bsBSP1|430759012 bsBSn5|321315331 bsQ928|40277581…
GP100849: CC178|556557334 DSM7|308173529 FZB42|154685982 IT45|451347063 LFB112|568177236 LL3|384164115 TA208|384159450 XH7|384168497 Y2|387898145 AS43|429505117 CAB946|375362210 NAUB3|549698147 UCMB5033|530569305 UCMB5036|452855513 UCMB5113|530614270 YAB9601|384265148 SQR9|V529_15060 NJN6|AW02_015930 bs168|16078630 bs6051|470161746 bsBAB|472330099 bsBSP1|430759011 bsBSn5|321315332 bsQ928|40277581…
GP100850: CC178|556557335 DSM7|308173530 FZB42|154685983 IT45|451347062 LFB112|568177237 LL3|384164116 TA208|384159449 XH7|384168496 Y2|387898146 AS43|429505118 CAB946|375362211 NAUB3|549698146 UCMB5033|530569306 UCMB5036|452855514 UCMB5113|530614271 YAB9601|384265149 SQR9|V529_15070 NJN6|AW02_015940 bs168|18677778 bs6051|470161747 bsBAB|472330100 bsBSP1|430759010 bsBSn5|321315333 bsQ928|40277581…
GP100851: CC178|556557336 DSM7|308173531 FZB42|154685984 IT45|451347061 LFB112|568177238 LL3|384164117 TA208|384159448 XH7|384168495 Y2|387898147 AS43|429505119 CAB946|375362212 NAUB3|549698145 UCMB5033|530569307 UCMB5036|452855515 UCMB5113|530614272 YAB9601|384265150 SQR9|V529_15080 NJN6|AW02_015950 bs168|50812226 bs6051|470161748 bsBAB|472330101 bsBSP1|430759009 bsBSn5|321315334 bsQ928|40277581…
GP100852: CC178|556557337 DSM7|308173532 FZB42|154685985 IT45|451347060 LFB112|568177239 LL3|384164118 TA208|384159447 XH7|384168494 Y2|387898148 AS43|429505120 CAB946|375362213 NAUB3|549698144 UCMB5033|530569308 UCMB5036|452855516 UCMB5113|530614273 YAB9601|384265151 SQR9|V529_15090 NJN6|AW02_015960 bs168|16078632 bs6051|470161749 bsBAB|472330102 bsBSP1|430759008 bsBSn5|321315335 bsQ928|40277581…
GP100853: CC178|556557338 DSM7|308173533 FZB42|154685986 IT45|451347059 LFB112|568177240 LL3|384164119 TA208|384159446 XH7|384168493 Y2|387898149 AS43|429505121 CAB946|375362214 NAUB3|549698143 UCMB5033|530569309 UCMB5036|452855517 UCMB5113|530614274 YAB9601|384265152 SQR9|V529_15100 NJN6|AW02_015970 bs168|16078633 bs6051|470161750 bsBAB|472330103 bsBSP1|430759007 bsBSn5|321315336 bsQ928|40277581…
GP100854: CC178|556557339 DSM7|308173534 FZB42|154685987 IT45|451347058 LFB112|568177241 LL3|384164120 TA208|384159445 XH7|384168492 Y2|387898150 AS43|429505122 CAB946|375362215 NAUB3|549698142 UCMB5033|530569310 UCMB5036|452855518 UCMB5113|530614275 YAB9601|384265153 SQR9|V529_15110 NJN6|AW02_015980 bs168|16078634 bs6051|470161751 bsBAB|472330104 bsBSP1|430759006 bsBSn5|321315337 bsQ928|40277581…
GP100855: CC178|556557340 DSM7|308173535 FZB42|154685988 IT45|451347057 LFB112|568177242 LL3|384164121 TA208|384159444 XH7|384168491 Y2|387898151 AS43|429505123 CAB946|375362216 NAUB3|549698141 UCMB5033|530569311 UCMB5036|452855519 UCMB5113|530614276 YAB9601|384265154 SQR9|V529_15120 NJN6|AW02_015990 bs168|16078635 bs6051|470161752 bsBAB|472330105 bsBSP1|430759005 bsBSn5|321315338 bsQ928|40277581…
GP100856: CC178|556557341 DSM7|308173536 FZB42|154685989 IT45|451347056 LFB112|568177243 LL3|384164122 TA208|384159443 XH7|384168490 Y2|387898152 AS43|429505124 CAB946|375362217 NAUB3|549698140 UCMB5033|530569312 UCMB5036|452855520 UCMB5113|530614277 YAB9601|384265155 SQR9|V529_15130 NJN6|AW02_016000 bs168|16078636 bs6051|470161753 bsBAB|472330106 bsBSP1|430759004 bsBSn5|321315339 bsQ928|40277581…
GP100857: CC178|556557342 DSM7|308173537 FZB42|154685990 IT45|451347055 LFB112|568177244 LL3|384164123 TA208|384159442 XH7|384168489 Y2|387898153 AS43|429505125 CAB946|375362218 NAUB3|549698139 UCMB5033|530569313 UCMB5036|452855521 UCMB5113|530614278 YAB9601|384265156 SQR9|V529_15140 NJN6|AW02_016010 bs168|16078637 bs6051|470161754 bsBAB|472330107 bsBSP1|430759003 bsBSn5|321315340 bsQ928|40277581…
GP100858: CC178|556557343 DSM7|308173538 FZB42|154685991 IT45|451347054 LFB112|568177245 LL3|384164124 TA208|384159441 XH7|384168488 Y2|387898154 AS43|429505126 CAB946|375362219 NAUB3|549698138 UCMB5033|530569314 UCMB5036|452855522 UCMB5113|530614279 YAB9601|384265157 SQR9|V529_15150 NJN6|AW02_016020 bs168|16078638 bs6051|470161755 bsBAB|472330108 bsBSP1|430759002 bsBSn5|321315341 bsQ928|40277582…
GP100859: CC178|556557344 DSM7|308173539 FZB42|154685992 IT45|451347053 LFB112|568177246 LL3|384164125 TA208|384159440 XH7|384168487 Y2|387898155 AS43|429505127 CAB946|375362220 NAUB3|549698137 UCMB5033|530569315 UCMB5036|452855523 UCMB5113|530614280 YAB9601|384265158 SQR9|V529_15160 NJN6|AW02_016030 bs168|16078639 bs6051|470161756 bsBAB|472330109 bsBSP1|430759001 bsBSn5|321315342 bsQ928|40277582…
GP100860: CC178|556557346 DSM7|308173541 FZB42|154685994 IT45|451347051 LFB112|568177248 LL3|384164127 TA208|384159438 XH7|384168485 Y2|387898157 AS43|429505129 CAB946|375362222 NAUB3|549698134 UCMB5033|530569317 UCMB5036|452855525 UCMB5113|530614282 YAB9601|384265160 SQR9|V529_15180 NJN6|AW02_016050 bs168|16078641 bs6051|470161758 bsBAB|472330111 bsBSP1|430758999 bsBSn5|321315344 bsQ928|40277582…
GP100861: CC178|556557347 DSM7|308173542 FZB42|154685995 IT45|451347050 LFB112|568177249 LL3|384164128 TA208|384159437 XH7|384168484 Y2|387898158 AS43|429505130 CAB946|375362223 NAUB3|549698133 UCMB5033|530569318 UCMB5036|452855526 UCMB5113|530614283 YAB9601|384265161 SQR9|V529_15190 NJN6|AW02_016060 bs168|16078642 bs6051|470161759 bsBAB|472330112 bsBSP1|430758998 bsBSn5|321315345 bsQ928|40277582…
GP100862: CC178|556557348 DSM7|308173543 FZB42|154685996 IT45|451347049 LFB112|568177250 LL3|384164129 TA208|384159436 XH7|384168483 Y2|387898159 AS43|429505131 CAB946|375362224 NAUB3|549698132 UCMB5033|530569319 UCMB5036|452855527 UCMB5113|530614284 YAB9601|384265162 SQR9|V529_15200 NJN6|AW02_016070 bs168|16078643 bs6051|470161760 bsBAB|472330113 bsBSP1|430758997 bsBSn5|321315346 bsQ928|40277582…
GP100863: CC178|556557351 DSM7|308173546 FZB42|154685999 IT45|451347046 LFB112|568177253 LL3|384164132 TA208|384159433 XH7|384168480 Y2|387898162 AS43|429505134 CAB946|375362227 NAUB3|549698129 UCMB5033|530569322 UCMB5036|452855530 UCMB5113|530614287 YAB9601|384265165 SQR9|V529_15230 NJN6|AW02_016090 bs168|16078646 bs6051|470161763 bsBAB|472330116 bsBSP1|430758994 bsBSn5|321315349 bsQ928|40277582…
GP100864: CC178|556557352 DSM7|308173547 FZB42|154686000 IT45|451347045 LFB112|568177254 LL3|384164133 TA208|384159432 XH7|384168479 Y2|387898163 AS43|429505135 CAB946|375362228 NAUB3|549698128 UCMB5033|530569323 UCMB5036|452855531 UCMB5113|530614288 YAB9601|384265166 SQR9|V529_15240 NJN6|AW02_016100 bs168|16078647 bs6051|470161764 bsBAB|472330117 bsBSP1|430758993 bsBSn5|321315350 bsQ928|40277582…
GP100865: CC178|556557353 DSM7|308173548 FZB42|154686001 IT45|451347044 LFB112|568177255 LL3|384164134 TA208|384159431 XH7|384168478 Y2|387898164 AS43|429505136 CAB946|375362229 NAUB3|549698127 UCMB5033|530569324 UCMB5036|452855532 UCMB5113|530614289 YAB9601|384265167 SQR9|V529_15250 NJN6|AW02_016110 bs168|16078648 bs6051|470161765 bsBAB|472330118 bsBSP1|430758992 bsBSn5|321315351 bsQ928|40277583…
GP100866: CC178|556557354 DSM7|308173549 FZB42|154686002 IT45|451347043 LFB112|568177256 LL3|384164135 TA208|384159430 XH7|384168477 Y2|387898165 AS43|429505137 CAB946|375362230 NAUB3|549698126 UCMB5033|530569325 UCMB5036|452855533 UCMB5113|530614290 YAB9601|384265168 SQR9|V529_15260 NJN6|AW02_016120 bs168|16078649 bs6051|470161766 bsBAB|472330119 bsBSP1|430758991 bsBSn5|321315352 bsQ928|40277583…
GP100867: CC178|556557355 DSM7|308173550 FZB42|154686003 IT45|451347042 LFB112|568177257 LL3|384164136 TA208|384159429 XH7|384168476 Y2|387898166 AS43|429505138 CAB946|375362231 NAUB3|549698125 UCMB5033|530569326 UCMB5036|452855534 UCMB5113|530614291 YAB9601|384265169 SQR9|V529_15270 NJN6|AW02_016130 bs168|16078650 bs6051|470161767 bsBAB|472330120 bsBSP1|430758990 bsBSn5|321315353 bsQ928|40277583…
GP100868: CC178|556557356 DSM7|308173551 FZB42|154686004 IT45|451347041 LFB112|568177258 LL3|384164137 TA208|384159428 XH7|384168475 Y2|387898167 AS43|429505139 CAB946|375362232 NAUB3|549698124 UCMB5033|530569327 UCMB5036|452855535 UCMB5113|530614292 YAB9601|384265170 SQR9|V529_15280 NJN6|AW02_016140 bs168|16078651 bs6051|470161768 bsBAB|472330121 bsBSP1|430758989 bsBSn5|321315354 bsQ928|40277583…
GP100869: CC178|556557357 DSM7|308173552 FZB42|154686005 IT45|451347040 LFB112|568177259 LL3|384164138 TA208|384159427 XH7|384168474 Y2|387898168 AS43|429505140 CAB946|375362233 NAUB3|549698123 UCMB5033|530569328 UCMB5036|452855536 UCMB5113|530614293 YAB9601|384265171 SQR9|V529_15290 NJN6|AW02_016150 bs168|16078652 bs6051|470161769 bsBAB|472330122 bsBSP1|430758988 bsBSn5|321315355 bsQ928|40277583…
GP100870: CC178|556557358 DSM7|308173553 FZB42|154686006 IT45|451347039 LFB112|568177260 LL3|384164139 TA208|384159426 XH7|384168473 Y2|387898169 AS43|429505141 CAB946|375362234 NAUB3|549698122 UCMB5033|530569329 UCMB5036|452855537 UCMB5113|530614294 YAB9601|384265172 SQR9|V529_15300 NJN6|AW02_016160 bs168|16078653 bs6051|470161770 bsBAB|472330123 bsBSP1|430758987 bsBSn5|321315356 bsQ928|40277583…
GP100871: CC178|556557359 DSM7|308173554 FZB42|154686007 IT45|451347038 LFB112|568177261 LL3|384164140 TA208|384159425 XH7|384168472 Y2|387898170 AS43|429505142 CAB946|375362235 NAUB3|549698121 UCMB5033|530569330 UCMB5036|452855538 UCMB5113|530614295 YAB9601|384265173 SQR9|V529_15310 NJN6|AW02_016170 bs168|16078654 bs6051|470161771 bsBAB|472330124 bsBSP1|430758986 bsBSn5|321315357 bsQ928|40277583…
GP100872: CC178|556557360 DSM7|308173555 FZB42|154686008 IT45|451347037 LFB112|568177262 LL3|384164141 TA208|384159424 XH7|384168471 Y2|387898171 AS43|429505143 CAB946|375362236 NAUB3|549698120 UCMB5033|530569331 UCMB5036|452855539 UCMB5113|530614296 YAB9601|384265174 SQR9|V529_15320 NJN6|AW02_016180 bs168|16078655 bs6051|470161772 bsBAB|472330125 bsBSP1|430758985 bsBSn5|321315358 bsQ928|40277583…
GP100873: CC178|556557361 DSM7|308173556 FZB42|154686009 IT45|451347036 LFB112|568177263 LL3|384164142 TA208|384159423 XH7|384168470 Y2|387898172 AS43|429505144 CAB946|375362237 NAUB3|549698119 UCMB5033|530569332 UCMB5036|452855540 UCMB5113|530614297 YAB9601|384265175 SQR9|V529_15330 NJN6|AW02_016190 bs168|16078656 bs6051|470161773 bsBAB|472330126 bsBSP1|430758984 bsBSn5|321315359 bsQ928|40277583…
GP100874: CC178|556557363 DSM7|308173558 FZB42|154686011 IT45|451347034 LFB112|568177265 LL3|384164144 TA208|384159421 XH7|384168468 Y2|387898174 AS43|429505146 CAB946|375362239 NAUB3|549698117 UCMB5033|530569334 UCMB5036|452855542 UCMB5113|530614299 YAB9601|384265178 SQR9|V529_15350 NJN6|AW02_016210 bs168|16078658 bs6051|470161775 bsBAB|472330128 bsBSP1|430758982 bsBSn5|321315361 bsQ928|40277584…
GP100875: CC178|556557365 DSM7|308173559 FZB42|154686013 IT45|451347032 LFB112|568177267 LL3|384164145 TA208|384159420 XH7|384168467 Y2|387898176 AS43|429505148 CAB946|375362241 NAUB3|549698115 UCMB5033|530569336 UCMB5036|452855543 UCMB5113|530614301 YAB9601|384265180 SQR9|V529_15370 NJN6|AW02_016230 bs168|16078660 bs6051|470161777 bsBAB|472330130 bsBSP1|430758980 bsBSn5|321315363 bsQ928|40277584…
GP100876: CC178|556557366 DSM7|308173560 FZB42|154686014 IT45|451347031 LFB112|568177268 LL3|384164146 TA208|384159419 XH7|384168466 Y2|387898177 AS43|429505149 CAB946|375362242 NAUB3|549698114 UCMB5033|530569337 UCMB5036|452855544 UCMB5113|530614302 YAB9601|384265181 SQR9|V529_15380 NJN6|AW02_016240 bs168|16078661 bs6051|470161778 bsBAB|472330131 bsBSP1|430758979 bsBSn5|321315364 bsQ928|40277584…
GP100877: CC178|556557367 DSM7|308173561 FZB42|154686015 IT45|451347030 LFB112|568177269 LL3|384164147 TA208|384159418 XH7|384168465 Y2|387898178 AS43|429505150 CAB946|375362243 NAUB3|549698113 UCMB5033|530569338 UCMB5036|452855545 UCMB5113|530614303 YAB9601|384265182 SQR9|V529_15390 NJN6|AW02_016250 bs168|16078662 bs6051|470161779 bsBAB|472330132 bsBSP1|430758978 bsBSn5|321315365 bsQ928|40277584…
GP100878: CC178|556557368 DSM7|308173562 FZB42|154686016 IT45|451347029 LFB112|568177270 LL3|384164148 TA208|384159417 XH7|384168464 Y2|387898179 AS43|429505151 CAB946|375362244 NAUB3|549698112 UCMB5033|530569339 UCMB5036|452855546 UCMB5113|530614304 YAB9601|384265183 SQR9|V529_15400 NJN6|AW02_016260 bs168|16078663 bs6051|470161780 bsBAB|472330133 bsBSP1|430758977 bsBSn5|321315366 bsQ928|40277584…
GP100879: CC178|556557369 DSM7|308173563 FZB42|154686017 IT45|451347028 LFB112|568177271 LL3|384164149 TA208|384159416 XH7|384168463 Y2|387898180 AS43|429505152 CAB946|375362245 NAUB3|549698111 UCMB5033|530569340 UCMB5036|452855547 UCMB5113|530614305 YAB9601|384265184 SQR9|V529_15410 NJN6|AW02_016270 bs168|16078664 bs6051|470161781 bsBAB|472330134 bsBSP1|430758976 bsBSn5|321315367 bsQ928|40277584…
GP100880: CC178|556557370 DSM7|308173564 FZB42|154686018 IT45|451347027 LFB112|568177272 LL3|384164150 TA208|384159415 XH7|384168462 Y2|387898181 AS43|429505153 CAB946|375362246 NAUB3|549698110 UCMB5033|530569341 UCMB5036|452855548 UCMB5113|530614306 YAB9601|384265185 SQR9|V529_15420 NJN6|AW02_016280 bs168|16078665 bs6051|470161782 bsBAB|472330135 bsBSP1|430758975 bsBSn5|321315368 bsQ928|40277584…
GP100881: CC178|556557371 DSM7|308173565 FZB42|154686019 IT45|451347026 LFB112|568177273 LL3|384164151 TA208|384159414 XH7|384168461 Y2|387898182 AS43|429505154 CAB946|375362247 NAUB3|549698109 UCMB5033|530569342 UCMB5036|452855549 UCMB5113|530614307 YAB9601|384265186 SQR9|V529_15430 NJN6|AW02_016290 bs168|16078666 bs6051|470161783 bsBAB|472330136 bsBSP1|430758974 bsBSn5|321315369 bsQ928|40277584…
GP100882: CC178|556557373 DSM7|308173567 FZB42|154686021 IT45|451347024 LFB112|568177275 LL3|384164153 TA208|384159412 XH7|384168459 Y2|387898184 AS43|429505157 CAB946|375362249 NAUB3|549698107 UCMB5033|530569344 UCMB5036|452855551 UCMB5113|530614309 YAB9601|384265188 SQR9|V529_15450 NJN6|AW02_016310 bs168|16078668 bs6051|470161785 bsBAB|472330138 bsBSP1|430758972 bsBSn5|321315371 bsQ928|40277585…
GP100883: CC178|556557375 DSM7|308173569 FZB42|154686023 IT45|451347022 LFB112|568177277 LL3|384164155 TA208|384159410 XH7|384168457 Y2|387898186 AS43|429505159 CAB946|375362251 NAUB3|549698105 UCMB5033|530569346 UCMB5036|452855553 UCMB5113|530614311 YAB9601|384265190 SQR9|V529_15470 NJN6|AW02_016330 bs168|16078670 bs6051|470161787 bsBAB|472330140 bsBSP1|430758970 bsBSn5|321315373 bsQ928|40277585…
GP100884: CC178|556557376 DSM7|308173570 FZB42|154686024 IT45|451347021 LFB112|568177278 LL3|384164156 TA208|384159409 XH7|384168456 Y2|387898187 AS43|429505160 CAB946|375362252 NAUB3|549698104 UCMB5033|530569347 UCMB5036|452855554 UCMB5113|530614312 YAB9601|384265191 SQR9|V529_15480 NJN6|AW02_016340 bs168|16078671 bs6051|470161788 bsBAB|472330141 bsBSP1|430758969 bsBSn5|321315374 bsQ928|40277585…
GP100885: CC178|556557377 DSM7|308173571 FZB42|154686025 IT45|451347020 LFB112|568177279 LL3|384164157 TA208|384159408 XH7|384168455 Y2|387898188 AS43|429505161 CAB946|375362253 NAUB3|549698103 UCMB5033|530569348 UCMB5036|452855555 UCMB5113|530614313 YAB9601|384265192 SQR9|V529_15490 NJN6|AW02_016350 bs168|16078672 bs6051|470161789 bsBAB|472330142 bsBSP1|430758968 bsBSn5|321315375 bsQ928|40277585…
GP100886: CC178|556557378 DSM7|308173572 FZB42|154686026 IT45|451347019 LFB112|568177280 LL3|384164158 TA208|384159407 XH7|384168454 Y2|387898189 AS43|429505162 CAB946|375362254 NAUB3|549698102 UCMB5033|530569349 UCMB5036|452855556 UCMB5113|530614314 YAB9601|384265193 SQR9|V529_15500 NJN6|AW02_016360 bs168|16078673 bs6051|470161790 bsBAB|472330143 bsBSP1|430758967 bsBSn5|321315376 bsQ928|40277585…
GP100887: CC178|556557379 DSM7|308173573 FZB42|154686027 IT45|451347018 LFB112|568177281 LL3|384164159 TA208|384159406 XH7|384168453 Y2|387898191 AS43|429505163 CAB946|375362255 NAUB3|549698101 UCMB5033|530569350 UCMB5036|452855557 UCMB5113|530614315 YAB9601|384265194 SQR9|V529_15510 NJN6|AW02_016370 bs168|16078674 bs6051|470161791 bsBAB|472330144 bsBSP1|430758966 bsBSn5|321315377 bsQ928|40277585…
GP100888: CC178|556557381 DSM7|308173574 FZB42|154686028 IT45|451347016 LFB112|568177282 LL3|384164160 TA208|384159405 XH7|384168452 Y2|387898193 AS43|429505165 CAB946|375362256 NAUB3|549698100 UCMB5033|530569351 UCMB5036|452855558 UCMB5113|530614316 YAB9601|384265195 SQR9|V529_15520 NJN6|AW02_016380 bs168|16078675 bs6051|470161792 bsBAB|472330145 bsBSP1|430758965 bsBSn5|321315378 bsQ928|40277585…
GP100889: CC178|556557383 DSM7|308173576 FZB42|154686030 IT45|451347014 LFB112|568177284 LL3|384164162 TA208|384159403 XH7|384168450 Y2|387898195 AS43|429505167 CAB946|375362258 NAUB3|549698098 UCMB5033|530569353 UCMB5036|452855560 UCMB5113|530614318 YAB9601|384265197 SQR9|V529_15540 NJN6|AW02_016400 bs168|16078677 bs6051|470161794 bsBAB|472330147 bsBSP1|430758963 bsBSn5|321315380 bsQ928|40277585…
GP100890: CC178|556557384 DSM7|308173577 FZB42|154686031 IT45|451347013 LFB112|568177285 LL3|384164163 TA208|384159402 XH7|384168449 Y2|387898196 AS43|429505168 CAB946|375362259 NAUB3|549698097 UCMB5033|530569354 UCMB5036|452855561 UCMB5113|530614319 YAB9601|384265198 SQR9|V529_15550 NJN6|AW02_016410 bs168|16078678 bs6051|470161795 bsBAB|472330148 bsBSP1|430758962 bsBSn5|321315381 bsQ928|40277586…
GP100891: CC178|556557386 DSM7|308173579 FZB42|154686033 IT45|451347011 LFB112|568177287 LL3|384164165 TA208|384159400 XH7|384168447 Y2|387898198 AS43|429505170 CAB946|375362261 NAUB3|549698095 UCMB5033|530569356 UCMB5036|452855563 UCMB5113|530614321 YAB9601|384265200 SQR9|V529_15570 NJN6|AW02_016430 bs168|16078680 bs6051|470161797 bsBAB|472330150 bsBSP1|430758960 bsBSn5|321315383 bsQ928|40277586…
GP100892: CC178|556557388 DSM7|308173581 FZB42|154686035 IT45|451347009 LFB112|568177289 LL3|384164167 TA208|384159399 XH7|384168445 Y2|387898200 AS43|429505172 CAB946|375362263 NAUB3|549698093 UCMB5033|530569358 UCMB5036|452855565 UCMB5113|530614323 YAB9601|384265202 SQR9|V529_15590 NJN6|AW02_016450 bs168|16078682 bs6051|470161799 bsBAB|472330152 bsBSP1|430758958 bsBSn5|321315385 bsQ928|40277586…
GP100893: CC178|556557389 DSM7|308173582 FZB42|154686036 IT45|451347008 LFB112|568177290 LL3|384164168 TA208|384159398 XH7|384168444 Y2|387898201 AS43|429505173 CAB946|375362264 NAUB3|549698092 UCMB5033|530569359 UCMB5036|452855566 UCMB5113|530614324 YAB9601|384265203 SQR9|V529_15600 NJN6|AW02_016460 bs168|16078683 bs6051|470161800 bsBAB|472330153 bsBSP1|430758957 bsBSn5|321315386 bsQ928|40277586…
GP100894: CC178|556557390 DSM7|308173583 FZB42|154686037 IT45|451347007 LFB112|568177291 LL3|384164169 TA208|384159397 XH7|384168443 Y2|387898202 AS43|429505174 CAB946|375362265 NAUB3|549698091 UCMB5033|530569360 UCMB5036|452855567 UCMB5113|530614325 YAB9601|384265204 SQR9|V529_15610 NJN6|AW02_016470 bs168|16078684 bs6051|470161801 bsBAB|472330154 bsBSP1|430758956 bsBSn5|321315387 bsQ928|40277586…
GP100895: CC178|556557391 DSM7|308173584 FZB42|154686038 IT45|451347006 LFB112|568177292 LL3|384164170 TA208|384159396 XH7|384168442 Y2|387898203 AS43|429505175 CAB946|375362266 NAUB3|549698090 UCMB5033|530569361 UCMB5036|452855568 UCMB5113|530614326 YAB9601|384265205 SQR9|V529_15620 NJN6|AW02_016480 bs168|16078685 bs6051|470161802 bsBAB|472330155 bsBSP1|430758955 bsBSn5|321315388 bsQ928|40277586…
GP100896: CC178|556557392 DSM7|308173585 FZB42|154686039 IT45|451347005 LFB112|568177293 LL3|384164171 TA208|384159395 XH7|384168441 Y2|387898204 AS43|429505176 CAB946|375362267 NAUB3|549698089 UCMB5033|530569362 UCMB5036|452855569 UCMB5113|530614327 YAB9601|384265206 SQR9|V529_15630 NJN6|AW02_016490 bs168|255767365 bs6051|470161803 bsBAB|472330156 bsBSP1|430758954 bsBSn5|321315389 bsQ928|4027758…
GP100897: CC178|556557393 DSM7|308173586 FZB42|154686040 IT45|451347004 LFB112|568177294 LL3|384164172 TA208|384159394 XH7|384168440 Y2|387898205 AS43|429505177 CAB946|375362268 NAUB3|549698088 UCMB5033|530569363 UCMB5036|452855570 UCMB5113|530614328 YAB9601|384265207 SQR9|V529_15640 NJN6|AW02_016500 bs168|255767366 bs6051|470161804 bsBAB|472330157 bsBSP1|430758953 bsBSn5|321315390 bsQ928|4027758…
GP100898: CC178|556557394 DSM7|308173587 FZB42|154686041 IT45|451347003 LFB112|568177295 LL3|384164173 TA208|384159393 XH7|384168439 Y2|387898206 AS43|429505178 CAB946|375362269 NAUB3|549698087 UCMB5033|530569364 UCMB5036|452855571 UCMB5113|530614329 YAB9601|384265208 SQR9|V529_15650 NJN6|AW02_016510 bs168|16078688 bs6051|470161805 bsBAB|472330158 bsBSP1|430758952 bsBSn5|321315391 bsQ928|40277587…
GP100899: CC178|556557395 DSM7|308173588 FZB42|154686042 IT45|451347002 LFB112|568177296 LL3|384164174 TA208|384159392 XH7|384168438 Y2|387898207 AS43|429505179 CAB946|375362270 NAUB3|549698086 UCMB5033|530569365 UCMB5036|452855572 UCMB5113|530614330 YAB9601|384265209 SQR9|V529_15660 NJN6|AW02_016520 bs168|255767367 bs6051|470161806 bsBAB|472330159 bsBSP1|430758951 bsBSn5|321315392 bsQ928|4027758…
GP100900: CC178|556557396 DSM7|308173589 FZB42|154686043 IT45|451347001 LFB112|568177297 LL3|384164175 TA208|384159391 XH7|384168437 Y2|387898208 AS43|429505180 CAB946|375362271 NAUB3|549698085 UCMB5033|530569366 UCMB5036|452855573 UCMB5113|530614331 YAB9601|384265210 SQR9|V529_15670 NJN6|AW02_016530 bs168|255767368 bs6051|470161807 bsBAB|472330160 bsBSP1|430758950 bsBSn5|321315393 bsQ928|4027758…
GP100901: CC178|556557397 DSM7|308173590 FZB42|154686044 IT45|451347000 LFB112|568177298 LL3|384164176 TA208|384159390 XH7|384168436 Y2|387898209 AS43|429505181 CAB946|375362272 NAUB3|549698084 UCMB5033|530569367 UCMB5036|452855574 UCMB5113|530614332 YAB9601|384265211 SQR9|V529_15680 NJN6|AW02_016540 bs168|16078691 bs6051|470161808 bsBAB|472330161 bsBSP1|430758949 bsBSn5|321315394 bsQ928|40277587…
GP100902: CC178|556557398 DSM7|308173591 FZB42|154686045 IT45|451346999 LFB112|568177299 LL3|384164177 TA208|384159389 XH7|384168435 Y2|387898210 AS43|429505182 CAB946|375362273 NAUB3|549698083 UCMB5033|530569369 UCMB5036|452855575 UCMB5113|530614333 YAB9601|384265212 SQR9|V529_15690 NJN6|AW02_016550 bs168|255767369 bs6051|470161809 bsBAB|472330162 bsBSP1|430758948 bsBSn5|321315395 bsQ928|4027758…
GP100903: CC178|556557400 DSM7|308173593 FZB42|154686047 IT45|451346997 LFB112|568177301 LL3|384164179 TA208|384159387 XH7|384168433 Y2|387898212 AS43|429505184 CAB946|375362275 NAUB3|549698081 UCMB5033|530569371 UCMB5036|452855577 UCMB5113|530614335 YAB9601|384265214 SQR9|V529_15710 NJN6|AW02_016560 bs168|16078693 bs6051|470161811 bsBAB|472330164 bsBSP1|430758947 bsBSn5|321315397 bsQ928|40277587…
GP100904: CC178|556557402 DSM7|308173595 FZB42|154686049 IT45|451346995 LFB112|568177303 LL3|384164181 TA208|384159385 XH7|384168431 Y2|387898214 AS43|429505186 CAB946|375362277 NAUB3|549698079 UCMB5033|530569373 UCMB5036|452855579 UCMB5113|530614337 YAB9601|384265216 SQR9|V529_15730 NJN6|AW02_016580 bs168|16078695 bs6051|470161813 bsBAB|472330166 bsBSP1|430758945 bsBSn5|321315399 bsQ928|40277587…
GP100905: CC178|556557403 DSM7|308173596 FZB42|154686050 IT45|451346994 LFB112|568177304 LL3|384164182 TA208|384159384 XH7|384168430 Y2|387898215 AS43|429505187 CAB946|375362278 NAUB3|549698078 UCMB5033|530569374 UCMB5036|452855580 UCMB5113|530614338 YAB9601|384265217 SQR9|V529_15740 NJN6|AW02_016590 bs168|16078696 bs6051|470161814 bsBAB|472330167 bsBSP1|430758944 bsBSn5|321315400 bsQ928|40277587…
GP100906: CC178|556557404 DSM7|308173597 FZB42|154686051 IT45|451346993 LFB112|568177305 LL3|384164183 TA208|384159383 XH7|384168429 Y2|387898216 AS43|429505188 CAB946|375362279 NAUB3|549698077 UCMB5033|530569375 UCMB5036|452855581 UCMB5113|530614339 YAB9601|384265218 SQR9|V529_15750 NJN6|AW02_016600 bs168|16078697 bs6051|470161815 bsBAB|472330168 bsBSP1|430758943 bsBSn5|321315401 bsQ928|40277588…
GP100907: CC178|556557405 DSM7|308173598 FZB42|154686052 IT45|451346992 LFB112|568177306 LL3|384164184 TA208|384159382 XH7|384168428 Y2|387898217 AS43|429505189 CAB946|375362280 NAUB3|549698076 UCMB5033|530569376 UCMB5036|452855582 UCMB5113|530614340 YAB9601|384265219 SQR9|V529_15760 NJN6|AW02_016610 bs168|16078698 bs6051|470161816 bsBAB|472330169 bsBSP1|430758942 bsBSn5|321315402 bsQ928|40277588…
GP100908: CC178|556557406 DSM7|308173599 FZB42|154686053 IT45|451346991 LFB112|568177307 LL3|384164185 TA208|384159381 XH7|384168427 Y2|387898218 AS43|429505190 CAB946|375362281 NAUB3|549698075 UCMB5033|530569377 UCMB5036|452855583 UCMB5113|530614341 YAB9601|384265220 SQR9|V529_15770 NJN6|AW02_016620 bs168|16078699 bs6051|470161817 bsBAB|472330170 bsBSP1|430758941 bsBSn5|321315403 bsQ928|40277588…
GP100909: CC178|556557407 DSM7|308173600 FZB42|154686054 IT45|451346990 LFB112|568177308 LL3|384164186 TA208|384159380 XH7|384168426 Y2|387898219 AS43|429505191 CAB946|375362282 NAUB3|549698074 UCMB5033|530569378 UCMB5036|452855584 UCMB5113|530614342 YAB9601|384265221 SQR9|V529_15780 NJN6|AW02_016630 bs168|255767371 bs6051|470161818 bsBAB|472330171 bsBSP1|430758940 bsBSn5|321315404 bsQ928|4027758…
GP100910: CC178|556557409 DSM7|308173602 FZB42|154686056 IT45|451346988 LFB112|568177310 LL3|384164188 TA208|384159378 XH7|384168424 Y2|387898221 AS43|429505193 CAB946|375362284 NAUB3|549698072 UCMB5033|530569380 UCMB5036|452855586 UCMB5113|530614344 YAB9601|384265223 SQR9|V529_15800 NJN6|AW02_016650 bs168|255767372 bs6051|470161820 bsBAB|472330173 bsBSP1|430758938 bsBSn5|321315406 bsQ928|4027758…
GP100911: CC178|556557410 DSM7|308173603 FZB42|154686057 IT45|451346987 LFB112|568177311 LL3|384164189 TA208|384159377 XH7|384168423 Y2|387898222 AS43|429505194 CAB946|375362285 NAUB3|549698071 UCMB5033|530569381 UCMB5036|452855587 UCMB5113|530614345 YAB9601|384265224 SQR9|V529_15810 NJN6|AW02_016660 bs168|16078703 bs6051|470161821 bsBAB|472330174 bsBSP1|430758937 bsBSn5|321315407 bsQ928|40277588…
GP100912: CC178|556557411 DSM7|308173604 FZB42|154686058 IT45|451346986 LFB112|568177312 LL3|384164190 TA208|384159376 XH7|384168422 Y2|387898223 AS43|429505195 CAB946|375362286 NAUB3|549698070 UCMB5033|530569382 UCMB5036|452855588 UCMB5113|530614346 YAB9601|384265225 SQR9|V529_15820 NJN6|AW02_016670 bs168|16078704 bs6051|470161822 bsBAB|472330175 bsBSP1|430758936 bsBSn5|321315408 bsQ928|40277588…
GP100913: CC178|556557412 DSM7|308173605 FZB42|154686059 IT45|451346985 LFB112|568177313 LL3|384164191 TA208|384159375 XH7|384168421 Y2|387898224 AS43|429505196 CAB946|375362287 NAUB3|549698069 UCMB5033|530569383 UCMB5036|452855589 UCMB5113|530614347 YAB9601|384265226 SQR9|V529_15830 NJN6|AW02_016680 bs168|255767373 bs6051|470161823 bsBAB|472330176 bsBSP1|430758935 bsBSn5|321315409 bsQ928|4027758…
GP100914: CC178|556557413 DSM7|308173606 FZB42|154686060 IT45|451346984 LFB112|568177314 LL3|384164192 TA208|384159374 XH7|384168420 Y2|387898225 AS43|429505197 CAB946|375362288 NAUB3|549698068 UCMB5033|530569384 UCMB5036|452855590 UCMB5113|530614348 YAB9601|384265227 SQR9|V529_15840 NJN6|AW02_016690 bs168|255767374 bs6051|470161824 bsBAB|472330177 bsBSP1|430758934 bsBSn5|321315410 bsQ928|4027758…
GP100915: CC178|556557414 DSM7|308173607 FZB42|154686061 IT45|451346983 LFB112|568177315 LL3|384164193 TA208|384159373 XH7|384168419 Y2|387898226 AS43|429505198 CAB946|375362289 NAUB3|549698067 UCMB5033|530569385 UCMB5036|452855591 UCMB5113|530614349 YAB9601|384265228 SQR9|V529_15850 NJN6|AW02_016700 bs168|16078707 bs6051|470161825 bsBAB|472330178 bsBSP1|430758932 bsBSn5|321315411 bsQ928|40277589…
GP100916: CC178|556557415 DSM7|308173608 FZB42|154686062 IT45|451346982 LFB112|568177316 LL3|384164194 TA208|384159372 XH7|384168418 Y2|387898227 AS43|429505199 CAB946|375362290 NAUB3|549698066 UCMB5033|530569386 UCMB5036|452855592 UCMB5113|530614350 YAB9601|384265229 SQR9|V529_15860 NJN6|AW02_016710 bs168|16078708 bs6051|470161826 bsBAB|472330179 bsBSP1|430758931 bsBSn5|321315412 bsQ928|40277589…
GP100917: CC178|556557416 DSM7|308173609 FZB42|154686063 IT45|451346981 LFB112|568177317 LL3|384164195 TA208|384159371 XH7|384168417 Y2|387898228 AS43|429505200 CAB946|375362291 NAUB3|549698065 UCMB5033|530569387 UCMB5036|452855593 UCMB5113|530614351 YAB9601|384265230 SQR9|V529_15870 NJN6|AW02_016720 bs168|16078709 bs6051|470161827 bsBAB|472330180 bsBSP1|430758930 bsBSn5|321315413 bsQ928|40277589…
GP100918: CC178|556557417 DSM7|308173610 FZB42|154686064 IT45|451346980 LFB112|568177318 LL3|384164196 TA208|384159370 XH7|384168416 Y2|387898229 AS43|429505201 CAB946|375362292 NAUB3|549698064 UCMB5033|530569388 UCMB5036|452855594 UCMB5113|530614352 YAB9601|384265231 SQR9|V529_15880 NJN6|AW02_016730 bs168|16078710 bs6051|470161828 bsBAB|472330181 bsBSP1|430758929 bsBSn5|321315414 bsQ928|40277589…
GP100919: CC178|556557418 DSM7|308173611 FZB42|154686065 IT45|451346979 LFB112|568177319 LL3|384164197 TA208|384159369 XH7|384168415 Y2|387898230 AS43|429505202 CAB946|375362293 NAUB3|549698063 UCMB5033|530569389 UCMB5036|452855595 UCMB5113|530614353 YAB9601|384265232 SQR9|V529_15890 NJN6|AW02_016740 bs168|16078711 bs6051|470161829 bsBAB|472330182 bsBSP1|430758928 bsBSn5|321315415 bsQ928|40277589…
GP100920: CC178|556557420 DSM7|308173613 FZB42|154686067 IT45|451346977 LFB112|568177321 LL3|384164199 TA208|384159367 XH7|384168413 Y2|387898232 AS43|429505204 CAB946|375362295 NAUB3|549698061 UCMB5033|530569391 UCMB5036|452855597 UCMB5113|530614355 YAB9601|384265234 SQR9|V529_15910 NJN6|AW02_016760 bs168|16078713 bs6051|470161831 bsBAB|472330184 bsBSP1|430758926 bsBSn5|321315417 bsQ928|40277589…
GP100921: CC178|556557421 DSM7|308173614 FZB42|154686068 IT45|451346976 LFB112|568177322 LL3|384164200 TA208|384159366 XH7|384168412 Y2|387898233 AS43|429505205 CAB946|375362296 NAUB3|549698060 UCMB5033|530569392 UCMB5036|452855598 UCMB5113|530614356 YAB9601|384265235 SQR9|V529_15920 NJN6|AW02_016770 bs168|50812227 bs6051|470161832 bsBAB|472330185 bsBSP1|430758925 bsBSn5|321315418 bsQ928|40277589…
GP100922: CC178|556557422 DSM7|308173615 FZB42|154686069 IT45|451346975 LFB112|568177323 LL3|384164201 TA208|384159365 XH7|384168411 Y2|387898234 AS43|429505206 CAB946|375362297 NAUB3|549698059 UCMB5033|530569393 UCMB5036|452855599 UCMB5113|530614357 YAB9601|384265236 SQR9|V529_15930 NJN6|AW02_016780 bs168|16078715 bs6051|470161833 bsBAB|472330186 bsBSP1|430758924 bsBSn5|321315419 bsQ928|40277589…
GP100923: CC178|556557423 DSM7|308173616 FZB42|154686070 IT45|451346974 LFB112|568177324 LL3|384164202 TA208|384159364 XH7|384168410 Y2|387898235 AS43|429505207 CAB946|375362298 NAUB3|549698058 UCMB5033|530569394 UCMB5036|452855600 UCMB5113|530614358 YAB9601|384265237 SQR9|V529_15940 NJN6|AW02_016790 bs168|16078716 bs6051|470161834 bsBAB|472330187 bsBSP1|430758923 bsBSn5|321315420 bsQ928|40277589…
GP100924: CC178|556557424 DSM7|308173617 FZB42|154686071 IT45|451346973 LFB112|568177325 LL3|384164203 TA208|384159363 XH7|384168409 Y2|387898236 AS43|429505208 CAB946|375362299 NAUB3|549698057 UCMB5033|530569395 UCMB5036|452855601 UCMB5113|530614359 YAB9601|384265238 SQR9|V529_15950 NJN6|AW02_016800 bs168|16078717 bs6051|470161835 bsBAB|472330188 bsBSP1|430758922 bsBSn5|321315421 bsQ928|40277590…
GP100925: CC178|556557425 DSM7|308173618 FZB42|154686072 IT45|451346972 LFB112|568177326 LL3|384164204 TA208|384159362 XH7|384168408 Y2|387898237 AS43|429505209 CAB946|375362300 NAUB3|549698056 UCMB5033|530569396 UCMB5036|452855602 UCMB5113|530614360 YAB9601|384265239 SQR9|V529_15960 NJN6|AW02_016810 bs168|255767375 bs6051|470161836 bsBAB|472330189 bsBSP1|430758921 bsBSn5|321315422 bsQ928|4027759…
GP100926: CC178|556557426 DSM7|308173619 FZB42|154686073 IT45|451346971 LFB112|568177327 LL3|384164205 TA208|384159361 XH7|384168407 Y2|387898238 AS43|429505210 CAB946|375362301 NAUB3|549698055 UCMB5033|530569397 UCMB5036|452855603 UCMB5113|530614361 YAB9601|384265240 SQR9|V529_15970 NJN6|AW02_016820 bs168|16078719 bs6051|470161837 bsBAB|472330190 bsBSP1|430758920 bsBSn5|321315423 bsQ928|40277590…
GP100927: CC178|556557427 DSM7|308173620 FZB42|154686074 IT45|451346970 LFB112|568177328 LL3|384164206 TA208|384159360 XH7|384168406 Y2|387898239 AS43|429505211 CAB946|375362302 NAUB3|549698054 UCMB5033|530569398 UCMB5036|452855604 UCMB5113|530614362 YAB9601|384265241 SQR9|V529_15980 NJN6|AW02_016830 bs168|16078720 bs6051|470161838 bsBAB|472330191 bsBSP1|430758919 bsBSn5|321315424 bsQ928|40277590…
GP100928: CC178|556557428 DSM7|308173621 FZB42|154686075 IT45|451346969 LFB112|568177329 LL3|384164207 TA208|384159359 XH7|384168405 Y2|387898240 AS43|429505212 CAB946|375362303 NAUB3|549698053 UCMB5033|530569399 UCMB5036|452855605 UCMB5113|530614363 YAB9601|384265242 SQR9|V529_15990 NJN6|AW02_016840 bs168|16078721 bs6051|470161839 bsBAB|472330192 bsBSP1|430758918 bsBSn5|321315425 bsQ928|40277590…
GP100929: CC178|556557429 DSM7|308173622 FZB42|154686076 IT45|451346968 LFB112|568177330 LL3|384164208 TA208|384159358 XH7|384168404 Y2|387898241 AS43|429505213 CAB946|375362304 NAUB3|549698052 UCMB5033|530569400 UCMB5036|452855606 UCMB5113|530614364 YAB9601|384265243 SQR9|V529_16000 NJN6|AW02_016850 bs168|16078722 bs6051|470161840 bsBAB|472330193 bsBSP1|430758917 bsBSn5|321315426 bsQ928|40277590…
GP100930: CC178|556557430 DSM7|308173623 FZB42|154686077 IT45|451346967 LFB112|568177331 LL3|384164209 TA208|384159357 XH7|384168403 Y2|387898242 AS43|429505214 CAB946|375362305 NAUB3|549698051 UCMB5033|530569401 UCMB5036|452855607 UCMB5113|530614365 YAB9601|384265244 SQR9|V529_16010 NJN6|AW02_016860 bs168|16078723 bs6051|470161841 bsBAB|472330194 bsBSP1|430758916 bsBSn5|321315427 bsQ928|40277590…
GP100931: CC178|556557431 DSM7|308173624 FZB42|154686078 IT45|451346966 LFB112|568177332 LL3|384164210 TA208|384159356 XH7|384168402 Y2|387898243 AS43|429505215 CAB946|375362306 NAUB3|549698050 UCMB5033|530569402 UCMB5036|452855608 UCMB5113|530614366 YAB9601|384265245 SQR9|V529_16020 NJN6|AW02_016870 bs168|16078724 bs6051|470161842 bsBAB|472330195 bsBSP1|430758915 bsBSn5|321315428 bsQ928|40277590…
GP100932: CC178|556557432 DSM7|308173625 FZB42|154686079 IT45|451346965 LFB112|568177333 LL3|384164211 TA208|384159355 XH7|384168401 Y2|387898244 AS43|429505216 CAB946|375362307 NAUB3|549698049 UCMB5033|530569403 UCMB5036|452855609 UCMB5113|530614367 YAB9601|384265246 SQR9|V529_16030 NJN6|AW02_016880 bs168|16078725 bs6051|470161843 bsBAB|472330196 bsBSP1|430758914 bsBSn5|321315429 bsQ928|40277590…
GP100933: CC178|556557433 DSM7|308173626 FZB42|154686080 IT45|451346964 LFB112|568177334 LL3|384164212 TA208|384159354 XH7|384168400 Y2|387898245 AS43|429505217 CAB946|375362308 NAUB3|549698048 UCMB5033|530569404 UCMB5036|452855610 UCMB5113|530614368 YAB9601|384265247 SQR9|V529_16040 NJN6|AW02_016890 bs168|16078726 bs6051|470161844 bsBAB|472330197 bsBSP1|430758913 bsBSn5|321315430 bsQ928|40277590…
GP100934: CC178|556557434 DSM7|308173627 FZB42|154686081 IT45|451346963 LFB112|568177335 LL3|384164213 TA208|384159353 XH7|384168399 Y2|387898246 AS43|429505218 CAB946|375362309 NAUB3|549698047 UCMB5033|530569405 UCMB5036|452855611 UCMB5113|530614369 YAB9601|384265248 SQR9|V529_16050 NJN6|AW02_016900 bs168|16078727 bs6051|470161845 bsBAB|472330198 bsBSP1|430758912 bsBSn5|321315431 bsQ928|40277591…
GP100935: CC178|556557435 DSM7|308173628 FZB42|154686082 IT45|451346962 LFB112|568177336 LL3|384164214 TA208|384159352 XH7|384168398 Y2|387898247 AS43|429505219 CAB946|375362310 NAUB3|549698046 UCMB5033|530569406 UCMB5036|452855612 UCMB5113|530614370 YAB9601|384265249 SQR9|V529_16060 NJN6|AW02_016910 bs168|16078728 bs6051|470161846 bsBAB|472330199 bsBSP1|430758911 bsBSn5|321315432 bsQ928|40277591…
GP100936: CC178|556557436 DSM7|308173629 FZB42|154686083 IT45|451346961 LFB112|568177337 LL3|384164215 TA208|384159351 XH7|384168397 Y2|387898248 AS43|429505220 CAB946|375362311 NAUB3|549698045 UCMB5033|530569407 UCMB5036|452855613 UCMB5113|530614371 YAB9601|384265250 SQR9|V529_16070 NJN6|AW02_016920 bs168|16078729 bs6051|470161847 bsBAB|472330200 bsBSP1|430758910 bsBSn5|321315433 bsQ928|40277591…
GP100937: CC178|556557437 DSM7|308173630 FZB42|154686084 IT45|451346960 LFB112|568177338 LL3|384164216 TA208|384159350 XH7|384168396 Y2|387898249 AS43|429505221 CAB946|375362312 NAUB3|549698044 UCMB5033|530569408 UCMB5036|452855614 UCMB5113|530614372 YAB9601|384265251 SQR9|V529_16080 NJN6|AW02_016930 bs168|16078730 bs6051|470161848 bsBAB|472330201 bsBSP1|430758909 bsBSn5|321315434 bsQ928|40277591…
GP100938: CC178|556557438 DSM7|308173632 FZB42|154686086 IT45|451346958 LFB112|568177340 LL3|384164217 TA208|384159348 XH7|384168395 Y2|387898250 AS43|429505223 CAB946|375362314 NAUB3|549698042 UCMB5033|530569410 UCMB5036|452855616 UCMB5113|530614374 YAB9601|384265253 SQR9|V529_16100 NJN6|AW02_016950 bs168|16078732 bs6051|470161850 bsBAB|472330203 bsBSP1|430758907 bsBSn5|321315436 bsQ928|40277591…
GP100939: CC178|556557439 DSM7|308173633 FZB42|154686087 IT45|451346957 LFB112|568177341 LL3|384164218 TA208|384159347 XH7|384168394 Y2|387898251 AS43|429505224 CAB946|375362315 NAUB3|549698041 UCMB5033|530569411 UCMB5036|452855617 UCMB5113|530614375 YAB9601|384265254 SQR9|V529_16110 NJN6|AW02_016960 bs168|16078733 bs6051|470161851 bsBAB|472330204 bsBSP1|430758906 bsBSn5|321315437 bsQ928|40277591…
GP100940: CC178|556557440 DSM7|308173634 FZB42|154686088 IT45|451346956 LFB112|568177342 LL3|384164219 TA208|384159346 XH7|384168393 Y2|387898252 AS43|429505225 CAB946|375362316 NAUB3|549698040 UCMB5033|530569412 UCMB5036|452855618 UCMB5113|530614376 YAB9601|384265255 SQR9|V529_16120 NJN6|AW02_016970 bs168|255767376 bs6051|470161852 bsBAB|472330205 bsBSP1|430758905 bsBSn5|321315438 bsQ928|4027759…
GP100941: CC178|556557441 DSM7|308173635 FZB42|154686089 IT45|451346955 LFB112|568177343 LL3|384164220 TA208|384159345 XH7|384168392 Y2|387898253 AS43|429505226 CAB946|375362317 NAUB3|549698039 UCMB5033|530569413 UCMB5036|452855619 UCMB5113|530614377 YAB9601|384265256 SQR9|V529_16130 NJN6|AW02_016980 bs168|16078735 bs6051|470161853 bsBAB|472330206 bsBSP1|430758904 bsBSn5|321315439 bsQ928|40277591…
GP100942: CC178|556557442 DSM7|308173636 FZB42|154686090 IT45|451346954 LFB112|568177344 LL3|384164221 TA208|384159344 XH7|384168391 Y2|387898254 AS43|429505227 CAB946|375362318 NAUB3|549698038 UCMB5033|530569414 UCMB5036|452855620 UCMB5113|530614378 YAB9601|384265257 SQR9|V529_16140 NJN6|AW02_016990 bs168|16078736 bs6051|470161854 bsBAB|472330207 bsBSP1|430758903 bsBSn5|321315440 bsQ928|40277591…
GP100943: CC178|556557443 DSM7|308173637 FZB42|154686091 IT45|451346953 LFB112|568177345 LL3|384164222 TA208|384159343 XH7|384168390 Y2|387898255 AS43|429505228 CAB946|375362319 NAUB3|549698037 UCMB5033|530569415 UCMB5036|452855621 UCMB5113|530614379 YAB9601|384265258 SQR9|V529_16150 NJN6|AW02_017000 bs168|16078737 bs6051|470161855 bsBAB|472330208 bsBSP1|430758902 bsBSn5|321315441 bsQ928|40277592…
GP100944: CC178|556557444 DSM7|308173638 FZB42|154686092 IT45|451346952 LFB112|568177346 LL3|384164223 TA208|384159342 XH7|384168389 Y2|387898256 AS43|429505229 CAB946|375362320 NAUB3|549698036 UCMB5033|530569416 UCMB5036|452855622 UCMB5113|530614380 YAB9601|384265259 SQR9|V529_16160 NJN6|AW02_017010 bs168|16078738 bs6051|470161856 bsBAB|472330209 bsBSP1|430758901 bsBSn5|321315442 bsQ928|40277592…
GP100945: CC178|556557445 DSM7|308173639 FZB42|154686093 IT45|451346951 LFB112|568177347 LL3|384164224 TA208|384159341 XH7|384168388 Y2|387898257 AS43|429505230 CAB946|375362321 NAUB3|549698035 UCMB5033|530569417 UCMB5036|452855623 UCMB5113|530614381 YAB9601|384265260 SQR9|V529_16170 NJN6|AW02_017020 bs168|255767377 bs6051|470161857 bsBAB|472330210 bsBSP1|430758900 bsBSn5|321315443 bsQ928|4027759…
GP100946: CC178|556557446 DSM7|308173640 FZB42|154686094 IT45|451346950 LFB112|568177348 LL3|384164225 TA208|384159340 XH7|384168387 Y2|387898258 AS43|429505231 CAB946|375362322 NAUB3|549698034 UCMB5033|530569418 UCMB5036|452855624 UCMB5113|530614382 YAB9601|384265261 SQR9|V529_16180 NJN6|AW02_017030 bs168|16078740 bs6051|470161858 bsBAB|472330211 bsBSP1|430758899 bsBSn5|321315444 bsQ928|40277592…
GP100947: CC178|556557448 DSM7|308173642 FZB42|154686096 IT45|451346948 LFB112|568177350 LL3|384164227 TA208|384159338 XH7|384168385 Y2|387898260 AS43|429505233 CAB946|375362324 NAUB3|549698032 UCMB5033|530569420 UCMB5036|452855626 UCMB5113|530614384 YAB9601|384265263 SQR9|V529_16200 NJN6|AW02_017050 bs168|255767379 bs6051|470161860 bsBAB|472330213 bsBSP1|430758897 bsBSn5|321315446 bsQ928|4027759…
GP100948: CC178|556557451 DSM7|308173645 FZB42|154686099 IT45|451346945 LFB112|568177353 LL3|384164230 TA208|384159335 XH7|384168382 Y2|387898262 AS43|429505236 CAB946|375362327 NAUB3|549698029 UCMB5033|530569423 UCMB5036|452855629 UCMB5113|530614387 YAB9601|384265267 SQR9|V529_16230 NJN6|AW02_017080 bs168|16078744 bs6051|470161863 bsBAB|472330216 bsBSP1|430758895 bsBSn5|321315449 bsQ928|40277592…
GP100949: CC178|556557455 DSM7|308173649 FZB42|154686103 IT45|451346941 LFB112|568177357 LL3|384164234 TA208|384159331 XH7|384168378 Y2|387898266 AS43|429505240 CAB946|375362331 NAUB3|549698025 UCMB5033|530569427 UCMB5036|452855633 UCMB5113|530614391 YAB9601|384265271 SQR9|V529_16270 NJN6|AW02_017120 bs168|255767383 bs6051|470161865 bsBAB|472330218 bsBSP1|430758893 bsBSn5|321315451 bsQ928|4027759…
GP100950: CC178|556557456 DSM7|308173650 FZB42|154686104 IT45|451346940 LFB112|568177358 LL3|384164235 TA208|384159330 XH7|384168377 Y2|387898267 AS43|429505241 CAB946|375362332 NAUB3|549698024 UCMB5033|530569428 UCMB5036|452855634 UCMB5113|530614392 YAB9601|384265272 SQR9|V529_16280 NJN6|AW02_017130 bs168|255767384 bs6051|470161866 bsBAB|472330219 bsBSP1|430758892 bsBSn5|321315452 bsQ928|4027759…
GP100951: CC178|556557457 DSM7|308173651 FZB42|154686105 IT45|451346939 LFB112|568177359 LL3|384164236 TA208|384159329 XH7|384168376 Y2|387898268 AS43|429505242 CAB946|375362333 NAUB3|549698023 UCMB5033|530569429 UCMB5036|452855635 UCMB5113|530614393 YAB9601|384265273 SQR9|V529_16290 NJN6|AW02_017140 bs168|255767385 bs6051|470161867 bsBAB|472330220 bsBSP1|430758891 bsBSn5|321315453 bsQ928|4027759…
GP100952: CC178|556557458 DSM7|308173652 FZB42|154686106 IT45|451346938 LFB112|568177360 LL3|384164237 TA208|384159328 XH7|384168375 Y2|387898269 AS43|429505243 CAB946|375362334 NAUB3|549698022 UCMB5033|530569430 UCMB5036|452855636 UCMB5113|530614394 YAB9601|384265274 SQR9|V529_16300 NJN6|AW02_017150 bs168|16078751 bs6051|470161868 bsBAB|472330221 bsBSP1|430758890 bsBSn5|321315454 bsQ928|40277593…
GP100953: CC178|556557460 DSM7|308173654 FZB42|154686108 IT45|451346936 LFB112|568177362 LL3|384164239 TA208|384159326 XH7|384168373 Y2|387898271 AS43|429505245 CAB946|375362336 NAUB3|549698020 UCMB5033|530569432 UCMB5036|452855638 UCMB5113|530614396 YAB9601|384265276 SQR9|V529_16320 NJN6|AW02_017170 bs168|255767386 bs6051|470161870 bsBAB|472330223 bsBSP1|430758888 bsBSn5|321315456 bsQ928|4027759…
GP100954: CC178|556557461 DSM7|308173655 FZB42|154686109 IT45|451346935 LFB112|568177363 LL3|384164240 TA208|384159325 XH7|384168372 Y2|387898272 AS43|429505246 CAB946|375362337 NAUB3|549698019 UCMB5033|530569433 UCMB5036|452855639 UCMB5113|530614397 YAB9601|384265277 SQR9|V529_16330 NJN6|AW02_017180 bs168|255767387 bs6051|470161871 bsBAB|472330224 bsBSP1|430758887 bsBSn5|321315457 bsQ928|4027759…
GP100955: CC178|556557462 DSM7|308173656 FZB42|154686110 IT45|451346934 LFB112|568177364 LL3|384164241 TA208|384159324 XH7|384168371 Y2|387898273 AS43|429505247 CAB946|375362338 NAUB3|549698018 UCMB5033|530569434 UCMB5036|452855640 UCMB5113|530614398 YAB9601|384265278 SQR9|V529_16340 NJN6|AW02_017190 bs168|255767388 bs6051|470161872 bsBAB|472330225 bsBSP1|430758886 bsBSn5|321315458 bsQ928|4027759…
GP100956: CC178|556557466 DSM7|308173659 FZB42|154686113 IT45|451346931 LFB112|568177367 LL3|384164244 TA208|384159321 XH7|384168368 Y2|387898277 AS43|429505250 CAB946|375362341 NAUB3|549698015 UCMB5033|530569437 UCMB5036|452855643 UCMB5113|530614401 YAB9601|384265281 SQR9|V529_16390 NJN6|AW02_017220 bs168|16078759 bs6051|470161875 bsBAB|472330228 bsBSP1|430758883 bsBSn5|321315462 bsQ928|40277593…
GP100957: CC178|556557467 DSM7|308173660 FZB42|154686114 IT45|451346930 LFB112|568177368 LL3|384164245 TA208|384159320 XH7|384168367 Y2|387898278 AS43|429505251 CAB946|375362342 NAUB3|549698014 UCMB5033|530569438 UCMB5036|452855644 UCMB5113|530614402 YAB9601|384265282 SQR9|V529_16400 NJN6|AW02_017230 bs168|255767390 bs6051|470161876 bsBAB|472330229 bsBSP1|430758882 bsBSn5|321315463 bsQ928|4027759…
GP100958: CC178|556557468 DSM7|308173661 FZB42|154686115 IT45|451346929 LFB112|568177369 LL3|384164246 TA208|384159319 XH7|384168366 Y2|387898279 AS43|429505252 CAB946|375362343 NAUB3|549698013 UCMB5033|530569439 UCMB5036|452855645 UCMB5113|530614403 YAB9601|384265283 SQR9|V529_16410 NJN6|AW02_017240 bs168|16078761 bs6051|470161877 bsBAB|472330230 bsBSP1|430758881 bsBSn5|321315464 bsQ928|40277594…
GP100959: CC178|556557469 DSM7|308173662 FZB42|154686116 IT45|451346928 LFB112|568177370 LL3|384164247 TA208|384159318 XH7|384168365 Y2|387898280 AS43|429505253 CAB946|375362344 NAUB3|549698012 UCMB5033|530569440 UCMB5036|452855646 UCMB5113|530614404 YAB9601|384265284 SQR9|V529_16420 NJN6|AW02_017250 bs168|16078762 bs6051|470161878 bsBAB|472330231 bsBSP1|430758880 bsBSn5|321315465 bsQ928|40277594…
GP100960: CC178|556557470 DSM7|308173663 FZB42|154686117 IT45|451346927 LFB112|568177371 LL3|384164248 TA208|384159317 XH7|384168364 Y2|387898281 AS43|429505254 CAB946|375362346 NAUB3|549698011 UCMB5033|530569441 UCMB5036|452855647 UCMB5113|530614405 YAB9601|384265285 SQR9|V529_16430 NJN6|AW02_017260 bs168|16078763 bs6051|470161879 bsBAB|472330232 bsBSP1|430758879 bsBSn5|321315466 bsQ928|40277594…
GP100961: CC178|556557471 DSM7|308173664 FZB42|154686118 IT45|451346926 LFB112|568177372 LL3|384164249 TA208|384159316 XH7|384168363 Y2|387898282 AS43|429505255 CAB946|375362347 NAUB3|549698010 UCMB5033|530569442 UCMB5036|452855648 UCMB5113|530614406 YAB9601|384265286 SQR9|V529_16440 NJN6|AW02_017270 bs168|16078764 bs6051|470161880 bsBAB|472330233 bsBSP1|430758878 bsBSn5|321315467 bsQ928|40277594…
GP100962: CC178|556557472 DSM7|308173665 FZB42|154686119 IT45|451346925 LFB112|568177373 LL3|384164250 TA208|384159315 XH7|384168362 Y2|387898283 AS43|429505256 CAB946|375362348 NAUB3|549698009 UCMB5033|530569443 UCMB5036|452855649 UCMB5113|530614407 YAB9601|384265287 SQR9|V529_16450 NJN6|AW02_017280 bs168|16078765 bs6051|470161881 bsBAB|472330234 bsBSP1|430758877 bsBSn5|321315468 bsQ928|40277594…
GP100963: CC178|556557473 DSM7|308173666 FZB42|154686120 IT45|451346924 LFB112|568177374 LL3|384164251 TA208|384159314 XH7|384168361 Y2|387898284 AS43|429505257 CAB946|375362349 NAUB3|549698008 UCMB5033|530569444 UCMB5036|452855650 UCMB5113|530614408 YAB9601|384265288 SQR9|V529_16460 NJN6|AW02_017290 bs168|16078766 bs6051|470161882 bsBAB|472330235 bsBSP1|430758876 bsBSn5|321315469 bsQ928|40277594…
GP100964: CC178|556557474 DSM7|308173667 FZB42|154686121 IT45|451346923 LFB112|568177375 LL3|384164252 TA208|384159313 XH7|384168360 Y2|387898285 AS43|429505258 CAB946|375362350 NAUB3|549698007 UCMB5033|530569445 UCMB5036|452855651 UCMB5113|530614409 YAB9601|384265289 SQR9|V529_16470 NJN6|AW02_017300 bs168|255767391 bs6051|470161883 bsBAB|472330236 bsBSP1|430758875 bsBSn5|321315470 bsQ928|4027759…
GP100965: CC178|556557475 DSM7|308173668 FZB42|154686122 IT45|451346922 LFB112|568177376 LL3|384164253 TA208|384159312 XH7|384168359 Y2|387898286 AS43|429505259 CAB946|375362351 NAUB3|549698006 UCMB5033|530569446 UCMB5036|452855652 UCMB5113|530614410 YAB9601|384265290 SQR9|V529_16480 NJN6|AW02_017310 bs168|16078768 bs6051|470161884 bsBAB|472330237 bsBSP1|430758874 bsBSn5|321315471 bsQ928|40277594…
GP100966: CC178|556558656 DSM7|308174765 FZB42|154687220 IT45|451345769 LFB112|568178525 LL3|384165551 TA208|384160609 XH7|384169696 Y2|387899694 AS43|429506377 CAB946|375363494 NAUB3|549698936 UCMB5033|530570691 UCMB5036|452856722 UCMB5113|530615486 YAB9601|384266636 SQR9|V529_30730 NJN6|AW02_029340 bs168|16080160 bs6051|470163320 bsBAB|472331461 bsBSP1|430757710 bsBSn5|321312647 bsQ928|40277726…
GP100967: CC178|556556026 DSM7|308172144 FZB42|154684777 IT45|451348357 LFB112|568176008 LL3|384162666 TA208|384157866 XH7|384166885 Y2|387896775 AS43|429503786 CAB946|375360939 NAUB3|549696193 UCMB5033|530568077 UCMB5036|452854315 UCMB5113|530613051 YAB9601|384263881 SQR9|V529_02710 NJN6|AW02_002590 bs168|16077351 bs6051|470160433 bsBAB|472328780 bsBSP1|430757408 bsBSn5|321313952 bsQ928|40277452…
GP100968: CC178|556557496 DSM7|308173686 FZB42|154686140 IT45|451346903 LFB112|568177397 LL3|384164272 TA208|384159295 XH7|384168340 Y2|387898310 AS43|429505278 CAB946|375362369 NAUB3|549697984 UCMB5033|530569469 UCMB5036|452855673 UCMB5113|530614432 YAB9601|384265314 SQR9|V529_16680 NJN6|AW02_017520 bs168|16078789 bs6051|470161905 bsBAB|472330258 bsBSP1|430758846 bsBSn5|321315494 bsQ928|40277596…
GP100969: CC178|556557499 DSM7|308173687 FZB42|154686141 IT45|451346901 LFB112|568177399 LL3|384164276 TA208|384159291 XH7|384168336 Y2|387898313 AS43|429505280 CAB946|375362371 NAUB3|549697982 UCMB5033|530569470 UCMB5036|452855675 UCMB5113|530614434 YAB9601|384265316 SQR9|V529_16710 NJN6|AW02_017540 bs168|16078790 bs6051|470161906 bsBAB|472330260 bsBSP1|430758844 bsBSn5|321315496 bsQ928|40277596…
GP100970: CC178|556557500 DSM7|308173688 FZB42|154686142 IT45|451346900 LFB112|568177400 LL3|384164277 TA208|384159290 XH7|384168335 Y2|387898314 AS43|429505281 CAB946|375362372 NAUB3|549697981 UCMB5033|530569471 UCMB5036|452855676 UCMB5113|530614435 YAB9601|384265317 SQR9|V529_16720 NJN6|AW02_017550 bs168|16078791 bs6051|470161907 bsBAB|472330261 bsBSP1|430758843 bsBSn5|321315497 bsQ928|40277597…
GP100971: CC178|556557501 DSM7|308173689 FZB42|154686143 IT45|451346899 LFB112|568177401 LL3|384164278 TA208|384159289 XH7|384168334 Y2|387898315 AS43|429505282 CAB946|375362373 NAUB3|549697980 UCMB5033|530569472 UCMB5036|452855677 UCMB5113|530614436 YAB9601|384265318 SQR9|V529_16730 NJN6|AW02_017560 bs168|16078792 bs6051|470161908 bsBAB|472330262 bsBSP1|430758842 bsBSn5|321315498 bsQ928|40277597…
GP100972: CC178|556557502 DSM7|308173690 FZB42|154686144 IT45|451346898 LFB112|568177402 LL3|384164279 TA208|384159288 XH7|384168333 Y2|387898316 AS43|429505283 CAB946|375362374 NAUB3|549697979 UCMB5033|530569473 UCMB5036|452855678 UCMB5113|530614437 YAB9601|384265319 SQR9|V529_16740 NJN6|AW02_017570 bs168|16078793 bs6051|470161909 bsBAB|472330263 bsBSP1|430758841 bsBSn5|321315499 bsQ928|40277597…
GP100973: CC178|556557504 DSM7|308173692 FZB42|154686145 IT45|451346896 LFB112|568177404 LL3|384164281 TA208|384159286 XH7|384168331 Y2|387898318 AS43|429505285 CAB946|375362376 NAUB3|549697977 UCMB5033|530569475 UCMB5036|452855680 UCMB5113|530614439 YAB9601|384265321 SQR9|V529_16760 NJN6|AW02_017590 bs168|255767405 bs6051|470161911 bsBAB|472330265 bsBSP1|430758840 bsBSn5|321315501 bsQ928|4027759…
GP100974: CC178|556557505 DSM7|308173693 FZB42|154686146 IT45|451346895 LFB112|568177405 LL3|384164282 TA208|384159285 XH7|384168330 Y2|387898319 AS43|429505286 CAB946|375362377 NAUB3|549697976 UCMB5033|530569476 UCMB5036|452855681 UCMB5113|530614440 YAB9601|384265322 SQR9|V529_16770 NJN6|AW02_017600 bs168|255767406 bs6051|470161912 bsBAB|472330266 bsBSP1|430758838 bsBSn5|321315502 bsQ928|4027759…
GP100975: CC178|556557506 DSM7|308173694 FZB42|154686147 IT45|451346894 LFB112|568177406 LL3|384164283 TA208|384159284 XH7|384168329 Y2|387898320 AS43|429505287 CAB946|375362378 NAUB3|549697975 UCMB5033|530569477 UCMB5036|452855682 UCMB5113|530614441 YAB9601|384265323 SQR9|V529_16780 NJN6|AW02_017610 bs168|16078797 bs6051|470161913 bsBAB|472330267 bsBSP1|430758837 bsBSn5|321315503 bsQ928|40277597…
GP100976: CC178|556557507 DSM7|308173695 FZB42|154686148 IT45|451346893 LFB112|568177407 LL3|384164284 TA208|384159283 XH7|384168328 Y2|387898321 AS43|429505288 CAB946|375362379 NAUB3|549697974 UCMB5033|530569478 UCMB5036|452855683 UCMB5113|530614442 YAB9601|384265324 SQR9|V529_16790 NJN6|AW02_017620 bs168|16078798 bs6051|470161914 bsBAB|472330268 bsBSP1|430758836 bsBSn5|321315504 bsQ928|40277597…
GP100977: CC178|556557508 DSM7|308173696 FZB42|154686149 IT45|451346892 LFB112|568177408 LL3|384164285 TA208|384159282 XH7|384168327 Y2|387898322 AS43|429505289 CAB946|375362380 NAUB3|549697973 UCMB5033|530569479 UCMB5036|452855684 UCMB5113|530614443 YAB9601|384265325 SQR9|V529_16800 NJN6|AW02_017630 bs168|16078799 bs6051|470161915 bsBAB|472330269 bsBSP1|430758835 bsBSn5|321315505 bsQ928|40277597…
GP100978: CC178|556557509 DSM7|308173697 FZB42|154686150 IT45|451346891 LFB112|568177409 LL3|384164286 TA208|384159281 XH7|384168326 Y2|387898323 AS43|429505290 CAB946|375362381 NAUB3|549697972 UCMB5033|530569480 UCMB5036|452855685 UCMB5113|530614444 YAB9601|384265326 SQR9|V529_16810 NJN6|AW02_017640 bs168|16078800 bs6051|470161916 bsBAB|472330270 bsBSP1|430758834 bsBSn5|321315506 bsQ928|40277597…
GP100979: CC178|556557515 DSM7|308173702 FZB42|154686155 IT45|451346885 LFB112|568177414 LL3|384164291 TA208|384159276 XH7|384168321 Y2|387898329 AS43|429505296 CAB946|375362386 NAUB3|549697966 UCMB5033|530569485 UCMB5036|452855690 UCMB5113|530614449 YAB9601|384265332 SQR9|V529_16860 NJN6|AW02_017690 bs168|255767408 bs6051|470161921 bsBAB|472330275 bsBSP1|430758831 bsBSn5|321315511 bsQ928|4027759…
GP100980: CC178|556557516 DSM7|308173703 FZB42|154686156 IT45|451346884 LFB112|568177415 LL3|384164292 TA208|384159275 XH7|384168320 Y2|387898330 AS43|429505297 CAB946|375362387 NAUB3|549697965 UCMB5033|530569486 UCMB5036|452855691 UCMB5113|530614450 YAB9601|384265333 SQR9|V529_16870 NJN6|AW02_017700 bs168|255767409 bs6051|470161922 bsBAB|472330277 bsBSP1|430758830 bsBSn5|321315513 bsQ928|4027759…
GP100981: CC178|556557517 DSM7|308173704 FZB42|154686157 IT45|451346883 LFB112|568177416 LL3|384164293 TA208|384159274 XH7|384168319 Y2|387898331 AS43|429505298 CAB946|375362388 NAUB3|549697964 UCMB5033|530569487 UCMB5036|452855692 UCMB5113|530614451 YAB9601|384265334 SQR9|V529_16880 NJN6|AW02_017710 bs168|255767410 bs6051|470161923 bsBAB|472330278 bsBSP1|430758829 bsBSn5|321315514 bsQ928|4027759…
GP100982: CC178|556557518 DSM7|308173705 FZB42|154686158 IT45|451346882 LFB112|568177417 LL3|384164294 TA208|384159273 XH7|384168318 Y2|387898332 AS43|429505299 CAB946|375362389 NAUB3|549697963 UCMB5033|530569488 UCMB5036|452855693 UCMB5113|530614452 YAB9601|384265335 SQR9|V529_16890 NJN6|AW02_017720 bs168|16078808 bs6051|470161924 bsBAB|472330279 bsBSP1|430758828 bsBSn5|321315515 bsQ928|40277598…
GP100983: CC178|556557086 DSM7|308173312 FZB42|154685751 IT45|451347296 LFB112|568177005 LL3|384163830 TA208|384159676 XH7|384168737 Y2|387897859 AS43|429504879 CAB946|375361985 NAUB3|549698390 UCMB5033|530569077 UCMB5036|452855283 UCMB5113|530614041 YAB9601|384264884 SQR9|V529_12680 NJN6|AW02_013640 bs168|16078405 bs6051|470161513 bsBAB|472329862 bsBSP1|430756976 bsBSn5|321315093 bsQ928|40277557…
GP100984: CC178|556557087 DSM7|308173313 FZB42|154685752 IT45|451347295 LFB112|568177006 LL3|384163831 TA208|384159675 XH7|384168736 Y2|387897860 AS43|429504880 CAB946|375361986 NAUB3|549698389 UCMB5033|530569078 UCMB5036|452855284 UCMB5113|530614042 YAB9601|384264885 SQR9|V529_12690 NJN6|AW02_013650 bs168|16078406 bs6051|470161514 bsBAB|472329863 bsBSP1|430756977 bsBSn5|321315094 bsQ928|40277557…
GP100985: CC178|556556198 DSM7|308172303 FZB42|154684938 IT45|451348205 LFB112|568176158 LL3|384162832 TA208|384158026 XH7|384167051 Y2|387896942 AS43|429503943 CAB946|375361098 NAUB3|549696357 UCMB5033|530568236 UCMB5036|452854473 UCMB5113|530613211 YAB9601|384264031 SQR9|V529_04310 NJN6|AW02_004070 bs168|16077505 bs6051|470160594 bsBAB|472328944 bsBSP1|430757109 bsBSn5|321314111 bsQ928|40277468…
GP100986: CC178|556559008 DSM7|308175160 FZB42|154687548 IT45|451345424 LFB112|568178854 LL3|384165935 TA208|384161043 XH7|384170129 Y2|387900035 AS43|429506720 CAB946|375363864 NAUB3|549699271 UCMB5033|530571044 UCMB5036|452857050 UCMB5113|530615808 YAB9601|384266951 SQR9|V529_34100 NJN6|AW02_032600 bs168|16080458 bs6051|470163625 bsBAB|472331781 bsBSP1|430758116 bsBSn5|321312957 bsQ928|40277756…
[truncated: 5,660 more rows]
