# Supplementary material for: Comparative Genomic Analysis of Bacillus amyloliquefaciens and Bacillus subtilis Reveals Evolutional Traits for Adaptation to Plant-Associated Habitats
Source: Front Microbiol. 2016 Dec 20;7:2039. doi: 10.3389/fmicb.2016.02039 (PMC5169363; doi:10.3389/fmicb.2016.02039)
Supplement: Data Sheet 2 — The evolutionary history of each gene copy for genes related to rhizosphere adaptation. [file DataSheet2.XLSX]

## Sheet: DATASET S2
DATASET S2 The evolutionary history of each gene copy for genes related to rhizosphere adaptation.
GP102978
8 leaf SQR9_17660:
9 [spc]: IT45-CAB946-LFB112-NJN6
10 [spc]: IT45-CAB946
11 [hgt]: CAB946 --> CC178-FZB42-AS43-UCMB5033-UCMB5113-UCMB5036
12 [spc]: CC178-FZB42-AS43-UCMB5033-UCMB5113-UCMB5036
13 [spc]: CC178-FZB42-AS43-UCMB5033-UCMB5113
14 [hgt]: CC178-FZB42-AS43 --> SQR9
15 [cur]: SQR9
69 leaf HJ5_020650:
70 [spc]: IT45-CAB946-LFB112-NJN6
71 [spc]: IT45-CAB946
72 [hgt]: CAB946 --> CC178-FZB42-AS43-UCMB5033-UCMB5113-UCMB5036
73 [spc]: CC178-FZB42-AS43-UCMB5033-UCMB5113-UCMB5036
74 [spc]: CC178-FZB42-AS43-UCMB5033-UCMB5113
75 [hgt]: CC178-FZB42-AS43 --> Y2-YAB9601-NAUB3
76 [spc]: Y2-YAB9601-NAUB3
77 [hgt]: Y2-YAB9601 --> bsXF1-HJ5-bsBAB-bs168-bs6051-bsQ928-bsPY-bsBSn5-bsRO1-bsnat-bsBSP1-bsspW-bsspT
78 [spc]: bsXF1-HJ5-bsBAB-bs168-bs6051-bsQ928-bsPY-bsBSn5-bsRO1-bsnat-bsBSP1-bsspW-bsspT
79 [dup]: bsXF1-HJ5-bsBAB-bs168-bs6051-bsQ928-bsPY-bsBSn5-bsRO1-bsnat-bsBSP1
80 [spc]: bsXF1-HJ5-bsBAB-bs168-bs6051-bsQ928-bsPY-bsBSn5-bsRO1-bsnat-bsBSP1
81 [spc]: bsXF1-HJ5-bsBAB
82 [spc]: bsXF1-HJ5
83 [cur]: HJ5
333 leaf NJN6_018350:
334 [spc]: IT45-CAB946-LFB112-NJN6
335 [spc]: LFB112-NJN6
336 [cur]: NJN6
GP103022
241 leaf SQR9_17690:
242 [spc]: CC178-FZB42-AS43-UCMB5033-UCMB5113-UCMB5036
243 [spc]: CC178-FZB42-AS43-UCMB5033-UCMB5113
244 [spc]: CC178-FZB42-AS43
245 [hgt]: AS43 --> SQR9
246 [cur]: SQR9
257 leaf NJN6_018380:
258 [spc]: CC178-FZB42-AS43-UCMB5033-UCMB5113-UCMB5036
259 [spc]: CC178-FZB42-AS43-UCMB5033-UCMB5113
260 [spc]: CC178-FZB42-AS43
261 [hgt]: AS43 --> SQR9
262 [hgt]: SQR9 --> IT45-CAB946
263 [spc]: IT45-CAB946
264 [hgt]: IT45 --> LFB112-NJN6
265 [spc]: LFB112-NJN6
266 [cur]: NJN6
65 leaf HJ5_020670:
66 [spc]: CC178-FZB42-AS43-UCMB5033-UCMB5113-UCMB5036
67 [spc]: CC178-FZB42-AS43-UCMB5033-UCMB5113
68 [spc]: CC178-FZB42-AS43
69 [hgt]: AS43 --> SQR9
70 [hgt]: SQR9 --> Y2-YAB9601-NAUB3
71 [spc]: Y2-YAB9601-NAUB3
72 [hgt]: NAUB3 --> bsXF1-HJ5-bsBAB-bs168-bs6051-bsQ928-bsPY-bsBSn5-bsRO1-bsnat-bsBSP1-bsspW-bsspT
73 [spc]: bsXF1-HJ5-bsBAB-bs168-bs6051-bsQ928-bsPY-bsBSn5-bsRO1-bsnat-bsBSP1-bsspW-bsspT
74 [spc]: bsXF1-HJ5-bsBAB-bs168-bs6051-bsQ928-bsPY-bsBSn5-bsRO1-bsnat-bsBSP1
75 [spc]: bs168-bs6051-bsQ928-bsPY-bsBSn5-bsRO1-bsnat-bsBSP1
76 [spc]: bs168-bs6051-bsQ928-bsPY-bsBSn5-bsRO1-bsnat
77 [hgt]: bsnat --> bsXF1-HJ5
78 [spc]: bsXF1-HJ5
79 [cur]: HJ5
GP103025
219 leaf SQR9_02910:
220 [spc]: Y2-YAB9601-NAUB3-CC178-FZB42-AS43-UCMB5033-UCMB5113-UCMB5036-SQR9-IT45-CAB946-LFB112-NJN6
221 [spc]: Y2-YAB9601-NAUB3-CC178-FZB42-AS43-UCMB5033-UCMB5113-UCMB5036-SQR9
222 [spc]: CC178-FZB42-AS43-UCMB5033-UCMB5113-UCMB5036-SQR9
223 [cur]: SQR9
225 leaf NJN6_002790:
226 [spc]: Y2-YAB9601-NAUB3-CC178-FZB42-AS43-UCMB5033-UCMB5113-UCMB5036-SQR9-IT45-CAB946-LFB112-NJN6
227 [spc]: IT45-CAB946-LFB112-NJN6
228 [spc]: LFB112-NJN6
229 [cur]: NJN6
56 leaf HJ5_002990:
57 [spc]: Y2-YAB9601-NAUB3-CC178-FZB42-AS43-UCMB5033-UCMB5113-UCMB5036-SQR9-IT45-CAB946-LFB112-NJN6
58 [spc]: Y2-YAB9601-NAUB3-CC178-FZB42-AS43-UCMB5033-UCMB5113-UCMB5036-SQR9
59 [hgt]: CC178-FZB42-AS43-UCMB5033-UCMB5113-UCMB5036-SQR9 --> bsXF1-HJ5-bsBAB-bs168-bs6051-bsQ928-bsPY-bsBSn5-bsRO1-bsnat-bsBSP1-bsspW-bsspT
60 [spc]: bsXF1-HJ5-bsBAB-bs168-bs6051-bsQ928-bsPY-bsBSn5-bsRO1-bsnat-bsBSP1-bsspW-bsspT
61 [spc]: bsXF1-HJ5-bsBAB-bs168-bs6051-bsQ928-bsPY-bsBSn5-bsRO1-bsnat-bsBSP1
62 [spc]: bsXF1-HJ5-bsBAB
63 [spc]: bsXF1-HJ5
64 [cur]: HJ5
GP103033
179 leaf SQR9_17790:
180 [spc]: Y2-YAB9601-NAUB3-CC178-FZB42-AS43-UCMB5033-UCMB5113-UCMB5036-SQR9-IT45-CAB946-LFB112-NJN6
181 [spc]: Y2-YAB9601-NAUB3-CC178-FZB42-AS43-UCMB5033-UCMB5113-UCMB5036-SQR9
182 [spc]: CC178-FZB42-AS43-UCMB5033-UCMB5113-UCMB5036-SQR9
183 [cur]: SQR9
261 leaf NJN6_018440:
262 [spc]: Y2-YAB9601-NAUB3-CC178-FZB42-AS43-UCMB5033-UCMB5113-UCMB5036-SQR9-IT45-CAB946-LFB112-NJN6
263 [spc]: IT45-CAB946-LFB112-NJN6
264 [spc]: LFB112-NJN6
265 [cur]: NJN6
30 leaf HJ5_018510:
31 [spc]: Y2-YAB9601-NAUB3-CC178-FZB42-AS43-UCMB5033-UCMB5113-UCMB5036-SQR9-IT45-CAB946-LFB112-NJN6
32 [spc]: Y2-YAB9601-NAUB3-CC178-FZB42-AS43-UCMB5033-UCMB5113-UCMB5036-SQR9
33 [spc]: CC178-FZB42-AS43-UCMB5033-UCMB5113-UCMB5036-SQR9
34 [hgt]: SQR9 --> bsXF1-HJ5-bsBAB-bs168-bs6051-bsQ928-bsPY-bsBSn5-bsRO1-bsnat-bsBSP1-bsspW-bsspT
35 [spc]: bsXF1-HJ5-bsBAB-bs168-bs6051-bsQ928-bsPY-bsBSn5-bsRO1-bsnat-bsBSP1-bsspW-bsspT
36 [spc]: bsXF1-HJ5-bsBAB-bs168-bs6051-bsQ928-bsPY-bsBSn5-bsRO1-bsnat-bsBSP1
37 [spc]: bs168-bs6051-bsQ928-bsPY-bsBSn5-bsRO1-bsnat-bsBSP1
38 [spc]: bs168-bs6051-bsQ928-bsPY-bsBSn5-bsRO1-bsnat
39 [spc]: bs168-bs6051-bsQ928-bsPY-bsBSn5-bsRO1
40 [spc]: bs168-bs6051-bsQ928-bsPY-bsBSn5
41 [hgt]: bs168-bs6051-bsQ928-bsPY --> bsXF1-HJ5-bsBAB
42 [spc]: bsXF1-HJ5-bsBAB
43 [spc]: bsXF1-HJ5
44 [cur]: HJ5
GP103142
13 leaf SQR9_13100:
14 [spc]: bsXF1-HJ5-bsBAB
15 [spc]: bsXF1-HJ5
16 [hgt]: bsXF1 --> bs168-bs6051-bsQ928-bsPY-bsBSn5-bsRO1
17 [spc]: bs168-bs6051-bsQ928-bsPY-bsBSn5-bsRO1
18 [hgt]: bsRO1 --> CC178-FZB42-AS43-UCMB5033-UCMB5113-UCMB5036-SQR9
19 [spc]: CC178-FZB42-AS43-UCMB5033-UCMB5113-UCMB5036-SQR9
20 [cur]: SQR9
78 leaf NJN6_019650:
79 [spc]: bsXF1-HJ5-bsBAB
80 [spc]: bsXF1-HJ5
81 [hgt]: bsXF1 --> bs168-bs6051-bsQ928-bsPY-bsBSn5-bsRO1
82 [spc]: bs168-bs6051-bsQ928-bsPY-bsBSn5-bsRO1
83 [hgt]: bsRO1 --> CC178-FZB42-AS43-UCMB5033-UCMB5113-UCMB5036-SQR9
84 [spc]: CC178-FZB42-AS43-UCMB5033-UCMB5113-UCMB5036-SQR9
85 [spc]: CC178-FZB42-AS43-UCMB5033-UCMB5113-UCMB5036
86 [spc]: CC178-FZB42-AS43-UCMB5033-UCMB5113
87 [spc]: UCMB5033-UCMB5113
88 [hgt]: UCMB5113 --> UCMB5036
89 [hgt]: UCMB5036 --> IT45-CAB946
90 [spc]: IT45-CAB946
91 [hgt]: CAB946 --> LFB112-NJN6
92 [spc]: LFB112-NJN6
93 [cur]: NJN6
252 leaf HJ5_024440:
253 [spc]: bsXF1-HJ5-bsBAB
254 [spc]: bsXF1-HJ5
255 [cur]: HJ5
GP103464
1 leaf SQR9_24680:
2 [spc]: Y2-YAB9601-NAUB3-CC178-FZB42-AS43-UCMB5033-UCMB5113-UCMB5036-SQR9
3 [spc]: CC178-FZB42-AS43-UCMB5033-UCMB5113-UCMB5036-SQR9
4 [cur]: SQR9
88 leaf SQR9_06610:
89 [spc]: Y2-YAB9601-NAUB3-CC178-FZB42-AS43-UCMB5033-UCMB5113-UCMB5036-SQR9
90 [spc]: CC178-FZB42-AS43-UCMB5033-UCMB5113-UCMB5036-SQR9
91 [spc]: CC178-FZB42-AS43-UCMB5033-UCMB5113-UCMB5036
92 [spc]: CC178-FZB42-AS43-UCMB5033-UCMB5113
93 [spc]: UCMB5033-UCMB5113
94 [hgt]: UCMB5033 --> CC178-FZB42-AS43
95 [spc]: CC178-FZB42-AS43
96 [hgt]: AS43 --> SQR9
97 [cur]: SQR9
30 leaf NJN6_023510:
31 [spc]: Y2-YAB9601-NAUB3-CC178-FZB42-AS43-UCMB5033-UCMB5113-UCMB5036-SQR9
32 [spc]: CC178-FZB42-AS43-UCMB5033-UCMB5113-UCMB5036-SQR9
33 [spc]: CC178-FZB42-AS43-UCMB5033-UCMB5113-UCMB5036
34 [hgt]: UCMB5036 --> IT45-CAB946
35 [spc]: IT45-CAB946
36 [hgt]: CAB946 --> LFB112-NJN6
37 [spc]: LFB112-NJN6
38 [cur]: NJN6
GP103539
84 leaf NJN6_014840:
85 [spc]: Y2-YAB9601-NAUB3-CC178-FZB42-AS43-UCMB5033-UCMB5113-UCMB5036-SQR9
86 [spc]: CC178-FZB42-AS43-UCMB5033-UCMB5113-UCMB5036-SQR9
87 [hgt]: CC178-FZB42-AS43-UCMB5033-UCMB5113-UCMB5036 --> IT45-CAB946
88 [spc]: IT45-CAB946
89 [hgt]: IT45 --> LFB112-NJN6
90 [spc]: LFB112-NJN6
91 [cur]: NJN6
18 leaf SQR9_13970:
19 [spc]: Y2-YAB9601-NAUB3-CC178-FZB42-AS43-UCMB5033-UCMB5113-UCMB5036-SQR9
20 [spc]: CC178-FZB42-AS43-UCMB5033-UCMB5113-UCMB5036-SQR9
21 [cur]: SQR9
GP103540
49 leaf SQR9_13980:
50 [spc]: CC178-FZB42-AS43-UCMB5033-UCMB5113-UCMB5036
51 [spc]: CC178-FZB42-AS43-UCMB5033-UCMB5113
52 [hgt]: UCMB5033-UCMB5113 --> IT45-CAB946
53 [hgt]: IT45-CAB946 --> 2-YAB9601-NAUB3-CC178-FZB42-AS43-UCMB5033-UCMB5113- UCMB5036-SQR9
54 [spc]: Y2-YAB9601-NAUB3-CC178-FZB42-AS43-UCMB5033-UCMB5113-UCMB5036-SQR9
55 [spc]: CC178-FZB42-AS43-UCMB5033-UCMB5113-UCMB5036-SQR9
56 [cur]: SQR9
33 leaf NJN6_014850:
34 [spc]: CC178-FZB42-AS43-UCMB5033-UCMB5113-UCMB5036
35 [spc]: CC178-FZB42-AS43-UCMB5033-UCMB5113
36 [hgt]: UCMB5033-UCMB5113 --> IT45-CAB946
37 [spc]: IT45-CAB946
38 [hgt]: IT45 --> LFB112-NJN6
39 [spc]: LFB112-NJN6
40 [cur]: NJN6
GP103547
7 leaf NJN6_023480:
8 [spc]: Y2-YAB9601-NAUB3-CC178-FZB42-AS43-UCMB5033-UCMB5113-UCMB5036-SQR9-IT45- CAB946-LFB112-NJN6
9 [spc]: IT45-CAB946-LFB112-NJN6
10 [spc]: LFB112-NJN6
11 [cur]: NJN6
99 leaf SQR9_24650:
100 [spc]: Y2-YAB9601-NAUB3-CC178-FZB42-AS43-UCMB5033-UCMB5113-UCMB5036-SQR9-IT45- CAB946-LFB112-NJN6
101 [spc]: Y2-YAB9601-NAUB3-CC178-FZB42-AS43-UCMB5033-UCMB5113-UCMB5036-SQR9
102 [spc]: Y2-YAB9601-NAUB3
103 [hgt]: Y2-YAB9601 --> SQR9
104 [cur]: SQR9
GP103548
76 leaf SQR9_24670:
77 [spc]: Y2-YAB9601-NAUB3-CC178-FZB42-AS43-UCMB5033-UCMB5113-UCMB5036-SQR9-IT45- CAB946-LFB112-NJN6
78 [spc]: Y2-YAB9601-NAUB3-CC178-FZB42-AS43-UCMB5033-UCMB5113-UCMB5036-SQR9
79 [spc]: CC178-FZB42-AS43-UCMB5033-UCMB5113-UCMB5036-SQR9
80 [cur]: SQR9
1 leaf NJN6_023500:
2 [spc]: Y2-YAB9601-NAUB3-CC178-FZB42-AS43-UCMB5033-UCMB5113-UCMB5036-SQR9-IT45- CAB946-LFB112-NJN6
3 [spc]: IT45-CAB946-LFB112-NJN6
4 [spc]: LFB112-NJN6
5 [cur]: NJN6
GP103549
93 leaf SQR9_24750:
94 [spc]: Y2-YAB9601-NAUB3-CC178-FZB42-AS43-UCMB5033-UCMB5113-UCMB5036-SQR9
95 [spc]: CC178-FZB42-AS43-UCMB5033-UCMB5113-UCMB5036-SQR9
96 [cur]: SQR9
39 leaf NJN6_023580:
40 [spc]: Y2-YAB9601-NAUB3-CC178-FZB42-AS43-UCMB5033-UCMB5113-UCMB5036-SQR9
41 [spc]: CC178-FZB42-AS43-UCMB5033-UCMB5113-UCMB5036-SQR9
42 [hgt]: CC178-FZB42-AS43-UCMB5033-UCMB5113-UCMB5036 --> IT45-CAB946-LFB112-NJN6
43 [spc]: IT45-CAB946-LFB112-NJN6
44 [spc]: LFB112-NJN6
45 [cur]: NJN6
GP103550
86 leaf SQR9_24760:
87 [spc]: Y2-YAB9601-NAUB3-CC178-FZB42-AS43-UCMB5033-UCMB5113-UCMB5036-SQR9
88 [spc]: CC178-FZB42-AS43-UCMB5033-UCMB5113-UCMB5036-SQR9
89 [cur]: SQR9
53 leaf NJN6_023590:
54 [spc]: Y2-YAB9601-NAUB3-CC178-FZB42-AS43-UCMB5033-UCMB5113-UCMB5036-SQR9
55 [spc]: CC178-FZB42-AS43-UCMB5033-UCMB5113-UCMB5036-SQR9
56 [hgt]: SQR9 --> IT45-CAB946-LFB112-NJN6
57 [spc]: IT45-CAB946-LFB112-NJN6
58 [spc]: LFB112-NJN6
59 [cur]: NJN6
GP103551
78 leaf SQR9_24770:
79 [spc]: Y2-YAB9601-NAUB3-CC178-FZB42-AS43-UCMB5033-UCMB5113-UCMB5036-SQR9-IT45- CAB946-LFB112-NJN6
80 [spc]: Y2-YAB9601-NAUB3-CC178-FZB42-AS43-UCMB5033-UCMB5113-UCMB5036-SQR9
81 [spc]: CC178-FZB42-AS43-UCMB5033-UCMB5113-UCMB5036-SQR9
82 [cur]: SQR9
91 leaf NJN6_023600:
92 [spc]: Y2-YAB9601-NAUB3-CC178-FZB42-AS43-UCMB5033-UCMB5113-UCMB5036-SQR9-IT45- CAB946-LFB112-NJN6
93 [spc]: IT45-CAB946-LFB112-NJN6
94 [spc]: LFB112-NJN6
95 [cur]: NJN6
GP103552
100 leaf SQR9_24780:
101 [spc]: Y2-YAB9601-NAUB3-CC178-FZB42-AS43-UCMB5033-UCMB5113-UCMB5036-SQR9-IT45- CAB946-LFB112-NJN6
102 [spc]: Y2-YAB9601-NAUB3-CC178-FZB42-AS43-UCMB5033-UCMB5113-UCMB5036-SQR9
103 [spc]: CC178-FZB42-AS43-UCMB5033-UCMB5113-UCMB5036-SQR9
104 [cur]: SQR9
1 leaf NJN6_023610:
2 [spc]: Y2-YAB9601-NAUB3-CC178-FZB42-AS43-UCMB5033-UCMB5113-UCMB5036-SQR9-IT45- CAB946-LFB112-NJN6
3 [spc]: IT45-CAB946-LFB112-NJN6
4 [spc]: IT45-CAB946
5 [hgt]: IT45 --> NJN6
6 [cur]: NJN6
GP105349
1 leaf HJ5_031940:
2 [spc]: bsXF1-HJ5-bsBAB
3 [spc]: bsXF1-HJ5
4 [cur]: HJ5
